# Supplementary material for: Flanking sequence context-dependent transcription factor binding in early Drosophila development
Source: BMC Bioinformatics. 2013 Oct 4;14:298. doi: 10.1186/1471-2105-14-298 (PMC3851692; doi:10.1186/1471-2105-14-298)
Supplement: Additional file 1 — Dataset S1. DNA sequences of the original CRM (Dataset S1). The original CRM folder (Dataset S1) contains the 127 FASTA files for the CRMs we used. [file 1471-2105-14-298-S1.zip]

Archive with 258 entries (255 files):
- Original/
- Original/18w.fasta
- __MACOSX/
- __MACOSX/Original/
- __MACOSX/Original/._18w.fasta
- Original/bcd.fasta
- __MACOSX/Original/._bcd.fasta
- Original/bowl.fasta
- __MACOSX/Original/._bowl.fasta
- Original/btd_1.fasta
- __MACOSX/Original/._btd_1.fasta
- Original/btd_2.fasta
- __MACOSX/Original/._btd_2.fasta
- Original/cad_1.fasta
- __MACOSX/Original/._cad_1.fasta
- Original/cad_2.fasta
- __MACOSX/Original/._cad_2.fasta
- Original/cad_3.fasta
- __MACOSX/Original/._cad_3.fasta
- Original/croc_1.fasta
- __MACOSX/Original/._croc_1.fasta
- Original/croc_2.fasta
- __MACOSX/Original/._croc_2.fasta
- Original/croc_3.fasta
- __MACOSX/Original/._croc_3.fasta
- Original/Doc2_1.fasta
- __MACOSX/Original/._Doc2_1.fasta
- Original/Doc2_2.fasta
- __MACOSX/Original/._Doc2_2.fasta
- Original/Doc2_3.fasta
- __MACOSX/Original/._Doc2_3.fasta
- Original/Doc2_4.fasta
- __MACOSX/Original/._Doc2_4.fasta
- Original/Doc3.fasta
- __MACOSX/Original/._Doc3.fasta
- Original/dpn_1.fasta
- __MACOSX/Original/._dpn_1.fasta
- Original/dpn_2.fasta
- __MACOSX/Original/._dpn_2.fasta
- Original/E2f_1.fasta
- __MACOSX/Original/._E2f_1.fasta
- Original/E2f_2.fasta
- __MACOSX/Original/._E2f_2.fasta
- Original/ems_1.fasta
- __MACOSX/Original/._ems_1.fasta
- Original/ems_2.fasta
- __MACOSX/Original/._ems_2.fasta
- Original/eve_1.fasta
- __MACOSX/Original/._eve_1.fasta
- Original/eve_2.fasta
- __MACOSX/Original/._eve_2.fasta
- Original/eve_3+7.fasta
- __MACOSX/Original/._eve_3+7.fasta
- Original/eve_4+6.fasta
- __MACOSX/Original/._eve_4+6.fasta
- Original/eve_5.fasta
- __MACOSX/Original/._eve_5.fasta
- Original/fkh_1.fasta
- __MACOSX/Original/._fkh_1.fasta
- Original/fkh_2.fasta
- __MACOSX/Original/._fkh_2.fasta
- Original/fkh_3.fasta
- __MACOSX/Original/._fkh_3.fasta
- Original/fkh_4.fasta
- __MACOSX/Original/._fkh_4.fasta
- Original/ftz_1.fasta
- __MACOSX/Original/._ftz_1.fasta
- Original/ftz_2.fasta
- __MACOSX/Original/._ftz_2.fasta
- Original/ftz_3.fasta
- __MACOSX/Original/._ftz_3.fasta
- Original/ftz_4.fasta
- __MACOSX/Original/._ftz_4.fasta
- Original/ftz_5.fasta
- __MACOSX/Original/._ftz_5.fasta
- Original/ftz_6.fasta
- __MACOSX/Original/._ftz_6.fasta
- Original/grn.fasta
- __MACOSX/Original/._grn.fasta
- Original/gsb_1.fasta
- __MACOSX/Original/._gsb_1.fasta
- Original/gsb_2.fasta
- __MACOSX/Original/._gsb_2.fasta
- Original/gt_1.fasta
- __MACOSX/Original/._gt_1.fasta
- Original/gt_2.fasta
- __MACOSX/Original/._gt_2.fasta
- Original/gt_3.fasta
- __MACOSX/Original/._gt_3.fasta
- Original/gt_4.fasta
- __MACOSX/Original/._gt_4.fasta
- Original/gt_5.fasta
- __MACOSX/Original/._gt_5.fasta
- Original/h_0.fasta
- __MACOSX/Original/._h_0.fasta
- Original/h_1.fasta
- __MACOSX/Original/._h_1.fasta
- Original/h_2+6.fasta
- __MACOSX/Original/._h_2+6.fasta
- Original/h_3+4.fasta
- __MACOSX/Original/._h_3+4.fasta
- Original/h_3.fasta
- __MACOSX/Original/._h_3.fasta
- Original/h_5.fasta
- __MACOSX/Original/._h_5.fasta
- Original/h_6.fasta
- __MACOSX/Original/._h_6.fasta
- Original/hb_1.fasta
- __MACOSX/Original/._hb_1.fasta
- Original/hb_2.fasta
- __MACOSX/Original/._hb_2.fasta
- Original/hb_3.fasta
- __MACOSX/Original/._hb_3.fasta
- Original/hb_4.fasta
- __MACOSX/Original/._hb_4.fasta
- Original/hb_5.fasta
- __MACOSX/Original/._hb_5.fasta
- Original/hh.fasta
- __MACOSX/Original/._hh.fasta
- Original/hkb.fasta
- __MACOSX/Original/._hkb.fasta
- Original/Hsp83.fasta
- __MACOSX/Original/._Hsp83.fasta
- Original/iab-4.fasta
- __MACOSX/Original/._iab-4.fasta
- Original/ken.fasta
- __MACOSX/Original/._ken.fasta
- Original/kn_1.fasta
- __MACOSX/Original/._kn_1.fasta
- Original/kn_2.fasta
- __MACOSX/Original/._kn_2.fasta
- Original/kni_1.fasta
- __MACOSX/Original/._kni_1.fasta
- Original/kni_2.fasta
- __MACOSX/Original/._kni_2.fasta
- Original/kni_3.fasta
- __MACOSX/Original/._kni_3.fasta
- Original/kni_4.fasta
- __MACOSX/Original/._kni_4.fasta
- Original/kni_5.fasta
- __MACOSX/Original/._kni_5.fasta
- Original/kni_6.fasta
- __MACOSX/Original/._kni_6.fasta
- Original/kni_7.fasta
- __MACOSX/Original/._kni_7.fasta
- Original/kni_8.fasta
- __MACOSX/Original/._kni_8.fasta
- Original/knrl.fasta
- __MACOSX/Original/._knrl.fasta
- Original/Kr_1.fasta
- __MACOSX/Original/._Kr_1.fasta
- Original/Kr_2.fasta
- __MACOSX/Original/._Kr_2.fasta
- Original/Kr_3.fasta
- __MACOSX/Original/._Kr_3.fasta
- Original/Kr_4.fasta
- __MACOSX/Original/._Kr_4.fasta
- Original/Kr_5.fasta
- __MACOSX/Original/._Kr_5.fasta
- Original/milt.fasta
- __MACOSX/Original/._milt.fasta
- Original/nos.fasta
- __MACOSX/Original/._nos.fasta
- Original/oc_1.fasta
- __MACOSX/Original/._oc_1.fasta
- Original/oc_2.fasta
- __MACOSX/Original/._oc_2.fasta
- Original/oc_3.fasta
- __MACOSX/Original/._oc_3.fasta
- Original/oc_4.fasta
- __MACOSX/Original/._oc_4.fasta
- Original/oc_5.fasta
- __MACOSX/Original/._oc_5.fasta
- Original/odd_1.fasta
- __MACOSX/Original/._odd_1.fasta
- Original/odd_2.fasta
- __MACOSX/Original/._odd_2.fasta
- Original/Optix.fasta
- __MACOSX/Original/._Optix.fasta
- Original/pdm2_1.fasta
- __MACOSX/Original/._pdm2_1.fasta
- Original/pdm2_2.fasta
- __MACOSX/Original/._pdm2_2.fasta
- Original/pnt.fasta
- __MACOSX/Original/._pnt.fasta
- Original/prd_1.fasta
- __MACOSX/Original/._prd_1.fasta
- Original/prd_2.fasta
- __MACOSX/Original/._prd_2.fasta
- Original/prd_3.fasta
- __MACOSX/Original/._prd_3.fasta
- Original/prd_4.fasta
- __MACOSX/Original/._prd_4.fasta
- Original/prd_5.fasta
- __MACOSX/Original/._prd_5.fasta
- Original/rst_1.fasta
- __MACOSX/Original/._rst_1.fasta
- Original/rst_2.fasta
- __MACOSX/Original/._rst_2.fasta
- Original/run_1+7.fasta
- __MACOSX/Original/._run_1+7.fasta
- Original/run_3+7.fasta
- __MACOSX/Original/._run_3+7.fasta
- Original/run_5.fasta
- __MACOSX/Original/._run_5.fasta
- Original/salm.fasta
- __MACOSX/Original/._salm.fasta
- Original/sim_1.fasta
- __MACOSX/Original/._sim_1.fasta
- Original/sim_2.fasta
- __MACOSX/Original/._sim_2.fasta
- Original/slp1_1.fasta
- __MACOSX/Original/._slp1_1.fasta
- Original/slp1_2.fasta
- __MACOSX/Original/._slp1_2.fasta
- Original/slp1_3.fasta
- __MACOSX/Original/._slp1_3.fasta
- Original/slp1_4.fasta
- __MACOSX/Original/._slp1_4.fasta
- Original/slp1_5.fasta
- __MACOSX/Original/._slp1_5.fasta
- Original/slp1_6.fasta
- __MACOSX/Original/._slp1_6.fasta
- Original/slp1_7.fasta
- __MACOSX/Original/._slp1_7.fasta
- Original/SoxN_1.fasta
- __MACOSX/Original/._SoxN_1.fasta
- Original/SoxN_2.fasta
- __MACOSX/Original/._SoxN_2.fasta
- Original/Stat92E_1.fasta
- __MACOSX/Original/._Stat92E_1.fasta
- Original/tll_1.fasta
- __MACOSX/Original/._tll_1.fasta
- Original/tll_2.fasta
- __MACOSX/Original/._tll_2.fasta
- Original/tll_3.fasta
- __MACOSX/Original/._tll_3.fasta
- Original/tll_4.fasta
- __MACOSX/Original/._tll_4.fasta
- Original/tll_5.fasta
- __MACOSX/Original/._tll_5.fasta
- Original/Tm1_1.fasta
- __MACOSX/Original/._Tm1_1.fasta
- Original/Tm1_2.fasta
- __MACOSX/Original/._Tm1_2.fasta
- Original/toy.fasta
- __MACOSX/Original/._toy.fasta
- Original/tsh_1.fasta
- __MACOSX/Original/._tsh_1.fasta
- Original/tsh_2.fasta
- __MACOSX/Original/._tsh_2.fasta
- Original/wg_1.fasta
- __MACOSX/Original/._wg_1.fasta
- Original/wg_2.fasta
- __MACOSX/Original/._wg_2.fasta
- Original/wg_3.fasta
- __MACOSX/Original/._wg_3.fasta
- __MACOSX/._Original
