# Supplementary material for: Flanking sequence context-dependent transcription factor binding in early Drosophila development
Source: BMC Bioinformatics. 2013 Oct 4;14:298. doi: 10.1186/1471-2105-14-298 (PMC3851692; doi:10.1186/1471-2105-14-298)
Supplement: Additional file 1 — Dataset S1. DNA sequences of the original CRM (Dataset S1). The original CRM folder (Dataset S1) contains the 127 FASTA files for the CRMs we used. [file 1471-2105-14-298-S1.zip › Original/btd_1.fasta]

>RFRC:0000000547.001|btd_RV-2ndB|dmel|btd|FBgn0000233|X:9583452..9588658
TATCTGGTTATTTCTTCGGTTCGGGCAAGTGATTTCCAGGGAAGTGTTAGTATCCCCTTGTTTCGGCACTCTTTCTTCAC
CCCTCCCCACCCCCCCCCCACACACACACACACACATACACACGCACACACAATTTTTGCCCCTATTTAGGGGCTGTAAA
TTGAGGCTGTTGACATTTTTAGTGCAAAATGGTTTCCGAGGAGATCTCTAATATCTTGTTCGCGGTTGTAACCCCTCTGC
GACACACGCTTCATAAAGGAGCACACAAAAAACACGAAGAGTAGAAAAGGAACACCACACACACACACACGCACACACAC
AGGGGAGGGTAATATTTATTATTGAAATTAAAATTTATTGTTTGCTGCTATTGTTTTTCTCTCAGTTCGACTGTGTGTGT
GTGTTTTTTTTTTTTGCATCATTGCCGCTTGATTAGAGAATTCAGTGGAAGTCGTCCAGAGATCTCGAGATCCCGAGAGA
TGACTACAAGTGCGCCGCGTAAAGGTCAAAGGGGGCGTGGTACGACCTTGCAATGTGACCTGAGTATTGCGCAATCTGTC
GTTCGATTCAGTTGGTTATAAATTTGGATATGTGTGGATGAGAAGGGTAAAGAATATCGGGGGCGTTTCGTGGATCTGCT
CAGATGAATTCCTTCACCATCTGTTGCATCTCGTGGATAATGCCAGCAAAAATCCAGCAAAAACGATACATATATGGGAT
ATGCAACGGATGGTCAATGACAATTGATTTCACTACATTTGAATTTGCAATTCGTGTATTCGAAATCAAACTATTTGTAA
GACTAAAGGTTAGATCCCAGAAAACAAAAGCCAGTTCAACTTCTGCCAAAATCTACGATTGTGCAGAAGTCATAGATAGT
TAGCGATAGGGTTCAGGGATTCAGATACAAGCAAAGATATACAAAGTCAATTGGCGAAAAAACCCCGAAGATTAATCTAA
TCTGCGACGAAGAACGGACCGAAGACGCTAGAAAGGCCAAAATATTTGCAGACAGTGAAAGGATTTAGATGCGAAAATCC
CCATAAATCCAATTAACACAAATCTGCATAACGGGTTAAGGTTTAGGCTAAAGGATTACGAGGCTCATGCCGTGCAACCA
GCAAATTTCAATTGAATACTTCTCGATCGCACTACCTGGCCAACGCCGATTTGCATATATGTAGATATATATATATATGT
ACATATATTCATATATCTGACATTCTCGCTTTCGGATTACCGCAGACGATCCCTTGACTTTTCCTGCTAAGCGATCGTAA
AACGTGGATTATGCATTTATGGCACCCCGCGGCAGCGTCGAAACCACCCAGCCACCCACTCAACCACCGGCCAACCGAAA
GCCTAACCCACAGGACCTTTGGTCAGAGGGTGCGGTTTAATCTGAGACCACCAAAAACCGATGGGATGGCCATATAGCTG
CACTGCGAGAAAGTAGCAGTGATAATCAAATGATGATGATGATGATCATAAATAATGATAATCAAATAGAAAGAGCAACT
CTTTTATTCAAAATATATATAATTCAACTATTTATTAACATTATTAAAAGCACATCTATTACGTTTCAATTAAAAATTTT
ATAATTATGTTTGATGATTTCGAATAGATTACATTAAAAACAATGCTAATACAAATTAAGTAAAAAAATTAATAGAAACC
AAAATCCACTCTGGTTTCTCTCAGTGCAGCGAAGAGATGTCGCATTAATCCGCCAAAGGACCGCGATCAGGATCAAGAAT
CAATAATTACGATTCAGGCGTAACCGAGTCGGGGGCTAGGTAGCAAAACAAAACGGGGTAATCCTGACTCCCAGCCCTTC
TTCGTCCGCCCTTCGGGATTAGTGGCGATCCAGCGAGAAATCCCGCAGATGAGAAGCTTTGATGCGACGAAGTCAAAACT
TTTCCAGCTTAAGCCCAGCTTAGTTGCTACTCCACAATCTACCTGACATCGCTGATCTGCAGATTCGCTGATCCCACGCC
TTGTTTGGTGGGCTCGTCGCGGCTAATCAATTGATTATCGCCACGGATCGGTTGAGAATGGATCAAGTTGGTTGAGATCT
CTTAGCTGGAGTCACTTCCTCAAAATAGATTAGTCAACAATTTTCACAATATTTTGAGAGATTTGCAAACATCCAGGCGA
CACTCAGTTCACTGCTTCCGATTTATTGGAATGTGCATATATCATTAAAAAGCGGTAAAATCTTATAATTGGTAACATTT
TAATTGAATTTCTTAGTTATATATCCAGGCATATATTGGGCTCCATTACTTTACATCAAAACCTTATGTGGCCCATAAAA
ACTGCCGACTTTTCTTCCATTGCGATTTTCCCAACTTGACATGACCTAGTGGTGCAAAAAAAGTGGGCGTGACGTTGCGT
GGGCGTCGAATAGATATGGGTATAGTGGGAACTTTCCTTGCTGTTGCTGTCGACTTTTTGCTAATTGATTATGCGGCGAC
GTTGTGGCCCAAGGACAAGAACCAGAACAAGAGCAAGGACACGGACTCGAAGAGCCAGGAGGCGCAAGGGGATTGTTTCT
GCAAAGGAGGCTAGTTTGGCGATGGGTACGGGGCAGGGTGGAACAGCAAGGGGAGGGACTGGGCTGGGCAGACGGTCTTC
GAGTCTAGTTGACTTCAGCATTGTCATAAATCTTCGGTAGCCAAAAGAGCCAAAGGGGCGGAGGGAGGAGGGAGGAGGGT
ATCGGGACAAGGAGGAGACTGCCAGTACGAGACAGGCTCCTCGTTGTTGCCCTGCTTGCCTCAATATAATTGTATCTTCC
GTTTCATTACATGTTGCCCAGAAGTGCGGCTGGTACCCTGTAAAGCCCAACTTGGGCATACTCGATTTTGATGTATTCTA
AAATATTTAATAGTTAATATTCCAATTGTTTGTATTGTAACAAACTACTTGTTCACTTACGAATAATACTGACAAATCAG
GAACAACAACTTTTTCTTTTATTTAAGCCCATAACAAATTGTATGTTTATTTGAACAATATTAAAAAAAGTCTTAACAAT
TTTTGACACATAGTAAAATATATCTGAAACTCAGAAATACTTGGAGTGCAATAGTATTGAGTCATATCAGTTGGTTAAAC
ATTAAATCTCATATTATCCCAAGAAATCCCCTACATAATGATATTCATCTTAACAATGGGTAGCTTAAGAGTCGAGATGC
ACTTCCGTGAGCTTGTTCCGTTTTGGGAGTCATCATTATCTTTTCACAGCAGCAGCAAGTCGTAAAATTTGTGGCTCAGA
CCCACGTTGCGTATGCGTAATAAAAAAGACGCCGCGTAATAAAAAGGGAGCGAAAACAACAACAGCAACAGCAATTGTGA
TTAATATGCGGCACACAAGCATACACAAACGCACGCACACACGAAACGGGCGCAGGCCATGCGAGAGAGAGAGAGCGAAG
GAGAGAGCTGCTGTCTCTTTTGTGGTGGTGTTTGGTCAACGCCCCTTTAAATACAGTTATTTCATTGGGCCGCGACCACA
AATTTATTAGTTTTTATTGTTATTGTATTGATATTTGAATTATGCACGCTCCCTCTTCGTCTTCTAACGTTACTTTTTAT
CATTGGGATCCTCTGGAGAAAAATGCCATTAAACAGAAATTTTAATTTAATTAAAGTGATGAGCCATACTTCTTTCTCTC
TGTCTGCTTACTTTCATCGAAACAAATTGATGGTCTGAGTGGGCAAGGGGATAATGAGAATTTAAGCAGATATTCGTGCT
TTTAATGACGGTACTTGAAATGTGTAAAATGTCGAGTAATTTATGGGCATTAAAAATCGGTCGGATATATGTAACAATAC
CTATATTTTGTGTGTACTTAAGGTTTATATGAGAAATTTAAATGTTTAAAATTGAAAATAAAAACTAAATTTGTAGTTAG
AAACTATCTCTAAGTTAGCAGACTTAAAAAAAATTAATACAATTTTTCTAAAATATTTGCTAAGCTCTTTATTTTGAATT
GCAAAGGATACGTGAATACGTTATTTATTTTATACACATTTTGAGGGGTTGATAGGGTTAAAATAAACATAAATTATGGA
ATATATAGATTAACCAACTAAATAATAAAATATTTCAAATACTTCACTAATCAAATATTTCAAATACTTCACTAAAAATG
CTAATAATGTAAATTATTTACACATATTCTTAAATACAAACTTTGCATTAAATTTAAGCCAACATTTTTGGCTTAAAGTT
TAGATATAACCAACAATAACAACAAATATAAGCATTTTGAGCACTAGCTGAAACGACAACAACAACAGCAACAACAAAAC
GCATGCTCACCCAATTGCTTTGACACACAAACCCACACATAGAAATTAAAACAAAACGCCCGCGGCAGCAGCGCCAGCAA
TAACAACACTGCAACAGCAACGTGGAGAGAGAGCACCATACCGCAAGAGCGAAAGAGAGAGAGAGAGTGAGCTAGCTACG
GAGAGTGGCTGCTGCTGCCGGGAGTGACACTTCCGCGCCACACGTGCAAGCGAGACGAAGCGAGTTGCCCCGAAGGCACA
CCGTTGCGGCCAAAAACAACCACCATGATGGTGCCGAGAGCGAGAGAGAGCGAGAGCTGGCTCAGCGCTCAGTGGCGATA
GACGAGTGCGAGAATGTGACAGCACGAGCAGCAGCAGCGCTGCCGCTGCCCTCTGCCCGCGCCTCTGCCCGCAGCCAAGT
GGATTCGTTTTGTACGTTGTTAGACTCTCTCGCCGCGTTTTGGAATTCAGTCGACAATCGACGATAATTACCGGTGGTTG
TATCACATCACATCACGCGCAGCAGCAGCAGCACTACGAACGAAAGAAGAAGAAGCAGAAGAGCCAGCCGCAGTGGCAGC
AGAGAAACTCGCTCGTTTTCGGATCTATATATATATATATGCATATAGATTTGTATATATAGAGGGATATATATATATAT
ATATTTGCACGCAGCATTGGCGAATTTTCGGCCGCCTTTAATTTGTTTGTGTTTTTTCCGTGTTCTCCTCCGCGTGCTCG
CAATTACGTGCGCGGCAGCAAAAGACTATAATTATAAAACTAAAGTGAAAAGCGTGCCATAATTACACGAGCGAATATCA
ATAAGTGCAAGAGCAATGTGCGAAAATTGTTAACGAACGCAGTAGCAACCAGAAGCAGTAAAACGCAGCAGCAATCGCAG
CAGTAG
