# Supplementary material for: Flanking sequence context-dependent transcription factor binding in early Drosophila development
Source: BMC Bioinformatics. 2013 Oct 4;14:298. doi: 10.1186/1471-2105-14-298 (PMC3851692; doi:10.1186/1471-2105-14-298)
Supplement: Additional file 1 — Dataset S1. DNA sequences of the original CRM (Dataset S1). The original CRM folder (Dataset S1) contains the 127 FASTA files for the CRMs we used. [file 1471-2105-14-298-S1.zip › Original/cad_1.fasta]

>RFRC:0000000711.000|cad(-1795_+165)-Luc|dmel|cad|FBgn0000251|2L:20769095..20771058
CAGCTGCATTCACTTCTAATTATTTGACGCGACATTTGCAGTTTGCAGTTTTACGATCCCATACCGAGCATCGAACATCG
CGGCAATCAATGAATTTATTTTTTACAGATTTAGAGAGGATTTCTGGAATCTCGGGATTACTCAATCGGCGCGAGCTTAG
CGTTCTTTTTAGGGATTACAATTGGGAGTAGCTGTGTGGTATCGAAATTCTTGCGAAAAATTAATAAGAATGGTGTTAGC
TGACCTGGAATTTGTGAGGCAGGAATATGTTTAACCAACTATACCTTATTCCAATGAATATATTATATTCCTTTGTGTAA
GGAAAAATTATAGTCAGATAGTTTGAAAATAATTGGACAATGATTTCACATTCTAATCTTAGGGTATATTACATGTATAG
TTTTATAATTAATGCCACAATATGAATATTTGGAATTTGTTATATTGCCAATATATTATAATAATTAGGCGCGTTTGCAA
TCTTATGATCACACGCGTGTCTGTCATAAATTATAAATAAATCAATTTATTTATTATTATTCAAATTGCGTTCAATTATT
AGTTTTTATGTTAGTGAGGAGGTTTTGTAAATGGGTTTATTGATATTATTAATTCTTTACCGTATTGGGCCAATTTTGCC
TTTTGCTTCACGAAATGGGTAACACTTTTGCTAAAGTCGTTATGAAATAATAATCGATATTTCAATTCCACCCATTTGTT
AAACTTCCAGCGAAGTTTGATCGAAAATAAGTTCTCATGGGAATTTAAATTGATTAGTCATATTTTTGGTAATGAAGCTG
GAAACTTTCGATTTACATTAAATGATAGATCCGTCAAAAGATCACCTCATTTTTAGTACCATCTTTTTTTTTTACATAAG
CCCCTTGTATCACATCTTGCACCTTATCAATGCCAGACTTCTTCCGCTATATTTGAGTTCCCTGCGAATTTTTATCGCTG
CTTACATGTCAATTATGGCATTAGCTTTACAACTAGAACCGAACAATAGTGCTTTGACAATATCGAGGCGCCCATATAAA
CAGCGATTGCTTGGCAAACACCAAAAGTCTGGACATCAAGTGTGTGCAGATCAAACACGGTATATGGATATGGAGAATAA
AATCCGGAGGATAAAACATTGATTATTCCCCAGATAGAGGTACATATATCGCGACTATTACGACCGTGGCAACATAATTT
TACAGCCACTAATTGCATAATACACACGCATCTCCGCAATTACTTAATTAGCCAACGGCAATTGCAATTAAAGTACATAC
AAATCGAAAGCGGGCCATAAAGGAAAAGGGGTTTTCTTGGCCAAGATATTACGACAAACTGCATACCTGGCTCAATGGGG
CGTGGCCACCTGCCTGCCAGCCATCGCAGACCGGTGCGAAAGAGACGGAGCACCAGACAGACGGAGATAGCGGTAGTCAA
GCACTCAGGCCATCTTGAATTTCGACCGAGCAACGGAAATGAGGGTTAAAAACGCCCAAGTAAAGGCACTGCTCGTGCGC
TAGAAAGAGACAACTAGTGAGTGCCGACTGCGGTGGTTGTTTTTTTTGAGCCTCTCTGCCTGTTTATCTGATTTTCCACT
GCTTTGAGTTTTTTATCAGTCGAGTCTTGCTCTACGTTTCAGTACGTGTTCGACCTGCATACTGAGTTGACGTCGCCACG
CACGGAATAACATTTCAAATTAGTAGATTAGCCCTGCAAAACAAAAATCCATCTCGTGAGTGAGTGCTGAAAAATAGCGT
TTCGAAATATTATCGATATCTCGGTCGTATGTTACTGTGCTCCCAAAAAACACATCACCAGCCAGTGATAACTGTAAAGA
TTGACAAAGCAAAATATATCCATTATAACCCAAACTGAAACTCCAGAAAATGTGCAACTAAAACATATTGGCCATCAAAG
TGATAAGACTTAGAGATTAACGCCGGATTATTGGACACCGGAC
