# Supplementary material for: Flanking sequence context-dependent transcription factor binding in early Drosophila development
Source: BMC Bioinformatics. 2013 Oct 4;14:298. doi: 10.1186/1471-2105-14-298 (PMC3851692; doi:10.1186/1471-2105-14-298)
Supplement: Additional file 1 — Dataset S1. DNA sequences of the original CRM (Dataset S1). The original CRM folder (Dataset S1) contains the 127 FASTA files for the CRMs we used. [file 1471-2105-14-298-S1.zip › Original/cad_3.fasta]

>RFRC:0000000712.000|cad(-2648_+165)-LacZ|dmel|cad|FBgn0000251|2L:20768245..20771058
TTCATTGCCGGAAGGGCAATTCGAAATGGATTCTCTGCTTTCGATTCAACTAATCGTCGGGGAACGTTTGTATATTATAA
TATTATGTATTATGTTTGTAATTGATCAACACTTTCTATTTGATGAAAAAATATTACAATCTTCTATCAAATCTTGCGTT
TGTACGACCAAAATTCATGATTCATCTCGAATTTGCCGCCCAGGGGGAGTTACCATATGTTTACATAGATCACTTAGGGA
TTAGCCTTTTTGTGCGCCCCTAATGACTTCCAGGTAACGGCGTGTTACATGACTTGCCCGTGCCTGGGATGAGACGAGGA
GCCCAGCCTTATAGAGCCCACGGGTCGTACCCTTCCAGGCCCAGCCCACGCAGTAAATTCCACCGAATTGTTGACGGTTT
GCGAAAAAGAGGAAAAAACAAATCTGGGCTGTGGCTGCCTAATTGTTGTGTGAATTTTATGGGCCGATCGATGGGCAGGT
CAACGCATCAGCACCACCTTACAGGCCTTGTTTGGTGTCCTCGTTCCCGTGCGACCTCTACGATCGCATCCTGGTTTCTG
TATTCTGGTCTTTGGGTCGCAATGGCGATGGTTATGGCGAAAGCGATCGCGTTCGCGTAATCATAAAATCACCTTTTGTG
CGCGGGCCTTCGATTGTTTTACAACATGTTTTGTCTTACGGACATTAAGGGGTTTTTTGTTTGCAAACGAACCCGAACCA
GTTTTTGGTAGTTCAGCGTTAATAAGTGAGTATTGAGTACCTCCCTCGCGAGGCCAACTGCCCGGTGTGCTTCTGTTCCC
GTGTTCCGCCGAGTCCTTTTCGGGGATATGTCGGTTATCCTCCATTGTGTCAGCTGCATTCACTTCTAATTATTTGACGC
GACATTTGCAGTTTGCAGTTTTACGATCCCATACCGAGCATCGAACATCGCGGCAATCAATGAATTTATTTTTTACAGAT
TTAGAGAGGATTTCTGGAATCTCGGGATTACTCAATCGGCGCGAGCTTAGCGTTCTTTTTAGGGATTACAATTGGGAGTA
GCTGTGTGGTATCGAAATTCTTGCGAAAAATTAATAAGAATGGTGTTAGCTGACCTGGAATTTGTGAGGCAGGAATATGT
TTAACCAACTATACCTTATTCCAATGAATATATTATATTCCTTTGTGTAAGGAAAAATTATAGTCAGATAGTTTGAAAAT
AATTGGACAATGATTTCACATTCTAATCTTAGGGTATATTACATGTATAGTTTTATAATTAATGCCACAATATGAATATT
TGGAATTTGTTATATTGCCAATATATTATAATAATTAGGCGCGTTTGCAATCTTATGATCACACGCGTGTCTGTCATAAA
TTATAAATAAATCAATTTATTTATTATTATTCAAATTGCGTTCAATTATTAGTTTTTATGTTAGTGAGGAGGTTTTGTAA
ATGGGTTTATTGATATTATTAATTCTTTACCGTATTGGGCCAATTTTGCCTTTTGCTTCACGAAATGGGTAACACTTTTG
CTAAAGTCGTTATGAAATAATAATCGATATTTCAATTCCACCCATTTGTTAAACTTCCAGCGAAGTTTGATCGAAAATAA
GTTCTCATGGGAATTTAAATTGATTAGTCATATTTTTGGTAATGAAGCTGGAAACTTTCGATTTACATTAAATGATAGAT
CCGTCAAAAGATCACCTCATTTTTAGTACCATCTTTTTTTTTTACATAAGCCCCTTGTATCACATCTTGCACCTTATCAA
TGCCAGACTTCTTCCGCTATATTTGAGTTCCCTGCGAATTTTTATCGCTGCTTACATGTCAATTATGGCATTAGCTTTAC
AACTAGAACCGAACAATAGTGCTTTGACAATATCGAGGCGCCCATATAAACAGCGATTGCTTGGCAAACACCAAAAGTCT
GGACATCAAGTGTGTGCAGATCAAACACGGTATATGGATATGGAGAATAAAATCCGGAGGATAAAACATTGATTATTCCC
CAGATAGAGGTACATATATCGCGACTATTACGACCGTGGCAACATAATTTTACAGCCACTAATTGCATAATACACACGCA
TCTCCGCAATTACTTAATTAGCCAACGGCAATTGCAATTAAAGTACATACAAATCGAAAGCGGGCCATAAAGGAAAAGGG
GTTTTCTTGGCCAAGATATTACGACAAACTGCATACCTGGCTCAATGGGGCGTGGCCACCTGCCTGCCAGCCATCGCAGA
CCGGTGCGAAAGAGACGGAGCACCAGACAGACGGAGATAGCGGTAGTCAAGCACTCAGGCCATCTTGAATTTCGACCGAG
CAACGGAAATGAGGGTTAAAAACGCCCAAGTAAAGGCACTGCTCGTGCGCTAGAAAGAGACAACTAGTGAGTGCCGACTG
CGGTGGTTGTTTTTTTTGAGCCTCTCTGCCTGTTTATCTGATTTTCCACTGCTTTGAGTTTTTTATCAGTCGAGTCTTGC
TCTACGTTTCAGTACGTGTTCGACCTGCATACTGAGTTGACGTCGCCACGCACGGAATAACATTTCAAATTAGTAGATTA
GCCCTGCAAAACAAAAATCCATCTCGTGAGTGAGTGCTGAAAAATAGCGTTTCGAAATATTATCGATATCTCGGTCGTAT
GTTACTGTGCTCCCAAAAAACACATCACCAGCCAGTGATAACTGTAAAGATTGACAAAGCAAAATATATCCATTATAACC
CAAACTGAAACTCCAGAAAATGTGCAACTAAAACATATTGGCCATCAAAGTGATAAGACTTAGAGATTAACGCCGGATTA
TTGGACACCGGAC
