# Supplementary material for: Flanking sequence context-dependent transcription factor binding in early Drosophila development
Source: BMC Bioinformatics. 2013 Oct 4;14:298. doi: 10.1186/1471-2105-14-298 (PMC3851692; doi:10.1186/1471-2105-14-298)
Supplement: Additional file 1 — Dataset S1. DNA sequences of the original CRM (Dataset S1). The original CRM folder (Dataset S1) contains the 127 FASTA files for the CRMs we used. [file 1471-2105-14-298-S1.zip › Original/croc_1.fasta]

>RFRC:0000000663.000|croc_4kb|dmel|croc|FBgn0014143|3L:21473987..21478119
AGATCTGAGACTTATCATTTATCAATAAATCCTTTTCTTAAACTTATATTTGATTTATAAGGTACATTAAAAAAATGTAA
GCACATTGCTGAATTGGGTTAGCTGAATACGTTAAGTGTAAATCTGAATCACAAACTTAATCCGCCCACCTTTCTGGACC
AACGATTCACAGGCCACATTTGTTACCTGTTTTGGCCAGACCCCTGTACCATTTACAATTCGGCATTTTGCCCCGCTGGC
GGCAATGCTTGAATTCATTCGTAAAACACCTTGCCCCTATAGTCATTCGCATTCAAAGTAGCAACCGACTGACGTATCTT
TTTCTGGCCTGCTGGTCTAATGTTTATTTAATAAATATCCCACGCCATGTTGTTGCAACAAGACTTTTGTTTATTTGCGA
GAGAAGTACGCGACATATTCGAGACGTTGGCGAAATTCGATGGCTGAGTGGCGGTGTAGCGGGGTGGGGTATGATTTTAG
AGCGGAGCCGGAAAATTCGAAATGGAAATGGAAAACTCTTTGAATGGGCCATGATGTTTATGGCGAAATCTATATTTTTG
TAAGCTACGCTCCGGTGTCCGGACAATTTGGTATGGCTCGTCGTCTATGAAAACATTCGGGCAACTGGAAATCCTTGCGA
AAAACGTTTTTAATTTTCGCATAAATTTAAAGTAAATACGAACAGACCGAGTGCAACAAACGGTTTTTAACAAATTGTTT
GTTTTAACGCAAAGGAAAACGTTTCGTCTCTCCGTGTGCGAAAATAAAAATGTTCAAATCATTTTATTTATTTATTTATT
TATGCAGGCTGTGCATCTTCGATTTGGGGTTTCGTGCGTCCTGTAGGCTGCGTTCAATCGCAAATGTATGTGGATGTACA
TACAGACATATATATATATATATCTGTCCTTTTGGCCAGGACCGGCAATCGGGTCCCTGCTATTCGTATGTTTACTTGAC
GCGCAAATCCTCTTACGGAGGTTCGTCCTCGGAGTCCTTCGTCCTTTTTGTGGTTTTTCGGTTCTTGTGCAGTTCAATTC
GAGGCGGAACGAAACGGACAATTGCATGTTTTGATTGCCGCCTGCAATTGTCCTGTTCGCTCCGGTCCAGCCTCGTCCTG
GCGATCCTTGCGGTCCTGTGCGCTGGCTCGCCAGTTTGCGGTTGCTGGCTGCTGTGCACTTGTGACAATATTTTCATAAT
TTTTGCATTTTTTTTTCGCTCATCGCCAACGGTAGGTGCGTGTGTAAACATTAACTTTTCAAGAAGATTTAATCCCGATT
ATCCATTGACTGTGAAATTTTTCACTCAAAACTTCTCAGTGTGTTTCCGTACTTGTGTTTGTCTTTGGCTTTTCGGCTGT
GACTCAGCCGCAATCCCATTGCGTTTTTCACTGGCCAGCTTTGTCTCCGCATATCCCTGGATTGTCCCGCGTCTCGTCCT
GCGAGATAATGAACAGCGGCGACGACTTCTTGATGCGATTGCTCCTGCCCTTCGCCTGGCAGGACAATGGGCACTGCCTG
CGTCCTGCCCAGCTACGACTTGAGTCCATTTGACTCTGTGCTGGATTTTAATTTGTTCATAAAGGTGAGACAATTAACTG
AATAATTGGATTGTTGCTTTGCGGACAATGCCACTGAGCTGAGCTGGCCCAAGGAATTCGGTTTACCAAGCTGGTTAGTT
TCTGAAAGGCGCTGCATAATTATCCTTGGCTTGTGCCTCAATTAAGGTTTCGTTATCCGATGTTTACCGACATAAATTTA
TTTTTTAATAAGCCTACAACTATCAAAAAATATAGGAATGTACATTATGACGAATTTTAAAGCCAGAGATGGTTTTGGAG
TATTAGAGTTAGAGAACTAGTGTTCCTTGAATATCAAATACTTGAAAATCAGCTAAATCGGGTCCTATCTCTGGCGTTAT
TGGAATATCAATCCTTTAGCTCTTAAAGTTCCCGAGATATCGACTTTCATACGTAGAAACGAACGCACGGCCAGGTCTAC
TCGGCTAGTGAGCCTTATCTTCGAATCTAAGTTCTCAGCACTTTTCAACCAATATGGTACACCCATTTCAATTCGAGGAG
TAAAGAAAATAATCCCATAAGATTTCACATCCTGTTATTGCCTATCAGAGGCCGTTACTCTAAAAAGAAGTCTATACTAC
ACTTTCTACACCATATAACTACATCAATCGATTAATGAAGATACGGATTTTTGCAGATATGTGTTTTCAAATATATTTAG
TACTGAAACCCAATATGAAATGCACCACATTATATCAAAAGAACATATTTAATTCCGTGGAGGATTCACTGCTGCAACAG
CTTCCTTCTGGTCCATTGCTTTGGTAATCCGCTTAGTTTACGGCGATAGATCAGGGTCAGACATCGCTAAACTTTTTGCG
TTGTCGTGGTGAATCAATGTTCCGGATTCCGAGATCGTGTAACTTTGGCAGTAGCTCCAACATATCGTTCACTTAAAGAA
GCTAGAAAATCTAATACGTTGAGCACTTCTGATTCTGGATTAGGTAATACCTTCGTAATAATAATCTAATTATAAAATAA
TAATAATAATTATAATAATAATAATAAATAATAAATAAATAAGAAATTATTAGTTCTAAATTAGCTATTCTATTGGATAT
TTTTTTGCACAGTACAGAATAAAACTTATGCAGAAAAAACTTACTTACGAAGGCAATTAATTTTGTGTCAGGAGGAATCC
TCGGACTTGACCAGCTAAAGCACATGGATATCCAGGTGGTACAAATAGTCCGATGGCTCAGCTTCCACGTGGGAGCTCAA
CCATTTTGCAGTTTTGTAAACGAGATTTCAGACATTATTTTCAATTTAGTAGAGCTAGTTCTTACCCTTCAGTAGATACT
GCTGAGAAGTTTTTTTCTTCATTTTTAAAGTGGCATTTGTTTCTTATTCCCTACGATGAAGTCTGAAATTTTCTTTGAAG
AAGTTTAATGTATTTTACATGTTGTGCCTTACATCCAGCTATTGTTCTGATAAGAACTTATTTTCCCATGTACGTATTTC
TTTTCCTTTGTTTCCATGCGTTCCACAATTCATCACCACATAGTTTTTTTGAAGCCTTTGTCGAAAAGCTTTATTTTGAA
GTTCACCAAGAAATAATACGTTTTTAGTGGCGACACCTACCGCCTTCTTTCATGACTATTTAGAATGGCAGCTCCCGAGA
TGTGTTGAGCTCAGGATGGCAACTACCCTCTTGTGTATATGTCGGTATGGCAGCTCCAATGGGCTTGTAATTTTTATACC
GGTTACTTGTAGAGTAGTCGGTATGGCAGCTCCAATGGGTTTGTTGTAATTGTTATACCGGTTACTTGTAGAGTAAAAGC
AAAGACACTAGAATACTTTGGTAAGAGAGTATACCAGATTCGTTGAACATAATATAACAGGTATAAGAGCGTTTCCGACT
ATATGAAGTATATATGTATGTATATTCTTGATCAGGCTCAATAGCCGGGGCAACCTGACCATGTCCGTTTGGCTGTCCGT
CCCTAAGAACGTCGGTTTCCTGACCTTACCACGCCCCCTCTAACGCCTACAAATCGCCAAAAACTGTCACGCACACAATA
AAAAATTGTTTGGATTTTTGCATTTAATTATTTGTCTCGTCTATTTCAATATGTATTCATAAGTCATTTCGGCCACTCTC
ACTCTAACGCCTTTTAAATATTTGGTTTTTTTATAATTCAACCAGTTATTGAAAATGAAATCGTTGTTTTGTTAATTTTT
ATCATAAATTGATCTTATTTCGGTAAACCACTATTTTAATATATAAGTTCTGCTACATGCTAAAACAATCTATCTTTCTT
ATTTCTATTGTATAATTTCTCTTGAGAATTGTCATCAACATGACAAATTGTAATCCATTGATTGATGTAGAAGACGGCTT
GGCACTCAACTGGTGCGCTTTGTCCGATGCGTACTGACGTCCACTGTAATTACTGTCGTCTTCTCCAAAGTTTCATTTAC
ATTCCATTTACAATTAGCAAAACTGAGAACAAAAATTCACAAGTTGTCATTCCCGTACCAAAACTGTAATTAAATTTAAT
TTAGGAATCAATTATTTATTATCTTACCGAGTCGGAACTCGAATGTGTTTTT
