# Supplementary material for: Flanking sequence context-dependent transcription factor binding in early Drosophila development
Source: BMC Bioinformatics. 2013 Oct 4;14:298. doi: 10.1186/1471-2105-14-298 (PMC3851692; doi:10.1186/1471-2105-14-298)
Supplement: Additional file 1 — Dataset S1. DNA sequences of the original CRM (Dataset S1). The original CRM folder (Dataset S1) contains the 127 FASTA files for the CRMs we used. [file 1471-2105-14-298-S1.zip › Original/croc_2.fasta]

>RFRC:0000000664.000|croc_9kb|dmel|croc|FBgn0014143|3L:21469503..21478119
ATCTATTTGTAGTACAGGGGAAATGGGAGCGCAGAGCGAGCGCAGAACCGTTCGGTATAGTAACACGTCTGATACTGAAT
CTGTGTAACTGAAATAACACACAGCTCGCATCGAGCAGAAGCGTTTGCGTCGGCAGAGCGTCGCCCGCACCAGAAAGTAT
CTCGATCCGCTGCCGCACAGTATCTGTGTGTACCCGCACAATGTATCCGTATCTGCATGTGTATCTGCAGCCAACCAACG
ATGGCTGCCACTCGCAGTCAGTAAGTGAAGTGGGCCCGCAAACACAGCTGCGTCGAAAGTATCTGTGTGTGGCCAAGAGA
AAGAGAGAGAGAGAGAGAGAGAGAGAGAGAGAGCGGACGCCATTCATGCTTTCTTTTTTGTATAGGAAAAAATAGTTAGC
TAGCTACGGTGTGTGTCCTGTGGGCACTCCTCCCCTACCCGTCGCTTTTCCAAGCCCTTGTTTTTGTTGTTTAAACTAAT
GCTTAAAATACGGCCTATCGCCCTCTCTCTCTCTCCCTCTCTCTCTCTCACTTCCGCTCTCGCTCGCTCCCTCTATCTCG
CATTCATGATATACTAGATACAATGGTAGTAAGAGCGAGCGAGAACCACATCAACTATGAGAGGCACCTGGGAAAGCCAA
CAGCACAGGCACAAGTGGGTGGAGGTGGTGGTGAACCAGGGGCTGCAAACGAGCCAACCACCCACTTAACTCACCCTTCC
AATGACTTCGGCATAAATTAGTGATAAAGTTCTTTCGATCTCAGCTTAAAGTTGTTCGTCTTCTCGGGAGAGGCAGAGAC
CAAAAAGTTGCCTGCTAATTTGCAGTTTGATGGGTTTTCGCCAAGATGTTCAAGTTAAGGGCCACGTTTGAAGGTTGTTT
TCGTTGAGGGCAAGGCATTAAGTTTTTAGCAACTCCCTTTTTCGGGCGCTTGAATTGACAATGGTTTTTTTGGTGTGCAA
AGGGCAGGAATTTTTCAGGCTTATTTAAGGTAAGAATTTCAAGAATACTCAGGATATTAGACAAACATGTTTTCCACAGT
TTTTCAAGAACTATTGTATCACCCTATATATAGGATCCTTATATAATAAAGATTCATTAAATTGTTGTTCATGTTAAAAT
GTCCTAAAAAAGAAAACCGAAATTTTTCTAATATCTAAAATGTATCTAATATCAAAAAGAATGAATATATATATGTAGAA
AACTTTTCCCTTCTGCAATATTATTATGAAGCGAGTTATTTATTTAAAAATTGCTCTATTGGCGTGATTAGTTTAAATCA
GAGATAATAATAATTGAACAGTTAATACAAGTAGAGTTTTGTACCATAAATTTATAACATATTAAAATTGCACTTGTTTT
TATGTTATCTCCTATCCGCCTTTTGACTTGATACTCATTCACTCCACATTTCCAAACATCGAAAGGGTTACTAACCAATT
TACAAGCCAAATAACGATAGAGTCAAACATAAAAAGTCCTTCGGCCTCGTCCTTCCCTCTCGCGACTCCTCTGCTCGTTG
AGTCCTGCAGTGTCGTTTTTTTCGCAGACTTCATTTCTATTTTCTGCTTATTAAAACAATATTTTTTATTGACTTTGTCA
GCTTTAAAGTAAATTTCATATGTTTATTTGGGCAAGGGCAAGTGTGCGTGTGGATGTGAGTGTGTGTACGCGAGAGGCCG
AATGGGATGGGCTGGGTGTTTGTCTGGTTATTAGACACAGGGAAAACAAACACGCACATATTTATATTTGGATAATTTAA
AAGTATGCTGACTATTTTTTATTTGTACTTTCCGTGGCTGTCTGCAAAAACCGAGCGCTTTGCATCACTTTAAAACCCCA
ATCGTCTGGGTAATTGATACAAGAATAATATTTGGCTCTATTAACGCAATCGCATTATTTTGACAAATATTTTTATTGTT
TTAACATAATTTTTCGCATGCGATCTGTCGGAGAGGATGAGGCTATGAATCATCGTCATGTGTGTGTCCAGTTGGCCACA
TATCCTTTGCAGGATGCGAAAGGATGAGAGTCCTGCATTTGAAATTCGAATGAGGCGACTCCGCCGCCGTATGCTCCATT
TTACGCACTTTATTTGGCTTCCTTCTGGTTTCGTTCCATATTTTTTTCATTTTTTCCTCTCGAGTTTCAGGATTGCTGCT
GCTGATTTAACAAATTTCGTCTTCGACATCGGCGCCGTGATTGCGATTGTATGGGTTTCGCTGTGGGTGTGAGCAGTTTT
TTGTGAGTAACTGTCTACTGGCTACGTCTGTGCATTTAGCGCAGTTCATGTTATTCTTACGTAGTTGCCATTGCCTGTCT
GTCCGATTCCCCCATCCCCCATCCTGCACAGCTACAGCTGTCCGTATCCGTACTGCTCTGCCACTCCATCGTATCTGTAT
CTGTATCTATATCTGCAGCCATCCCACTGCATTTGACCTATCTAAATATTGATTTAGTTTCCCAAAACTGCAACTTAACA
TTTTCTCCGCGAATGCAGTGAAAGCTGAAAGCTGCTTTTATCTCGAATGTAAAAGTTGTTTACTAGAAAATAATGCAGTT
TTGTGAAAAATGGTCGTTATTACGTGATATATTCCTAACATATCTTATAGATATAGAATGACCTTGGTCTTGTCCCTTTC
AATAATTAAAAACGCGAATCTGCATAGCCCTATGAAAAATACTATCTTTCGTTAATCGATTATGACTCCGAAATATGCCT
TAATTACCCAATTAAAATGATCATTAAACACAAATCGCAGTTCTATCAACTTTAGGCCTTGATGGGCGCCTATTTGACAA
GCACAAAATTTGTCAATTTGGCAAGCACATTTGCCGTACTGAAATGACAACCCCCCCATAATTTTGGCAAGTGGAAAGCG
AGTTTTGGTAGATGTGTCTCGCCCATTTGCCACGCTCAATTTGCTGCAGTCAACGGAACGTTGACACCGCTGTTGACAAG
GAGAAGCATTTGCAGAATGAGGAGCAGCCGGCGAAGAAACGAGTGCCAACATGTGGCCGTTCAGTGCCCATTATTAAATT
TTAGCAATGCCCTTTTTGGGCAGAACTCTTTCTTCTCTTTTTTTCGGGTGAGTAATCCAAGAATAATATTGATTTTAAAG
TGCAGGGGAGTGCAACTAATCAGACACTTGAACCAAGGACTTAAGCAGCCAAAAAAAAATACAATTTTTTTTCGTTGGGA
AGGACAGGAAAGGAAATGCAGGAAAAATGCTGATAAAGCGGTTTCGATCTTTGAAATAAGCGTCACTCACACGCACGCAG
AGAGTAAAGTAACGCACACAGATACACGTCGACACACAGATACACGCATACGAACGCACGCTCCGCTGCTCTCTCTCATG
AATATGCAACAATTTCTCTTTCTCTCTGCCAATATGAGACAGGCGGCACACAAATACACTCGCAAAAACGACTGCGCAGA
ATTGAGAAGGGGGCGTGGCCAGCTGTGGAAAGGGATGCAGCGATGGCGTTGCCTACAGTTCGCTCTCTCCCTCGCACACT
GCAGTTTCCGGTGGCCACAAAACTTGTAGATACTTCAACCCGCACCCCCTCGACTTGTTTTGCGTTTTGGTTTTTTTGGG
GTGGTTCCAGAGTTATGGTTCGGAGTCTATATTGGCCACTCATTAAAATTTATGATTCGTACACAGTTGCGGGCTTATTA
TGCATATATTCTCCAATTTTTTTTCCGCGACTGCTCTCTTTGGCCAGACAATTTAGCAGATTAGTTGCAGACAAACACAC
GCGCGTTCCCAGGAAGGGGCTGGGAAATATCCGCCATTAGCTTAATCATAAGCGTAATCATGGCGAAAATCTTCCGGTCA
TAAGCAGCGGAAATTCAGCAGACGGCGCTAAGTCTGGACTCTGGACTCCGGAATCTGGAGTCGAGTATTCGGAGTCCGGG
TCCGGGTCCGGGTCCGGATCCGGATTCCTACCTGGCCAACACCGGATGCCAAATGCTAATCATGGATGCTTAGGCATTGA
TCGTTCCAAAGAGGGGAAACTTTTTAGGCATGTTTAGACTTTAATGCGCGCCGCGGGAATTCTTAATGAAACCTCAAGTT
CTCGCTGGGTTTTCCCCCAGATGCTTCAGATTTTGAGGTCTCGATACTCGGACTCAAACTACCTGGACTCGACTCATAGC
CGCTCAATGTGTCCGGTTTTCCCCTGCCGATTTCGTAATGATGATGATGATGATGATTTCACGCGTGTCCTGCGGTTTCT
GTGGCTTATTAGTGATCTTCATTGGCTTACAAGCCGCAACCCGCTGGGAAGTGGGTGTTCCTGGGCATCAGTGCTGCTGG
CTTCTGGATGGGATCCGGATCGGGATGGTCGAAGATAAGTTGGGAGCGTGTCTGAGGTGTGGATATTTGGCCTAAGTAAT
GATATGCTCGCTATGGTTTCCACGAAAGGAAAAGCTAATGGAAAAGTGTTCAGAGTAAGTAGTTGGCTAAGAACTGGATC
CTAAAGATCTGAGACTTATCATTTATCAATAAATCCTTTTCTTAAACTTATATTTGATTTATAAGGTACATTAAAAAAAT
GTAAGCACATTGCTGAATTGGGTTAGCTGAATACGTTAAGTGTAAATCTGAATCACAAACTTAATCCGCCCACCTTTCTG
GACCAACGATTCACAGGCCACATTTGTTACCTGTTTTGGCCAGACCCCTGTACCATTTACAATTCGGCATTTTGCCCCGC
TGGCGGCAATGCTTGAATTCATTCGTAAAACACCTTGCCCCTATAGTCATTCGCATTCAAAGTAGCAACCGACTGACGTA
TCTTTTTCTGGCCTGCTGGTCTAATGTTTATTTAATAAATATCCCACGCCATGTTGTTGCAACAAGACTTTTGTTTATTT
GCGAGAGAAGTACGCGACATATTCGAGACGTTGGCGAAATTCGATGGCTGAGTGGCGGTGTAGCGGGGTGGGGTATGATT
TTAGAGCGGAGCCGGAAAATTCGAAATGGAAATGGAAAACTCTTTGAATGGGCCATGATGTTTATGGCGAAATCTATATT
TTTGTAAGCTACGCTCCGGTGTCCGGACAATTTGGTATGGCTCGTCGTCTATGAAAACATTCGGGCAACTGGAAATCCTT
GCGAAAAACGTTTTTAATTTTCGCATAAATTTAAAGTAAATACGAACAGACCGAGTGCAACAAACGGTTTTTAACAAATT
GTTTGTTTTAACGCAAAGGAAAACGTTTCGTCTCTCCGTGTGCGAAAATAAAAATGTTCAAATCATTTTATTTATTTATT
TATTTATGCAGGCTGTGCATCTTCGATTTGGGGTTTCGTGCGTCCTGTAGGCTGCGTTCAATCGCAAATGTATGTGGATG
TACATACAGACATATATATATATATATCTGTCCTTTTGGCCAGGACCGGCAATCGGGTCCCTGCTATTCGTATGTTTACT
TGACGCGCAAATCCTCTTACGGAGGTTCGTCCTCGGAGTCCTTCGTCCTTTTTGTGGTTTTTCGGTTCTTGTGCAGTTCA
ATTCGAGGCGGAACGAAACGGACAATTGCATGTTTTGATTGCCGCCTGCAATTGTCCTGTTCGCTCCGGTCCAGCCTCGT
CCTGGCGATCCTTGCGGTCCTGTGCGCTGGCTCGCCAGTTTGCGGTTGCTGGCTGCTGTGCACTTGTGACAATATTTTCA
TAATTTTTGCATTTTTTTTTCGCTCATCGCCAACGGTAGGTGCGTGTGTAAACATTAACTTTTCAAGAAGATTTAATCCC
GATTATCCATTGACTGTGAAATTTTTCACTCAAAACTTCTCAGTGTGTTTCCGTACTTGTGTTTGTCTTTGGCTTTTCGG
CTGTGACTCAGCCGCAATCCCATTGCGTTTTTCACTGGCCAGCTTTGTCTCCGCATATCCCTGGATTGTCCCGCGTCTCG
TCCTGCGAGATAATGAACAGCGGCGACGACTTCTTGATGCGATTGCTCCTGCCCTTCGCCTGGCAGGACAATGGGCACTG
CCTGCGTCCTGCCCAGCTACGACTTGAGTCCATTTGACTCTGTGCTGGATTTTAATTTGTTCATAAAGGTGAGACAATTA
ACTGAATAATTGGATTGTTGCTTTGCGGACAATGCCACTGAGCTGAGCTGGCCCAAGGAATTCGGTTTACCAAGCTGGTT
AGTTTCTGAAAGGCGCTGCATAATTATCCTTGGCTTGTGCCTCAATTAAGGTTTCGTTATCCGATGTTTACCGACATAAA
TTTATTTTTTAATAAGCCTACAACTATCAAAAAATATAGGAATGTACATTATGACGAATTTTAAAGCCAGAGATGGTTTT
GGAGTATTAGAGTTAGAGAACTAGTGTTCCTTGAATATCAAATACTTGAAAATCAGCTAAATCGGGTCCTATCTCTGGCG
TTATTGGAATATCAATCCTTTAGCTCTTAAAGTTCCCGAGATATCGACTTTCATACGTAGAAACGAACGCACGGCCAGGT
CTACTCGGCTAGTGAGCCTTATCTTCGAATCTAAGTTCTCAGCACTTTTCAACCAATATGGTACACCCATTTCAATTCGA
GGAGTAAAGAAAATAATCCCATAAGATTTCACATCCTGTTATTGCCTATCAGAGGCCGTTACTCTAAAAAGAAGTCTATA
CTACACTTTCTACACCATATAACTACATCAATCGATTAATGAAGATACGGATTTTTGCAGATATGTGTTTTCAAATATAT
TTAGTACTGAAACCCAATATGAAATGCACCACATTATATCAAAAGAACATATTTAATTCCGTGGAGGATTCACTGCTGCA
ACAGCTTCCTTCTGGTCCATTGCTTTGGTAATCCGCTTAGTTTACGGCGATAGATCAGGGTCAGACATCGCTAAACTTTT
TGCGTTGTCGTGGTGAATCAATGTTCCGGATTCCGAGATCGTGTAACTTTGGCAGTAGCTCCAACATATCGTTCACTTAA
AGAAGCTAGAAAATCTAATACGTTGAGCACTTCTGATTCTGGATTAGGTAATACCTTCGTAATAATAATCTAATTATAAA
ATAATAATAATAATTATAATAATAATAATAAATAATAAATAAATAAGAAATTATTAGTTCTAAATTAGCTATTCTATTGG
ATATTTTTTTGCACAGTACAGAATAAAACTTATGCAGAAAAAACTTACTTACGAAGGCAATTAATTTTGTGTCAGGAGGA
ATCCTCGGACTTGACCAGCTAAAGCACATGGATATCCAGGTGGTACAAATAGTCCGATGGCTCAGCTTCCACGTGGGAGC
TCAACCATTTTGCAGTTTTGTAAACGAGATTTCAGACATTATTTTCAATTTAGTAGAGCTAGTTCTTACCCTTCAGTAGA
TACTGCTGAGAAGTTTTTTTCTTCATTTTTAAAGTGGCATTTGTTTCTTATTCCCTACGATGAAGTCTGAAATTTTCTTT
GAAGAAGTTTAATGTATTTTACATGTTGTGCCTTACATCCAGCTATTGTTCTGATAAGAACTTATTTTCCCATGTACGTA
TTTCTTTTCCTTTGTTTCCATGCGTTCCACAATTCATCACCACATAGTTTTTTTGAAGCCTTTGTCGAAAAGCTTTATTT
TGAAGTTCACCAAGAAATAATACGTTTTTAGTGGCGACACCTACCGCCTTCTTTCATGACTATTTAGAATGGCAGCTCCC
GAGATGTGTTGAGCTCAGGATGGCAACTACCCTCTTGTGTATATGTCGGTATGGCAGCTCCAATGGGCTTGTAATTTTTA
TACCGGTTACTTGTAGAGTAGTCGGTATGGCAGCTCCAATGGGTTTGTTGTAATTGTTATACCGGTTACTTGTAGAGTAA
AAGCAAAGACACTAGAATACTTTGGTAAGAGAGTATACCAGATTCGTTGAACATAATATAACAGGTATAAGAGCGTTTCC
GACTATATGAAGTATATATGTATGTATATTCTTGATCAGGCTCAATAGCCGGGGCAACCTGACCATGTCCGTTTGGCTGT
CCGTCCCTAAGAACGTCGGTTTCCTGACCTTACCACGCCCCCTCTAACGCCTACAAATCGCCAAAAACTGTCACGCACAC
AATAAAAAATTGTTTGGATTTTTGCATTTAATTATTTGTCTCGTCTATTTCAATATGTATTCATAAGTCATTTCGGCCAC
TCTCACTCTAACGCCTTTTAAATATTTGGTTTTTTTATAATTCAACCAGTTATTGAAAATGAAATCGTTGTTTTGTTAAT
TTTTATCATAAATTGATCTTATTTCGGTAAACCACTATTTTAATATATAAGTTCTGCTACATGCTAAAACAATCTATCTT
TCTTATTTCTATTGTATAATTTCTCTTGAGAATTGTCATCAACATGACAAATTGTAATCCATTGATTGATGTAGAAGACG
GCTTGGCACTCAACTGGTGCGCTTTGTCCGATGCGTACTGACGTCCACTGTAATTACTGTCGTCTTCTCCAAAGTTTCAT
TTACATTCCATTTACAATTAGCAAAACTGAGAACAAAAATTCACAAGTTGTCATTCCCGTACCAAAACTGTAATTAAATT
TAATTTAGGAATCAATTATTTATTATCTTACCGAGTCGGAACTCGAATGTGTTTTT
