# Supplementary material for: Flanking sequence context-dependent transcription factor binding in early Drosophila development
Source: BMC Bioinformatics. 2013 Oct 4;14:298. doi: 10.1186/1471-2105-14-298 (PMC3851692; doi:10.1186/1471-2105-14-298)
Supplement: Additional file 1 — Dataset S1. DNA sequences of the original CRM (Dataset S1). The original CRM folder (Dataset S1) contains the 127 FASTA files for the CRMs we used. [file 1471-2105-14-298-S1.zip › Original/croc_3.fasta]

>RFRC:0000000665.000|croc_7kb3prime|dmel|croc|FBgn0014143|3L:21461025..21467623
AGATCTCCGTTATTCGACGCATTTACCACCTCCGTGGGCGATAAATCTGCAGTGCACCCGTGGCGCAATGAACTCACCCC
GGCAACTCCTCCACTCCACTCCTCCTCGGATCCGTTCCAATGCACCCACTCCTCCGCCTCCGCCACCGCCTCCGCCTCCG
CCTCATCCTCCTCATTTTCAGCTTCAGTCGCTGCGGCTTGTTTAGCTCGCTGGCGACCATAAATACCTTGGCGCCAGTGG
AGAATGACGATGGTATAGCCCAGTTGGGTCCTTTGGCATGGGGACCTTTTGACAATAGTCCGGGTCCACTTGAGATCGGC
TCATTAAGCCTTTCAGCTGGTCAAGTGGTCCGCCTCCTTCTCGCTTCTTCCTCCTTCATTAGATCCAAGTACACCTGTTG
CCCAATTTGAATGCCGTTGTCCGGGCCAGTGGTGTTTGTTTGGCTATTTTTTTTTAGTCTAAGGTGGGATCGAAAAATAA
AACAATAATCGCCTTACTTTATCAAGAAGAATGTGGACACTTCTCCTACCTACTGTCATATTAATAAGCTAATTATATTT
ATATCGGGATGCAAAAGACGTACTTTTAAGAAGATATTTGTATTTAAAGTTTTATATGTACAAATTATTTTTTGTTGGCA
ATTTAGTTTGAAAAATTCTCCTAAAAATTTATTTTAAATTTTTAAAGACTCTCAGTACTTTGATGTATACAATACTCTAT
GTGCTTTAATAATTGATATGAGTATCTTTCATTTTATAGGGGAGAACTCTTTTCCAGGAGTGATTCTTGTTATTATTCTC
ATTTCATTATATTTGAATTCAATATTGAATTCCAAATTCATACCGATCAGCACTGATTACTGACCATTAATCGGTGGGGT
TTTTGACGACGCTCTGGCGGCTGTCGTGTGGAGCGGGCTTCCGTCGAAAGCTCTTGAAATTACACACGATATCGGGCGGT
AATTATGCATGCATTTATGTTATTGTTAATTGTTTAAACAATACACCTCTCTCAGCTCGATTGTTTAACGTGTGCTGTTT
GCGTGTGGGGATGGTGGGGGTTTTGGGTTACGAAACGGATCGGATCGGATCGGATCGGAATCGGAATTGGAAATGGAAAA
TCCAACCCCACGATCGGATTCGTTGAATGGTCACTGTTCATTCATGGATTTTGCAGAAGGGCGTGGGTGTGAATGATTCC
AAACGACTGGTCCGTTCGATTCATGGAAAATAGTCCATAGACAGGCGGAATAAAATGTGCCCCACCCCGCCAGGCCAATT
ATATAACCTGATTGCAGTCACTTACAGCGCCTTTTCCCCCATCATCATAATTACACAAAATTCTCGAAAATAAAAGGAGA
GAAAGGAAAGGAAAGCTTTTGCAATTGATTTATGGCCACTTCCCAGGAAATTGTCGACTAAATGTCTGGCCAGGCAACAG
ATGGAATGGGTTAACGAGGAGGAGGGGTGGCTGCCACATCTTTTTCTGCTATCCCCCAACAGGAATGCCAAACTGGGAGT
TGTTTCCGTGATTTACACGCCAACGAAATTAGAAAATAAACAATGGATTTTAGTATTGCCGGCTGCGGATTTAAGGCTGA
AATTGATTATTTGACTTTTGGCCTAAGACGATGTCGGCCCGGGCACTTTGATAGTGCTGAATGCGCGAAAAAAAAAACCA
AAACAAAAAAAAGAAAAAGTCTTTGGGGAAAGGGGTTAATATACTATTCGCAATTCTCGTTACTCCCCGATTTTATTTAT
TTTCTTATGTCGCGTCAACTGTTTGCCAACTTCGGCGGCAGCATCAAATGGCCCAAAAAACAAGGCGCAAGTAAAGAGAA
CATTCGAAGCCCGGCTGACGCATAAACATCGCTCCCAATCGCGTCGATCTGAATGTGAATTTGGATGAGAAAACGAATCC
AAATGATGGTGATGTATCCAAAGTGACATCAAAGCCAAAAAAGCCTGATAAGCCAAATAAACCAAGCATCAGCACAGATA
ATCAATGCGATAACTTGATTTCTGAAAGGGGGGACCATCAGTGGTGGCCACTCAGCCTTTTTATGGTCATTTTTTCCACG
AAAGTGAGTGAAAATTCCCAGGAATGCCATTAACCTTAATTCTATTTATGATTTGGCAAGTGAAAATATAAGTGAAGAAA
CATATATGCGCAAATGGTGTTTGTAATCATTCGTTTATTCATAGTGGAAAGATTTTATTCTAGCGCATAATTTGCAGATA
TGAAATAATTTGCACTTATGTACAATAATTTGGTACATTAACATTTTTCATAGGATGTATATTATCAAATATATCTGATA
ATAAGTATTTTTTGAGCCCACCTATAGATGATCCTGAACTCCCATTTAATGGCTCGTTGATCTCCTTTTGCTGGCGTCGC
CCGCAGAATGACTGATCCATTGATGCAGCCATCAGGGATCGGAGATCAAAGCGTTCCAGGCCCACAGTCAATCAACATCT
CCCCCAGTTGCAAGATCGCGCAGCAACCTAGACGGCCAATAAATTCCGCACTCCTCGCCGGAGCAACTGCCCCAGAGATT
TTTCCATTTCTGGCTGCATGGGTAATTTACTCAAATGTCGACGCCTGGCGCTGACTTTCGCGATTTTTATTTTGTGTTTC
TAGTTTTTTGCTCAAATCGATCATAAATTAATTTGGAAAATTGCTGCCTAAGGCCGCCGCCTGCCGCTGGCCAACTCCAA
AGTCAATTCTGCGTATTTATAACGCAATAAAACTTCAAAAGTGTTCGAAAACATACGCTCTCAAAGTTTGTTTAATGCCA
TAAAAACGCAGTTGCCTTTATTGTTGTTATTGTCGTTGCCATTCTGTATTAGCAGACATCGGACGAGGGCACTAAAATCC
GGCTATAGCTTTATTGCCTGCCCAGAGGGCCAAAGGGCCGAAAGGGAAGCGGAAGTTTACTCTATGAGTCCGTGGAGTAA
AAGGAGCTCCTACAAACTCCAAAAGTTCAATTGATTCCGCGAAGAGCAAACAATCAATCTGAATTCGATCGTAATATTTG
GAATCTGGTCGCTTTCCCTATTCCAAAATGTCGTAAACTCCACTTTGGGTCTCTCTAATCACATTTTCTCTACACTTTTC
ATTTTATTTATAATGTATCCCTTCGTTTAACTTAATTTTACTTGAATTGCGTAGATAATATTTTTTGGATGATTATTTAA
CATTTTTGTTAATCATAATAAATATATACCTATTCATATCAAAAGGTACAATGAAAGGTGTACATTTAGTAGTTTTCTTG
CTTTTTATTTATATTTCACTTAATAGATGTTGATGGCTTCCTTCTTTGGCTAGATTACATTCTTGCCACAGTTTTCTCAG
TGTGATTTCAGCATTTTCTCGCTGTAAAAACGCACGGAAACTGTGTTCATTAATTTGTGTGCCTTTTTTCCCACACCCAA
TTACAAATGTCATCCGCCAAGTGGGTGCTGCAAGTGAGTATGGTTATTAAACCGGCCAGATATGAATTTACTTTAGAGCC
ATTGTCTATTATGGCCTGGTTAATTGCGGCGACAGCTGGCAAAACAACGCCAAACCGTGCAAGAACAACAACATCATCAT
CATCACCATCGCCATCATTGAAAAAGCGAAGTTGTTGTCACCGCGGCAATTGAGCGTCGACCACTGGAATTTATTGTTAT
AACGGGGCAATGATAACAGGTCATCAACACAACTGGCCAGGTAAATAAATATCAAGGGGGTCAGGGGTTGTATAGGAAAC
ATACACACACAAACATACATAGGTGTGAATGGTGGAGGGAGGTGGCGCTGAAAAGTCCGAAAAATAGGCAGCGTTAATTA
CAAAGGATCTCCCGCGGGGCCAAGTCATAGTCGTAGAATAGATACATTGTAACCGGTGGATACGAAAATCCTTGTGACTG
CAGCACATTTGGCAGCTGGCCGGCTAATACTTGCATTTAATTAGGCTTGCAACAATATTTATGTAAATCGGGCTGGTTGC
GCGATGAGCCACAGAGACAGCTGTCAATATTTGTGAGCGGCACGAACGACAACCATTCCGAAAACCATTCCGCCCGTTTT
AGCTCGATTGGATTATTGGGCATTTGGCATTGTTGTCCTGCGAGTTTCCCTGCCTGTGTGTGTGCGTATCGGTGTGTGTG
TGTGTGTGTGTGTGTGTATGTGGGCGCGTCCTTATCGCTAAGCAAACAGTGCAACATTTTGTCGCCATCGCATTTATTTT
TCTTGTCCTCCGCCTGGCGTTGCGCTACAGAGGATTCCCTATTCCCTATTCCCGATTCCCGAATCCCAATTCCGATTCAG
TTTTGTAAATTCTGGACCACCCGCGCAATCAGCGACGGCTGCACTCCAAGCAAACATACAGCCACTTTTCCATCCAGACT
CTTTTTGTTTTCGCATTTAATTTTGTTGCTTTTCACACCGAATGGAGACTCCGGATGGCATCGAATGGCAGTTTTGCTGT
CAACCGCCCAGCCGACTGTATTTGCTGCCAAAAGTGCTGAATTTGCATACCAAACTCGTTCCCCTACCGATCAGCCAAAT
ATTCAGATTGAAAATATTGAGCTTTTGGATACGAATAGCCTAGTTTATTGAGATAGGAGATGCCCCTTTTTGGCTGCCAG
TATTTGGGGATATGTGAACATTCTAATCCATTCCAATAATTAAATGTAAATAATAATATTAATGATCAAGAATTTAAACA
TTTTTCGGTACGCTACAAATCCTTTTCTTTCATCTCTTAAATGTAGTTTGCTTTTAATGGTGGTTCCAACTATAAATATT
TTTTGTTACATTTTCCAGTTTGAATTGGCAGATACAACCAATATCGCTGCCCATTTGATTTTGAAAATTTCAACCATCTG
ACCAAAAATCAAGCCCTTCATGCTCAGTGGAGTCTTCCATTCGAAGATTACTTTCAGGCCTACTACAGTCTTTGGCACAC
TTTTGGCTGGCACTCGAGCGCCATTCACATGCCACCCAGCCAGGTATTCCATTGTTGGGGCTACGAACAGCTAGCCAAAC
CTATTGACTGACTGGCGTTCGAGCGGTGTCCGCCATTGAAAGCAGCCGTCCCAGCTGCGAAGCACCTGAGCGGAGATTGG
GCCACAAATCGAGAGCCATACAGATACACACATGACCAGATTTCTTCCCCGAGTGCGATCTCAATGCCGCGGTGGCGCCA
AGCGGCGCTCACTCAAGTGACAATGTCGTCGAGCAGCCTTTATTGGAATAAATCCAAAGCCGAGTTCCGAGACGAGACCA
TGACCAGCTGCCCATCGTCATCGCCAAGTTAACAGCGTATTTTGGCCATCAATCAGTGGCGCTTCATCTGCCGATCTTTG
GCGTTGGTTGGGTAACTGGTTACTTCGCTGGCTAATAAGCTCAACATACTGATTTATTCGCACTCACTCACGCTGCGCAG
GCTGGTGTTTTACTTTCTACCAATTTGTGGCAATTGTCTGGCAATTAGGAGCAGCTACAGTGTTCCCTGTGGGGGCACAG
TTTTCTTAACTAAAGATTTGTAATTTGTTGGCCATTGTTGGACGGCAACCTTAGAGAAAGCTAACATTTTCGTTTATAAA
TGACACTTTTAGGGGGGAATAATAATATAATTCTTCTGGATACAATACGATCTTGTCAGTTGCCATAAAGTGGCTTAAAG
GATCCTCAATTTCAAGTTTTTAAGCAGAAAGAAGCTCAGACTACACAATCTAACAGTGAATATAATATTATAAATACTAA
AGTTACCCTTTTTTGTAAATACCTTTCGATAGCTAGTCGTGCATATGAAGCATACAATTTCCTGGAAATTTTCATTTATT
ATTCCAAAAGGTCGAATGCATAATTATTTCCACTGAAAGGGGGGAAGTGTTTTCTATCCGATCGCTTGACAAACGACATA
TGTCCACGTTTGCAAGTCCATCGGAACTGCAGCCAACTGATCGAGTGAGTCCAAATGATATGATACGGCTACCCAGAAAG
CCATCTTCCAGTGACAATTGGCCAGTTGAGTCATGCATTCGGGGCTCGAAACGGACACGCCTTGAATAATTATTTATCTA
GGAATTCTGCGTGCGGGCTATCCAGTTTCGGGGTAAAAAGTCTGTTTTGCCAGCCAAATGCTCAATGGCCAGATGGAATA
GCGAAAGTCGCTCCGAATATGAAGGGGCCAAATAAAACACACGATTTGAGATATTTTAACATATTTTCAATACACTTTTT
GTTCGGCTCATATTGGTGGTACGCTAGTTTTGATAGTTATGTTATAGCTACGATTTAGTTGTATAATTTATTATTGCTTA
CGTGGGCTAGGCTAGTGTACTAGGCGATGATAGATCGATCCGATGCGGTAGTTTTAGTTATTGACAAAATGCTCTAATTT
AAGTTTATGTTCTGTGTAGCAAAACCCCATCACAAATTGCGTAGCAGACAATTGGGACTATGCCTAAATTCGATAACAAT
TACGAGCTACAATTACAAATACAGTTAATACAATACAATACGTTAATGCGGTTGCTTAACAGCTATGTCCCCCATTATTT
CGTATACGGATAAATCGAAAACAAGTTGGAAACAAAAA
