# Supplementary material for: Flanking sequence context-dependent transcription factor binding in early Drosophila development
Source: BMC Bioinformatics. 2013 Oct 4;14:298. doi: 10.1186/1471-2105-14-298 (PMC3851692; doi:10.1186/1471-2105-14-298)
Supplement: Additional file 1 — Dataset S1. DNA sequences of the original CRM (Dataset S1). The original CRM folder (Dataset S1) contains the 127 FASTA files for the CRMs we used. [file 1471-2105-14-298-S1.zip › Original/Doc2_2.fasta]

>RFRC:0000000960.000|Doc2_ae8|dmel|Doc2|FBgn0035956|3L:9025372..9027410
TGCAGGTTGCAAGTGGCTGCAACGTGAGGCGTAAATTAATTCTATTGAATCGCTGGCAGTTCTCTGAAAAAAACCAACTG
GCGGCTAGGCAAACAGTCGGCGGGCCAAGACCGGATCACGGGATGGGGGTAAAAAAAAGTGTTGAATCCGTTGCTCCCGC
TGCTGTTTGCTTGTTTGCAACTCGGACGACGTCGTGGCTCATTATGCGATCGCGTTAACCTGTGAAATTTATTGTTTGCC
CGGCTACAATACGGGTGGGTCGGAGTAGGAGATGGATCGCAGATGGGGCTGGGACCTGGAGCTGGAGCTGAAACTGCTGG
CGGAGGAAAAGCTCCAGAGATGCAGGCGAACGCTGCTGCTGCTGTTGTTGTTTCTCTAATCCCGGACTATTGACAAAAAC
TCAATACCAGTAGTTGAGTTAACAGTTGGCATTGGCATTTATGAATTATGGAAAACCGAGCTTAGAACCGAACGCAGTCG
GAGCAACTGCATCCATCAGCTGGACGAGCTTCGGGCGAACAAATGTTTTATTAATGAAACGATGCCACCACAGTGTGGGC
ATCACTCGATGGAGCAAACGGCCAACATTCGTCTCTAAGCGAGACAAATTACCACATTTCAACACATACTCAAAACTGGC
GCTGGGCTCTGCCCCCCAGTGCAAGTGAGCGGATGGCTCCCAAAGAGAGATGCCCACTTGGCTAGAACATAGCTGAAGAT
AACTATTAAAAAAAAATGGATTAATTATTAAAAAGACAATGGAAAGTGTCCTCTTAGATAAAACTTGGTCTAGAATCTTA
TTTCTCATTTTTTATATTTCTATAAAAATCACATTTTCACTAGTATCTGCTCTACATTTATTACCCTATACAATCGCCTT
CATAAATAACTAAACAAGTTGTAACTACTTGTTGCTCTTTTAGTTTGATTTAGCTTTTTTTTTTGTTAGCTAGTTCCCAA
CACTGATCCCCGCCCAGCGGATCCCCTTCCATTTGAACTTCCCAGCCAAGTGGCCCTTTTGGCGCCCATTGCAATTGCGT
GGCCCTTGTGGTCATTAATAAAAATGTTTTTTTTTCCCTGTGCTGTTTCTTGGTCAACTCCCCGAAAGCATAAGTAAAAC
AAACAAATGGACGGGCGGTCGCTACGGACAGCTTCGAACAGTTGAAGTTGAAGCTGATGCCGGATCTGGGGCTAAGACTG
TTTGGTGGGTCCAGTCAGCCAGCCCCTACTTTGGGTCAAATAAGCCAAGTCAGAGACGTGAGCATGAATCAACCTGTCAA
AAGTCTCGTTAACGCCAACAGCAGAGGAGATTCCATCTCTCCCTATAAGCCCGGCCAAAACGAATTTCTTATGAGCTGTA
AGCAAGAATTTCAACATTCATTATTTCTTACAATATAATACATATATGCTATAATTTAAAAAAGTTCTTAAAAATATAAT
ATCGATCCTAAAGTAAAGTTATTACTTTATTGTTTATATCACTAGCAACTAACAAAAGTCGCCGCACTTTCATAGTCTAA
TCTTAACTTAATGACTTCCTCGGCGCTACTAAATTATCAGGCCACCGCCAAACTTCCTCCAGAAGTTAGCATTAGCCCAC
TGGTGGCTCGATTCCCCTACAACCTAAATAACACAGGCAAGATTATGAAAAGATGCAGACGGGAACGGAACCCCGAGGGG
CTGCCAAATCCACTGTGCGGCCAAAACAAGCTGCACCGCAAGATTTCATTAAATGCCGCATTTGGGCAGCACAATAGCTG
GCGCCAGGCCATGGCCATATAATCTGGACCTGGTTCGAACTGCAGCAAAAGGGGCACGAACAAATGGGCAGCAATTTCTA
CATGTTGCGAGCAAATTTGGCTGGAATTCGAAGGCCAAAGGAAGGGTAACAGCGGGCTGTAGGGGGGTGTTTTGGGATAG
GGGCCGGTGCTTGGGGCAATGAAGTGCGCCGTTGTGCTGCTAAACGATCTTGCCACCGCCCGTCCACACCATGCCACACA
CACACACAATGAAAGGGGCACGCACGAACTCCGAACTT
