# Supplementary material for: Flanking sequence context-dependent transcription factor binding in early Drosophila development
Source: BMC Bioinformatics. 2013 Oct 4;14:298. doi: 10.1186/1471-2105-14-298 (PMC3851692; doi:10.1186/1471-2105-14-298)
Supplement: Additional file 1 — Dataset S1. DNA sequences of the original CRM (Dataset S1). The original CRM folder (Dataset S1) contains the 127 FASTA files for the CRMs we used. [file 1471-2105-14-298-S1.zip › Original/Doc2_3.fasta]

>RFRC:0000000959.000|Doc2_ae7|dmel|Doc2|FBgn0035956|3L:9008068..9011039
CATGCGTCTTTAGGGGAAAGGAAAAGCATCTTATTAGTTTAATCAGTCTCTTATTATATAAGACAAAATCATTTTTCATT
ATATTATTAATACAAATAAGACTTTAATATCATAATTATATGGTATATTTTACTATTTGATAAATGGCTAATTTCAAAGT
TGTTATAAAACCTAGCATAACCTTTTGTATATACCATATTAGACATGAGAGTTATCTTACAGATATTTCCCTTATAAATA
TTACCAAATCGTTGGTATACTGCTTTCCTACAACATTTTCCTCTGTGTCAGATGAGCGGGGGAAGTCCAGGAAAACGCCT
GGAAAACCTTAGAGCCTTTGTTTACCGAACAAACTCAAATATAGTCATGCTAGAACGACAAAAGGAGCCCATTCCCGGTT
CCAGCGTGGGCGTTACAAATATTTAATTGTGAGATTTCCCTTCCATGCGCCATGTAATTAGGACTGGTCAAATAGAGATT
GCCCGGTGGAGTAGGGGCCGTTTTCCCTGTGCTAACAAGGATGCGAGGCCCTGACCCTCGCCTTCAACTCCAAGTCGCTG
CCGCAGGAACAGCAGGTGGTCACGGCACTTGGCGCCTGGCCGAAAAATGTTTGCCCTTCGTCCTCATCCTCAACAGCGTC
CTCATCCTCGAATGGTTTCTTGTTTTTGGCAATGATTTCGTGTTTCCCTCAACCGATGATTAATTAATTGAAATCCACAG
AGCCTCGGTTTGCTAACATTTAATTTGATTCTGGCTTCGGGTCTGCCTTTTCAGCTCCGTTGAATTCCATTAGAGCACGG
CACCGAAATATTTCGACATTTGTGCGGTTTAGAATTTCATTTTCAATTTGCTTGCTCTCAGTTTTTGTTTATTGTTTTTT
TTTTTCTTTATTTTTTTGGCAAGAGTCCGCTGTCTGGATTTGGACAAACGATTTGTTAAGATCGATATCTTTGGCGCGTC
TGCGCATAATTACCAGTGGAATTTTCTACTGCGAGTAAGGAGCATGCTGACCACTTGACGGCATTCGACTTGGCGCTTGA
CGCTTCGCAGGTGCAGGGACACAAGCCAGGAATGCGACGGAGCATCGGATCTCGGACTCCCGAAGGGTACTCTGGAAATA
TCCAGAGCTCACTCCAATGTTTACCCTACAATTCCATATAAATAGCTGCTTGATATTCCCAGAATTAGCATATTTAGGAA
ATTAAGAGTGAGACTATTTATTAATTGACAGCTATAAAACTGGAAGCAAACGACATAAATTTTGAACTCTTCAGATCGTA
AGCCAGTTTTGAATGAGTCTACTAGGAATAACATTTCTTATTAGAGAAAGGGTAAAATATTTTCTTTTTTTCTTTCTGCA
ACTAAAAGTTTGAATCCAATTGAAAATTCTGGGTATATTTGCGCTTCTCATCGAAGTTACCGTGTCGCTTCTGTTTACCG
CCTCTCTTGGTGAGTGGAGGAGCCCACACAGTCTAAAAGCATCGTGACAAAGTCATTTCATTTGCCGCCAGTATCAGACA
TTAAGCGATACGGTTTGTTCTATCTAACTTTAATGGCCGTCTGCGCTTTTACCACCCAAAAAGATGGAACGGTTCAAGTG
GCAAGCGGAGCCCAGACAAGCAACTAATTAGTTTTTATGAGCGCCACTTGGCATAGGCATAGGTTTTGGACTTGGGATCG
TATCCGTATGGGAAATGAAACGGGGATTGGGATGCGATTGGACAGACGGTGGCACTCTGGCGCCTAATCATTAAAAATTC
AAATCGATTGCATCGCGACCTCTCCACCGATGCCCATAAAACATTTTTGATGAGCATAAAAAGTATTTAATACGCAGACT
ATATGAATAATTCATGGCATATATAAAACAAAAGGGTTGTTCGTGGCTCGAAGTGTATTCATTCAATGCATTTCGAGACC
AAAAGTTTATGTTAATGCGTTTGGGAACCCTTTTTGATCGGCTCGAACTGAGGGCAAGTGTGAAATTGCTCGTATCTGTC
GACAAGCTGTGGTCACTGTCACTGCCAAAAGATACAGATATGTACGAGCATCTTATAGAATGCAGAACGCGAAGATATTT
CGGGGCCGCAGGTTGTTCGCTGCGCAGACAGGCGCCACAATAAAAACGCTAAGAGCTACAAAGATGACGACAAAGTATCC
TTGACGCGAAGATTTATGCCAGGCGAGGCATAAAGGAGCGCCGACGAACCGACAGGACGTCCCACTGAGCTCGGCGCTCG
CCCGATCGGTCCAGTTGGTCGGTCTACAATAAATTACGATGACGCCACTTTACGCACATTCGAACAAGTGCCGGACACTT
TTAGGTAGTCGCCTTTGTGCAAGTAGTCGTGCATCTGATCTGATACTCATAGATACACGATAAATTAGCTCCGGGCGATC
GCGCTATGCCTTTGATTCGTACTATCTACGATCTGAGCACGCAAAGTGCCGGCGAACTTGTTCGCTTTACGCCTCGTGCG
ATAGCCGATGTCCAGTGCGCATCAATTTTGGCTGAACCTGCAACCGCTTTTCCATTTCCCGATTTTCAATTTTCAATTTT
CGATTTTCACATCCTGCCGACGTAAGTGCATCCTTCCGCCTTGTTTGCCTGTGAAAATCGTTGTCGCGACGCCGCTGTAA
ACAATTTGCAGGCGCCTGCATCTAATGAGCCTTTAACAGCAGCACATCCTCGCTGGACTCTACTGAATCGGATCGGAATC
GGGATCGGGCCAGGGATCGGGCTAGGGATCGTTATAGGGTGCTTTAAGTGCCCGCGCCCGTTGGCTGGTTTATTATTCTT
TGCCCTGCGTCTGGGGTATTAGTTTTCATGTTCGTGCTAATGCATCGCTACATCTATGTTTGTTCCCGATCTCTAAAGTC
TGTATATCTCGAGATTCCCCCACTCTTGGTTTTTCATCATTTTCATCATCAAAGATCTTTTCTCTCTGTTCTAAACCTAC
CTGCCACTCTT
