# Supplementary material for: Flanking sequence context-dependent transcription factor binding in early Drosophila development
Source: BMC Bioinformatics. 2013 Oct 4;14:298. doi: 10.1186/1471-2105-14-298 (PMC3851692; doi:10.1186/1471-2105-14-298)
Supplement: Additional file 1 — Dataset S1. DNA sequences of the original CRM (Dataset S1). The original CRM folder (Dataset S1) contains the 127 FASTA files for the CRMs we used. [file 1471-2105-14-298-S1.zip › Original/Doc2_4.fasta]

>RFRC:0000000962.000|Doc2_ae10|dmel|Doc2|FBgn0035956|3L:9035287..9036483
AAGAGCGGCCGGTAAGTTTCATTTTCCCGCGAACCCATTATCCTATGCAAATAGCCCGAGTTTTTCCAAAAGTCAAGTGC
GTCGCACGGCCTATGTAAATATTTGCTCCTGTACCAGGGCCAACTTTCCCAATTCCTATCTCATACGAGTACGAGTATGC
CTATACCCTGAACCTTTCGATTTCCCGGGCCTAATGTGGCGCCTGGCCATAACTCAAAACGCAGCAGGAGCTCTCGCTCG
GAGTGACAACAAGTGCAGTGTAGTCGGCGGAGGAGAACACAAGAGCAAGACGCCGCCCTGGCGCCGGTCCGATCATAAAA
ATCTTTCTTCTCTCGGTTTCGGCGTTGACAATCGGGTTTGGTCGATCTACCTGCGCTTTTCACACTTTGCCCACAATACC
ACCATACCATACCATACCATACCATTCCATGCCCTGTCCGTGACCCTTCTCCAAAGCGATGAGACCAGACCCTAGCGTAT
CTCAGATAGGGGAACTATCGAACAGCGACTACCGAGCGGGAGCCGAGACAAATTTACATAATTATGATCTGAACTCGAAG
TTTAAGTTGCAAATGTACACGGAAAGAAATCGTGCAACTACAAGCATTATTTTTGGCCAAGGCTTAGAATATGGCTGGGC
ATCATAGAAATCAAGAGATCTTGAACATAAATATATATTTGTTATATATATATATATTTCGTAATATTTTATTGAAAATG
ATTAATATCCAGTAGAAATATTATTTTTCTGTGCTGTTTAATCCGCGATAACAGTCACTTTCTCGGCTCATTAGACATGC
ATTCGACGCTTGGAAGCCGTTAGGGCGACTCCCAGATTTTGTCTAATTGCTTGGCGCCAGATTGCCCCAGCTCCTCCAGC
ACTCTGTTGCTCCCCGTGCTCCTCCATGAACCAACGATCCACACAATTAATCATGTGCCGTTGGCATATTGTTTTGGGCT
GGCAAGATCTGTTTGCGTTACCTTTTAAATCGATGCGTTGCGCTACGCAGACTCCCCGCTGCCCTCTACTTTTCGGTCCA
TAATTACACACTTGTTAGCCGGGGCAACAAATCACAGGCGATATGAAGTAAAATAGAATAGATGCCCGGGCGACGCCTTC
TTTTGCGATGCTCCTTCCCTGATTTATATGCAGTTCGTGGCAGGCCACTTAATCAAGTCCTATTCTTTTCATCCTT
