# Supplementary material for: Flanking sequence context-dependent transcription factor binding in early Drosophila development
Source: BMC Bioinformatics. 2013 Oct 4;14:298. doi: 10.1186/1471-2105-14-298 (PMC3851692; doi:10.1186/1471-2105-14-298)
Supplement: Additional file 1 — Dataset S1. DNA sequences of the original CRM (Dataset S1). The original CRM folder (Dataset S1) contains the 127 FASTA files for the CRMs we used. [file 1471-2105-14-298-S1.zip › Original/dpn_1.fasta]

>RFRC:0000000231.001|dpn_dF|dmel|dpn|FBgn0010109|2R:4123274..4124999
GGCCCTAATTGCTGGCAAGCATCTTACATAATATTGAAGAAGATGCGTCTCCGAATGGATTTCGTATGGAGTGTGCCTGA
TGCGAAACAGCTGCTCAAGATCTCAAAACTATGAACACGAGGAAGGGTTGCGGGGAGATTAGGTGGGATTTGTTCGCTGT
AAAGATTTGCGGTTGCAGTTGCGGTGGCACATTTCAAGACCTAACATCTGTCGTAAAAAACATCTAGTTTCGAAGCCCCC
AGCCAAAAATGAAATGTATTTAGCATTGATGAATACGATAATAGAAAATCAACTTTTTAGTGCTATAAAAAAGTAGTGCT
ATAAAAAAGTACGAAAGTACATACGCGTATGTTTTTAATCGTTAAAGATGCACCCAAAAAAGCAATATAAAATTAGTTTA
AGGAAGCTAAAGTAAATATACATATAAATAGACTTAATGAATAAAATCGACTTTCTCCTTATATTTTGGGTTAATCAAAT
GGTTTCGGATGGTCATAAATGTTAAATGTATTAATAAAGCTTAAAATAAAGTTTGATAAAGAATGAAAAAGAATTCATTA
AATAACTTTTTAGAACAAAAAATATGTATTGAGATCATAAAATGCAATCGACAATCAAATTAGTAAGAATAACAAGAAAC
AAGGGGATCTCTAGCCACAAAATTCCACAGAACTTCCCTCGATTTACCTTTTCCCTTGACGACAACAACTGTAAATCCTC
CAATAAGTACAGTCATCCCCTAGGGTAAAAATCGAGCCACCGCGAGTCATATCAATTCATAAATGCATATTAATTCCGAT
AGAGGCTAAAATTAAAACAGGAGTCGCTTTGGAATAATGTGAGAAAAAAACTTTCTCACGATCACCTTGTTGTCGCGCAG
ACGGCGTTTGGTGGAAATCCACGTGCAAAAGGGGGAAGTTCGGAAGCAAGGAAGGCTGGATGGTAGGAAGGAAGGAAACC
ACCACCACCAAGCAGGCGGAGTAGGACGCAGGACCCTCTTAATGGTGGTGGTTAGTACCTCCCTCTCCCCCTCCCCCTCT
ACCAGTGACGATCGCCAGAAGTGCATGAGAATTTAAATTACAAACAAACCGAAACGCAGAGCGCACAATCAACGGGCTTT
GTCCGTGTGCGTGTATGCATCGGCATGCGATGACGCGTAGAGGGTGGGGTAGAGAGGGTGCCAGGACGAGGCGTGTGTGG
GAACTTTCGACGAGGACACTCGAGCATGAAGCGGGTCAAACGACAGAGGCCAGTTATTATCCAGCTCCTTTTTATGGCAC
TTCTCACACGCCCACAAGGGGCGTTAGTTAGCTCACTAACCTCTTTCCAAACAGAGTCGAATGGAATTATAGCAAGTGTG
AGAGAGAAGCGAAAGTCGAGTTCTCAGCGTCACAATAACAACACCCACGCGACAGAAGCATCTTTAGTTCTCAGCGAGAG
AGATAAGCTCAGCTTCCTCTTCTTCTTTCTCTGCTCCTTCTGCTGCTCTCACGGGCATGCGCAACATTGCAACAAAAATT
AAAGGGAACCCGTAACCACAAAAGTCATGGGCGTAGTGAACAATTTTATTTAAAAACCCGTTATGGTGTACCATAGAAAT
TAATTCCCTATAAAAATGGACAAACATAAACTGAAAATGTTTTAAAATAAATATAGTTCGATATGTAGTCAAAAAACCCC
TCAGTAATCCACCCCTGCTTAAGGCAAAAGTCAAAGTCATCTAGA
