# Supplementary material for: Flanking sequence context-dependent transcription factor binding in early Drosophila development
Source: BMC Bioinformatics. 2013 Oct 4;14:298. doi: 10.1186/1471-2105-14-298 (PMC3851692; doi:10.1186/1471-2105-14-298)
Supplement: Additional file 1 — Dataset S1. DNA sequences of the original CRM (Dataset S1). The original CRM folder (Dataset S1) contains the 127 FASTA files for the CRMs we used. [file 1471-2105-14-298-S1.zip › Original/dpn_2.fasta]

>RFRC:0000000230.001|dpn_dC|dmel|dpn|FBgn0010109|2R:4119203..4121972
AAAAGAAAGGGAATCAATTAGTTTATTTCGTAGGAATTTATTTCAGTTTAAGGGATATCTTTGTTTATATAAAACAAGGG
TTTCACTTGATTTTTAAAATTAATTTAATGCTTTACATTTTCTAAGCCATTAAAATGAAAAGGTTCAAAACGATCGAGGG
TGCTAATAAACTCTGCTATTTTTTAGTTTGCGAGTCCAATTTCATCGCAAAAGAGCGAACTCACCTTTCTAAGTTCTGCT
TTTGACAATCCATTGGGATTGGACATGCGTCCATTGGAGCCATAGCTGTCGCTATAGCCGTTGGAGCAGTCGAAATCGTC
GTCGGAATTAATATCGTTTTTGTAATCCATTTTGTAACGATTTTAATTTGTATATCCAAGTGGGAGATAATCCAAGATAG
TTCGATTTCGATTTGGTCTTTTTCACAACACAATAACTTTGGTTCGAGTACGAAAATAGTTATAACAATTATTGCACGTA
CTTCTTAGTAATGTCCGAACAACAAAAACTTAACAAGCGGTACGCGTTAAAGATCGTTCTGGTTATCGAATCGTATAGAA
TAGTATTTTAAATGTTCATTCAAAGGAGAGCGGCAGACGACCGCGCTCGCGAGATGCCAAAAGGATACTGATCCTCCGAG
TCCACGGGCACCAGCTAAAAACGAATCGGGTCGAAGCCGAAACGAGTCCACGAGTGAAACCGAGGGACTCTCTTACCTGG
CGACGCGGGCAGCGGCAGAGGCAGAGCTGAGGCAGGTAGGCAGCCCAACGATCGCCGTCCGCAGACTGAGAACTTTTCAC
CGCAGCAGCGCAGTTGCGCTCAATCGGAGAGTGAGTGAGTGCATAACCACCCCAAATCCAATGAGTTCACACTCGGAGTG
AGATTTAAGTGAGTATTTGAGTAGGTATTCCCAGGCAGGCAGAGTTGCCGAGTCAACGAATTGCGGATTCCAGGGGATTA
GTGAAAATAGGAGCTTAACTCAAGTAAACGAGACTAAGTCGAGCCTGATCGAGAAACAACACAACATTCGGTTAAGCCAA
GTCATTAGCCTTTGGCTTGACGAAACCCACAAAATTTAGTTGATTTTATTGTAAAATACAGCAAGCATTGTATATTAAAT
AATTTTGAAGGAAATTAAGCATTAAAATCAATAACATATCATTAATGAATTTAAAGTTTATTACAATTTAACAAAAATTT
ATAACTGAATTTAATCTTCTAATTCGTGTCGAAGCCGACTTAATACCCAATCTATTTGTTTTAGAATATTCATATATTTA
GCAATAATTATACAAAGCTACTATAAATCTTATGAATATTATTACTTTACTTTTTTTTACTTTTTACTTGCTTATTACTT
TTAATGAATTGATTAAAGCAATAGTTAACAAAAATATGAACTATATTCAGAGAATTAACAGCGATTCTTCTTTAGTACTT
GAAATTTGCTAAAGCAAAGCAAAAAATCTTTAGTTCCTTAAAAAATGTATCAAGTGAGATTTTCTATAAGTTATCAGTGA
GTAGCATTATTTGCGACAGATGTTCCGTTTGTGTCCGTTTCCCTTTTGGGTGGCTGGCTGATGGCACATTTAGTCGCACA
GATTTCACCCTTGGCAAGGACAAACTTGATCAATGCCCGGCGAATGATTTGCAATTCATTAAGGAGAACTCCTTGGCAAT
TGTTCGGCGCAGCTGCCGCAACCCCCGTGACAACCCAACCCCCTTGCAAGGCGAAATCCTTAGTTTCAAATTCTTCGCTT
TTGCCTGGTCGGCTCATCGGCAGAAGCGTCTTAGGGGGTTGCTTGGGTTTCGGGACGGAATCGCGACTTGCAATGGATCG
GAATCGGACCTGGATCGGTCGTGGGTCTGGGACTGAGGGTCGGGGTCAATCATTACGGAGCTTACCTGGCTGGGCCAATT
TTTATAGTCGATCCCCGGCAGATTTTCCTTTTTCAGGCAAATTTATTACTTTACGATGTTGGCAGGATTACGACCAAAGG
AGTTGTCAATAACCACTGACGCGGGCCATGCGCCAGCTGACAGCTGACGTAGATCTACCTATGGACCGATTTGGGGAGTT
TTGGGTGGGATCGTAAACGTATTGCGCCGCCTGGCAACCCTGGTTGTGCAAAGTGATCCCTCGCGGCCTGAGCGTAAATC
CCGTGTTGAGCAATAATCTGTGGCGATCATCCATCATGCACAAGCTCTGCAGCACTGATCCGATGTCAACTTTCGTAAAT
TGAATAAATGCCACGGCTACGATTGACCAACTAAAACATCCACAGCAACTAAACCATGGGGTTCGGCTGAATTCTGCACT
GATGAGCACATCACCCTGCTTAATGGCGATCACTTTGGCTCCTTTGAACGCCGCAAATTTGGCAAACATTTTCCCACGAA
ACCCGAAATAAGCACGATGAGCTGGCAAAATGTAAAAGTGCCATGGGCCAGGGAGAAGAAACCTCAGAACCATCCGACAT
ATGTGGATCAATCGTCTGGCGAAACGTGCAGAGTCTGCAGAGCTTCTTCAGAAACTGAGAATTGAAATTCTATAACGAAG
AAACCAGTCAGAAATCAAAGTTCAATATCAGCCCCAAACGCCGCTGCTGCTGTGGCTTCTCCTCTTTCTTTCTTTCCTTT
TTTTTCTTATTCCCGGCCCAGGGATCAAGGTAAACGCCATTTAGTGTGGCACGATCGCTGACGATCGGTAGCCAGGCTTG
TATCTGTATCTGTCAGTCCTCCTTTTTGGGGCTTCCCGGGCTCGGATCC
