# Supplementary material for: Flanking sequence context-dependent transcription factor binding in early Drosophila development
Source: BMC Bioinformatics. 2013 Oct 4;14:298. doi: 10.1186/1471-2105-14-298 (PMC3851692; doi:10.1186/1471-2105-14-298)
Supplement: Additional file 1 — Dataset S1. DNA sequences of the original CRM (Dataset S1). The original CRM folder (Dataset S1) contains the 127 FASTA files for the CRMs we used. [file 1471-2105-14-298-S1.zip › Original/E2f_2.fasta]

>RFRC:0000002100.000|E2f_p-1159E2Fbluc|dmel|E2f|FBgn0011766|3R:17458206..17459590
GCAGTTCGAGCATTTGTTGTAGATATCACATAATTGTTACACGCCCGCACTTTTATTTTATTTTATTCTTGATTTTTTAG
AGCATTTGCTATTGCTACTCAGCGACTTGAATCTTTTACTTGCAGAGGCAGTCTTTTGCGGCTTTTTGGTTTTTCTCTCA
GTTTTCCATTTTCACATTTTTGCGGACTGGCGACGAAAAGCGAACTGAACTTGGGCCACAAAGTGTGTTGTGCCGTGTCT
TTTTTGGAGTCGCCGTCGCCGGCAAAACGCAATCCACACGCGGAGAAAGAGAATCGGAGAGACACGAGATAGAGAGAGAG
AGCGAGAGAGGGAGTCGTCTTACGTCAGACGGAGAAAACGTAAGCACCACCGTAATGGCACTTTTAATACCGGCCACTTA
CGCTTAATTAGTGTATTAAACCACATTAACTTATCAATACCTCAGTCTTGTACTCTTTTCAGTTAGCTTTTCTATTTTTT
TTCGGATTTTTCCGTCGATTTTCCCCTCGTAACGTGTTTTCTGCTCGCACATGTGTGTGGGGGCGGCAGCGGCAACAGCA
GCGTCACGACGCGACAACAACACTGAACGCGGCGAATCGACAGAACAAGCAACGAGCCACAAAACGCACGGCGTCTCTTG
TAGCGGCGAATTTGAGGCGTCAGCAGCTGAGCGCTCGCGGCACGAGAGAGTGAGAGCAGAAGAGAGTGGATCGTAAATTG
AGTGGAGACAAAACTGATCAAACGATAGCTATTCGATATTACGATAGGTTGTCAATTCAAAAGGGAACGAATATTTTGGG
TTATTAATATTTTGCAATGAATAAATACATTTGAGTGTTAAAAGAAAAATATAATTATTTATAAGCGAAGTTAAATACCT
ATAACAGCGCTGTTAATCACTTCCTGAATTGTTTTTTAAATGCTACATTATTTTACCTAATATCAGCTTTTAATTAAATC
TTTGGTCCAAGTTTTATTTGAAGTTTTTAATTTTAAAATTCTGTTGATATAAAAACTAATGCTTGAAGCTAAGAGAACCA
CGCTAATTGCAGCGAATTAGCGGCAACAGCTGAGCACGAGAGAGAACGAATGTGGAGAAGGGGGCGGAAAGCGAAAGCGC
AAGAGGGTGGAATGTGAGTGGCGCCGCTTCCTACTCTTCACATGTGGCATGTGGAAGCCAGACTCGAATGTTCGGTGAGA
GCGGCTTTTGCTTTTGGCCCCCAACCCTTTTCGCTCTCTTCGGCTTGCCGGCTACAAATCGGCTAAAAATCGCTCAGACG
GAAGTGGCGACGTCGCTGTTACCGCACCCACATCAACAGCGACGCCGGCAGAGAACCTTTCCCCTCCCGCTCAACCAACC
GCTTCACCATCTTCTTTATCTTTAT
