# Supplementary material for: Flanking sequence context-dependent transcription factor binding in early Drosophila development
Source: BMC Bioinformatics. 2013 Oct 4;14:298. doi: 10.1186/1471-2105-14-298 (PMC3851692; doi:10.1186/1471-2105-14-298)
Supplement: Additional file 1 — Dataset S1. DNA sequences of the original CRM (Dataset S1). The original CRM folder (Dataset S1) contains the 127 FASTA files for the CRMs we used. [file 1471-2105-14-298-S1.zip › Original/fkh_1.fasta]

>RFRC:0000000292.001|fkh_-2_construct|dmel|fkh|FBgn0000659|3R:24411718..24413426
CGTATCCGTACCGCTTTTTCCCTTTTGAGGTTAAGGTATGCCAATGTCACTCTCATTCATTCCCATTCGCATTCGTGGCG
AGGCATCGCGAGCGGCAGCAGCAAATCATCAGAACAGCGGCGCAGTTCACCTTTTTGGCAAGTCATTGCGAAAGTGACCC
AGTTCTGCATCTGGCCAGCATCAGCCGCATCTCATCCGAGCATCCCACTGCATCCTACCTAAGATACCCGAAACATAAGC
ATCCACAGTTCATTGATAGCGCGTGCTGGCAGCTACTTCCTGGTATCCTGGCAATTTATCCACGTTTATGGTCCCGGATA
AAACGCATTCTAATTTCGGGCCATAAACCATAGACGCCTTTCCTATTCCGCTTAACCCTTTCGCTTGGCCAAGTGTATCT
GCGAGTGCCTGTGTGTGTGTGTCCGTGTGCGAGTGTGTGCCAATCCGTGAGAGTGTATGTGTGTGAGCCAGGCTCATTAT
TGCGTGTCATAAAAGGACGATTGTCTCGTTTCTCAATGAATGTTTTGCTCAATTAAGATCTACCTGAGCGGGAGGAAAAG
CGGGGAATTTCCGCATTACTTTTCCATTTGTCAATGCAGCAGTTCTTTCTCCTCTCACTTTTTTGTAGCCTTCATCTAGG
CGCTGAGACATTGAATTTTTGAAATTATCAATGAAATGTAATGAAACATTTCGCTTGTGGGAGAAATCACATTTTTATGA
TCGCCCCATTTCCGAGTAATTATAATGACTAATGACTTATGTCATATAGAGCCGTTTCCCCTTCACAAAAGCACTACTGA
GTAATATTTTTATCATATTCAAGATTATCTTCAAATTGTTTGAATAATTGTTTACAATAACCATGGGTTAGATAAGATTG
AGAGATAAGCGAAACTGAATCAGGAAAAAATCTTTCGCTCAACAATGGTATTCATAATATTTAACCTGTTTAACATTGTT
TGGCTTGCCACTCGGATATCTATATCCCATCGTGATGATCATTAAACATCAAACACTTTCGGTGACTGAGCACATATGTA
CTCAAATCCTTATGTGCACTTCTAATAACCGTAATGTGCTTAAATATTTAATATTTTTATTGTATTTCACAGGCAATTCA
AGTGGCTTTGGCTCATTAATGTTTGCCGTGTGGGCGTTGGGTTGGTAGGTATTTTTGTTGTTCAGAGCGCATCAAATGTG
TGCTTTTTTGGCGTAGACTCTCTGCAAATAGTAATGCCAGGCAGTCCAAAAATGTGTACTTATTTACCTTTAGTCATTTA
TCTATTTATTTATTTGCTTTAAAAGCGCGCCACTGTAGGTCGGATTCACATGGCGATTTACATTGCGATTCGGATTCAGA
TTGGCTGCCTTTTTGATACAGTCGGATGTATTCGGCTCTAAGCCATGGTCAAACTTTTTAATTAGTTTCAATTGTTGGCG
CCCAACGCATCCCCAAATGGTTATTTATGGAAAATATTTGCTTTACTACTTTTTTGCCGCTTTGTTTTGATTTTCGTTGA
TATGGCTTTAAAATGCTGCGCTTTCTGTTTGTTTTAAGCATTTATGTGACGCATGCGCCGTGTGGCAATGACTTTACAAA
ATCATATACATATATATCAACCGGAGAATTTGACCAACATTTCTCAGATAGATGACGTCCGCAGCTGTATCTGTTTCTAT
ATCTATATCGGCGTGGTGGCATAATACG
