# Supplementary material for: Flanking sequence context-dependent transcription factor binding in early Drosophila development
Source: BMC Bioinformatics. 2013 Oct 4;14:298. doi: 10.1186/1471-2105-14-298 (PMC3851692; doi:10.1186/1471-2105-14-298)
Supplement: Additional file 1 — Dataset S1. DNA sequences of the original CRM (Dataset S1). The original CRM folder (Dataset S1) contains the 127 FASTA files for the CRMs we used. [file 1471-2105-14-298-S1.zip › Original/fkh_2.fasta]

>RFRC:0000000646.000|fkh_HZXbBg|dmel|fkh|FBgn0000659|3R:24413692..24415009
AGATCTTGCAGTGTTTCATAAAGTTTACTTAACGATTCTGCTTGGGATAATTAAATGGATATACTGTATAGAGAATCTTG
GGAGTGTATGCAAATTAAAGAAGGGGTTGTCGCCAATTAAAAAAAATATATATATTTTGTTTATGTCACTCAATTCTAAA
AAAAAAAAAAAAAAAAACTGCAGATTATCCGGTTTACGCTGGCATTTAAATCTTGTTTCGGCTCTTTTCAACTAATTTGC
ATTAACTTTTCCATAAAATTCATTAAACAAATTTTAGTTTGCATTATTGAATTCTTCTTTTTTATGTTTTTTGTTTTCGT
AGATATACTCTTGTGTTTTACTTTTGTTGCTTTTGCTCTAAATAGACCAAACAGCAAATTGTTTGCCCAGCTAAGATTAG
ATAGAAAGTTTTATTTTAGATTTCAATATTCAATTTAGAATTGCCGCTTTTTATGGGGCATTTTGAGTTTGGGGTGTATT
TTGCTATGGATCTATGAATCGGTATGCGTATCCGTATCTGTATCTGCGGCTGCGTGTGTATCTTGTTCTTTGTACTGCGT
GTGCCGTAATGAGCGTAACCATAAAAGCGTCTTTTGTTTTACGACCGCATTGCGCGCGTGTTTACCATAGAAAACAATGC
CAATTTTATGGCTGCCCCGGCCACGCAGACAATGGCCCAAAGAACCGCATCCCGACAGTCCAGCATCCAGCGATATAGGT
AGTATATAGGGCTCCTTATGTACCTGGAGCCAAAGGTGATGGCGAAACTAGAGCGAATGGGTCGAAAGGGTGTTGGCGAG
CGGGACGCTGCATTAATTAGAACACTGCGGATATGTGCATGTATGTATGGGTTTCAGGATCGAAATTACTTTCTTCGGGG
CCATAAAGCGGCTCTTATCTAAATTAGGATGTTGCTTGTTTGCGGCTGTGTCTGCACAACATCGCCGTTTTCACTATTTG
CGTAGGTGTTTCATTTCCGTTTCACAATTTATCTGGCGAGTGTGTTTGCCGGCACACTCAGCCGAGTAGCGCACCTTTAG
CCGCCTCAAGATTTTCCTCTTTCCCTACTTTCACATGTGATTTTCCCTCGCGGCCTTATCAGTTTTTGGCGCGTCAGCCG
TCGTCATCGTGATTCACATTTTTTCCTCCCTGGCCGCCGCTGTTTGCACTCGAAACAGTGACAGTAACCGAAAAATGCAC
TTTTAAAAGGGCCCCCGTACTCGGGGTTCGAATCGGACGATGCAGTTTGAGAATCGAGGGAATTTGGCGCATTTGGGGTG
CGTGCCTTATCGCTGGGGAGCCCATGGGGCTACGACT
