# Supplementary material for: Flanking sequence context-dependent transcription factor binding in early Drosophila development
Source: BMC Bioinformatics. 2013 Oct 4;14:298. doi: 10.1186/1471-2105-14-298 (PMC3851692; doi:10.1186/1471-2105-14-298)
Supplement: Additional file 1 — Dataset S1. DNA sequences of the original CRM (Dataset S1). The original CRM folder (Dataset S1) contains the 127 FASTA files for the CRMs we used. [file 1471-2105-14-298-S1.zip › Original/gt_1.fasta]

>RFRC:0000000314.001|gt_-1_construct|dmel|gt|FBgn0001150|X:2323047..2324286
CGCCGACGCCTCATTCACATCGAAATGGCGGACACGAGCGGCCAGCCGAAGCGGTACGAAGCAGGTAGGCGGTACAAAGG
CCAAAGGGCAAAGGGGTGATTCTGGCTTTGCTTCTGACTCTGTCCCGCTCTGGCCTGTTGCCCTCTCTGTCTCACCGCTT
TCGAAAGGGTTTTACAAGGGTGCGGCTGCCCTTTCCCTCATTTGGTTTTCGCAGTTTTCGCAAAAATCATAGTTCTTTGT
GCTATTGTTAGTTCGCCATTTAACGTAATTTTAAAAAGAAAGTACAAAGAGTTTTCGAACTTTACGTTTCATCAGTTTCC
GCGAAAGGATATGGTTTTTTCTTGGTTTTAATATTCAATGGGAAAAAATAGGAAAATTCGTACCACCTCTGCAGTGCTTT
ACATTTCGTTTTCATGGAATTGGTTAAAAATATTCATAATCAATATAGAGTTATAAACTTCGGCTCTATTTTCATAGGCG
TTCATTGCGATGTTATAAGTCCAAGTTTGAGGAAACCCCAGATTTTTGTATATACCAGCATTGTGCATTTGATTTTTTAT
TACAATTGTACCTAACTTACTTGCTTTGACATCCAACTGATAAAACCCTTACCCAAAAACCAATCTTAAAAATCTTAAGT
TATTAAACCTTTAGATTTAAGTAACTGCTGTATATATTGCTTTCAAATATAAAGAATAAACCGCAATTAAACATCGTAGG
CTATTCTCTTCAGCACTGAAATAAACCATACTTCTGAATCTTCTAGAACATTTCGCATATCAAAGACCCCCCGACCGTAG
ACTATTATAATTACACTCAAATCATACTTTTCTGGCCAGAAAGAGAGGCATCTGGCAGAAGAAAAGAGATGGAATCTAGT
TTGTTGATAATAGATGCACAACATCCAAGGGTTGTGATGGCTAAATCCGTTTGTTTTGCGCTTTTGTTTCGAAATCCTTT
TGCTGACCAGCCCATCTAGAATCTGTGTATCCATGCGATGGCGAATTCGTTGGATTGTGCGTGACAAATTATGGAAATTA
GGACGAGTTCTGGCGTTCTTGCAATTTTCAGCCCTTTTCGGCTGGCGTAATTCGCATCCTTTTCTTATTTCGGCAATGAA
AACTCGGCTTCCCGGAATTTTGGCAAGGACACTCGCCAGTCTGCCCATTTGATTCATGACGCCGCCAGCCCGAGGATCGA
GAATCGAGAGTCCAGGATCATTGCGACAAGTGGCCGTCC
