# Supplementary material for: Flanking sequence context-dependent transcription factor binding in early Drosophila development
Source: BMC Bioinformatics. 2013 Oct 4;14:298. doi: 10.1186/1471-2105-14-298 (PMC3851692; doi:10.1186/1471-2105-14-298)
Supplement: Additional file 1 — Dataset S1. DNA sequences of the original CRM (Dataset S1). The original CRM folder (Dataset S1) contains the 127 FASTA files for the CRMs we used. [file 1471-2105-14-298-S1.zip › Original/h_3+4.fasta]

>RFRC:0000000324.001|h_stripe_3+4_ET22|dmel|h|FBgn0001168|3L:8656629..8658374
TCGATAACACTTTAGTTTTTTAGCCCACGGGCAAGGCCACCTGCATAAATGCTCCTTTTATGGGTGGCTTTTAAACAATT
ACCCGACAAACATTTAATTGGAGGGCAGTCTTTATGGAAATATTGAAAAGTTAAAGGGACTTTAAAAGACATTTCTCTGA
TGGCTTTAGATGATAATATATGATAACTATAGTTTATTAACTATAATTTCTTGAACTTCAACTAAAGCAGAGTGTCTTTT
AATATACTTAAATTGATGATTTTTCCATAAAATATACATTTTAAGCGACTTTAGTTTTCATTATGACATTATAAAATTGT
GTTAAATACAAATTTAATTAGGATCTCCCCTTTAAATTCCAATTTTGGGTTAAAATTTCAATCTCTTCACCTCCCCCAAA
CATCTGCTGTCAATGATCATGCAGATACAAAGTCGCTCGAAGTTATCGTTGCCATTATCGTCTTTTGGCCCTATCTCGGT
TCCATCAGCAGCTCCTGATCCGGCTGCTTGTCCAGCTCTTGCTCCAGCATCTTGTTCTGGTCCAGGCTCTGGATCTTGGT
GACTCCAGTCGATGCGGCCAGATGCAAGAGAGGTGATTAATTGCCACCCGAATGTCCCGGCCAACTGGTCGGATTTTACC
TTTTTTACGTTTACCTGTCGCCGGTTAATGTTGCCAACTTAATCGCATTTTGCCAAGACTCTTGATAATGTTGTTTATGT
GCAAAACGATTTGGCTGACCGGGCGATGGGCAATGGGCGATGCGGATCTGCGGATAATTAATGAGACAGACTTGTGTAAT
TAATAAAAAACTTTTAATTACTGAGGGCAGCAGGCCTGTCCTTGAGCCACTGCTGCTGCTGCTGCTGAAATCCTAATGAG
TGGCGAAGGAAGAAAAAAAAATGTTACATGTCCTGGATGATCCATAGATGGGCGGGAAAAAGTCCGATATGCGACGAGAT
TTTTGCGTAATTTCTCAAGGCCAGACAGGGACAACATAAAAAGGACGAATTTCTTACGTAAGTGACCGAAATATGTTTTT
ATGAGAGGATCATAAATTTTTTTTCCCCTAAGAATGGGAACGCGTTCTCGTTCTCTGATCTCAATGTTCTGATCTCGTTC
CATTTTTAGCGGAACTGTCCGCCAGTCCGATGTCCTTTTTCGACCGCCTCACGGCATGACATAATTTCGCATAATTTGCA
ACAATCCTCGAAGGACTTTTCGCCCCGAACACCAGGACACCCACCAGCACGTGACAAAAAAGATGAACAAACAAAAAAGA
GAGCGACCTGCTCGCAGATTTTTAGTGCGAATTCCGCAGGTCATCGCCGAAATTTGGCCAACAACTTATGAATCTGCATA
TTTTGGCAATATGCGCAGTCGTCCTGCTGCTCGACATGTTCCCATTTTTTGTTCTAATTATTTTTTATGAGTTCAGTGCA
CGCGCAAAAATTGTCGCACTTCTTTGTGGCCACCCGCAAGACGTGTTTTTCTATAGATTTTCGCATTGTTTTGGGGTTTT
TGTTTCTATTCATGATTTTTTATTTGCCCCGAGCCCTGCTGTTCTTTTTGGCCCTGTTTTCTTTTTTGTGGTTAGAAGTG
GACCCAATTTTTAGCTAATAATTGTTGCAATTTTTGTGGTTTTGGGCCTGTTCAGAGACCTGTTCTGAATTTAGGGCCGA
AACCAGTCAATCTGGACTAGGTAGCAGCTGTTAAAATTAGAAGTGATAATGAGGGCTACGCAAAT
