# Supplementary material for: Flanking sequence context-dependent transcription factor binding in early Drosophila development
Source: BMC Bioinformatics. 2013 Oct 4;14:298. doi: 10.1186/1471-2105-14-298 (PMC3851692; doi:10.1186/1471-2105-14-298)
Supplement: Additional file 1 — Dataset S1. DNA sequences of the original CRM (Dataset S1). The original CRM folder (Dataset S1) contains the 127 FASTA files for the CRMs we used. [file 1471-2105-14-298-S1.zip › Original/hh.fasta]

>RFRC:0000000337.001|hh_photoreceptor|dmel|hh|FBgn0004644|3R:18960438..18961852
CGGCCCGTCTCAGATCTCGGATCTGAGATCTGGGATCTGAGTTCTTTGGGATCTCTCGAGACTGGGATCTCTCCTCGCAG
ATCCCATATTCCACTGCACTCTCCGCCCAACTTCGTTTGCCGACGGGTGCGTAAGGTAAACATTTACGTATACACGGCGT
CGGCGGCCCAAAAAGATGGCTAAATAATGTGTGTGCCTTGTAAGTGGCCGTTAGACAACAGCGTCAAGTGTAAATAAGCC
CGTGCCCTGGCAACTCGGGGTATCGGAAAATCCCAATACCCATATTAATACGTATTATACCCATAGCCATAGCCATACCA
TCTCCCCCTAGGAAAGCTGCATTAATTAGACATTCAACAAGGTGTGAACTTTGCCTTTTCTTCAGCCATTACCCCGAAAA
AGGCGGAAAACTCAAATCTTCGAAAAATCCGACCACGCCCCATTGTGCATTTTTGTTTATATGCGTGTATGGAGGGGGGG
GGGGGGGGCGACTGCATTTGATTTTGGCTATTTCGGTTTCTGTTTTTTTTTTTATTCCTCACCCATTTTATTCGCCTCTG
ATGCGTTTTTAATGGACGCGCGACTGCAGTTTTATTGATTTAAATTGTCTGACTGGCTGGCTGCCAATTTGACGCTCTTA
ATGGTCGGGCGAAATTATTATGGCACGAAGATTATTAGGCACTCATCATCATTAGCCAAGTCAGGACGCGAGTTGGCCAA
GTCAGGTCGAGTTAATAGCCCGCTCTCGACCAGAGACAAGTTCGGGGGCTTTGTTTGTTTTGCCCATCCCAAACCCAAGT
CCAGGCCATACCATACCATACCATGTACCATCTCCCATCTGTGGGCTTTTTTTTTGCGAGGGTCTCGGATTACTTGTCTT
GGGTACCCCAGGGAAACCGACGATTAGGAAACGACACAATTTAACGACATAATTCAAGTGCGCATTAAGTTACGGCTGCC
AGGGGAGTCACCCCTTTTTTTATATATATACATATATGTATGTATGTATATATGCAGCATATATGTGAATATATATGCAG
ATGCACGTGCTCTATGGTGTAAGCAGATATGGCATATCCTTTGATTCCCGGCACTGATTGAGATCGCAGAGGAAGCGAAA
ACTTACAACTGAGGAAGCGACACAGGATATAGTCGAAAAAATACGAGTTGAAACTCTGAAGAAATCACGTCACCCACCTA
AACGATTCACACACACACAAACACATACGTTCTATATGTGCGATATGTGTGTCAACGGGGTCTGAGGTGGGCCACTTGAG
GGCCGCCACTTAGGTGGCAACTTAGGGTTTCTCAGTTTTGTGGAGTTTGGAGTCTTGAGTCCCAGAATCCCGGAATCCCT
TGCCATCAGTCAGCGGGCCTTTTTCCCACCCTGTGTGGCCCACTCGAGCGCACAG
