# Supplementary material for: Flanking sequence context-dependent transcription factor binding in early Drosophila development
Source: BMC Bioinformatics. 2013 Oct 4;14:298. doi: 10.1186/1471-2105-14-298 (PMC3851692; doi:10.1186/1471-2105-14-298)
Supplement: Additional file 1 — Dataset S1. DNA sequences of the original CRM (Dataset S1). The original CRM folder (Dataset S1) contains the 127 FASTA files for the CRMs we used. [file 1471-2105-14-298-S1.zip › Original/hkb.fasta]

>RFRC:0000000339.001|hkb_ventral_element_plus|dmel|hkb|FBgn0261434|3R:173890..174479
ATATCTGCTTTCTAGGGAAGGTGCATTCCGCAGGCCTAGCGCCTTATGCCCCTGTCCTGCCATTTAGAACAAAAGGGAAA
TCATTGGGATTACGTCCAACTGCATTGTTCGACCAATGCTAATGAGTGCAGCGGCATGGCTGGGTTGTTGTGGGTTTGTT
AGTACCTATGTATATGTAGAACCGTCCATAAAACGCGGTCCGCGGAGAACATTTCATTCACGACTGAGCTCATTTAGTAA
ATTCATTCATAAACTGGGATTGCCGTGAGCAGGGACGATCCTGTGATCTGGATAGATCCCTTGGTGGTCGGGTGGCAGGT
AGATAGCCGATTGGGCTGGCTTGAGGGTGGTGATACTGTAAAATTCACTAGCTTATTTGCGTAGGTTTGGACTTGGGCTT
GCAGCAGCCTGGGATTTTCCGCAGTAGATTCTTAAAGTAATGAGCGCCGGTATTTCCACGCAATCGTCTCACAGCCCGAC
GGGTCGTAAACTGCAACCTACCTAGGACAATGCGGCACTCATAACCGGTATGAAAGGAAGTTATAAAATAATTAGATATG
GTAACCACTCGGCCAGCGAACGTGAATTC
