# Supplementary material for: Flanking sequence context-dependent transcription factor binding in early Drosophila development
Source: BMC Bioinformatics. 2013 Oct 4;14:298. doi: 10.1186/1471-2105-14-298 (PMC3851692; doi:10.1186/1471-2105-14-298)
Supplement: Additional file 1 — Dataset S1. DNA sequences of the original CRM (Dataset S1). The original CRM folder (Dataset S1) contains the 127 FASTA files for the CRMs we used. [file 1471-2105-14-298-S1.zip › Original/Hsp83.fasta]

>RFRC:0000002602.000|Hsp83_c83Z.-170|dmel|Hsp83|FBgn0001233|3L:3193047..3194830
GAATTCGCCCGCACAGGTTGCGCACTTTTCGACCGTATCACAACACTGATCTACCCTAGTATTCACAGGAAGTTGCATCC
CTGGCATCCAGAAGCCTCTAGAAGTTTCTAGAGACTTCCAGTTCGGGTCGGGTTTTTCTATAAAAGCAGACGCGCGGCGT
TTGCCGGTTCGAGTCTTGAAAAAAATTTCGTACGGTGTGCGTCGTAACAACAAGCAGCGTCTGAAAAGTTTTGTGAATTT
CCAATTCTATACAAAGCAAAGTGAAAATATCTGTATTTTTACCTTTATTCTGTGAATAGAACGAAAAACATACATACAAG
GTGAGTAATGCAAATTACAAGAAAAGAGTGAATAGTTTATCAGTGGCTATGGCCAAAATGTGCATTTTGCGTGGTCCTGT
GCATCTCGAATGTTCTTGACCCAAATGTGAGATATTGATTTTAAATTTCTAGGAGCCAAGTTTAAGAATTTTTTTTGATT
AATTAAGAGGTGGCAACGTGCAAATTAACTCAAAATGCCGGTTTCTTTTATTTTTTGTCGCTTGGACGCATCTTCCAGAG
GTTTCTATGCTTTAGCATGAATTAAACATCGTGCCAAATAGGCCTTTTAATTATATATTACTGTCCTTTATTTACAATTA
CATGTGGTTTATAGAATACAAGATTAATTTTTGTTTAATGCAATGGTCTTTTAGCGCTAAATCGAATTATGCCGCTCTTT
TTAGGGGGTGACAATGCGCAAATCACATTTGCCGCTCGAGAATGTTCTAGAGGTTTCTATGCTTTAGCATGAATTAAACA
GCGTGCCAAATAGGCTTTTTAATTATAAATTACTGTCCTTCATTTACAATTACACGTGCTTTCTTTGCATTCCCATTTTA
AATTGCACATGCCGCATACGCACACATGCACGCCCATGACTAATACTTTCAAGTAAAAATGTGGCGTCAGTAAGCAAATT
CTGTTAAATCGGTTTTTTAATCCTATTTGCTCTATTTTAATTGGTTGGTTGCTACTAGCAACTTGCTAGGCGAATTAGTT
TTCCTTTGGCTTCTAGATGCTTCCACAAACTTCCTTGGTGAAGTACGAATTTTCAATGCAATGCTCACTCACACAGACAC
GAGTTTGCACACAGCAGGGGTAGAAAAATTATCAACCGACCCAATTTGCATAATTATATTTAAATATTTAAATTTAAAAC
ATTATTTTGCAACTTAAAATCAATTCTGTTGGCTAATTGAAATTAAAATTCCATTTTACGGGTTGCAAAGTGAATGCTAT
AATTTTGACCACCACTGTACTTGTATATGCGCATGTTAAATGAGGCATGTGCAAAAGAGAAAGAAAGAAAAAGAATAAAA
CCGGAGCAGCTGCTGAAAATGCAGCTGCTTTTCCTTAGTGTTGAACCCACAGACTATAACTAATCCTAATGATTTTGTAA
ATCCATTGCAGATGCCAGAAGAAGCAGAGACCTTTGCATTCCAGGCTGAGATTGCTCAGCTGATGTCCCTGATCATCAAC
ACATTCTACTCGAACAAGGAGATTTTCCTGCGCGAGTTGATCTCGAACGCTTCCGATGCCCTGGACAAGATCCGCTATGA
GTCCCTTACTGACCCCAGCAAGCTGGACTCTGGCAAGGAGCTGTACATCAAGCTGATCCCTAACAAGACGGCTGGTACTC
TGACCATCATTGATACCGGTATCGGTATGACCAAGTCCGACCTGGTCAACAACTTGGGAACCATTGCCAAGTCCGGAACC
AAGGCCTTCATGGAGGCTCTGCA
