# Supplementary material for: Flanking sequence context-dependent transcription factor binding in early Drosophila development
Source: BMC Bioinformatics. 2013 Oct 4;14:298. doi: 10.1186/1471-2105-14-298 (PMC3851692; doi:10.1186/1471-2105-14-298)
Supplement: Additional file 1 — Dataset S1. DNA sequences of the original CRM (Dataset S1). The original CRM folder (Dataset S1) contains the 127 FASTA files for the CRMs we used. [file 1471-2105-14-298-S1.zip › Original/ken.fasta]

>RFRC:0000000939.000|ken_VME|dmel|ken|FBgn0011236|2R:19759564..19761024
GCGAGCTTATAATACTTTCAAAACCCCGCGTAGCTTTCTCTTTTGAGGCCTTCGATCGGATAAGATCCGTGCGATTCCAG
TTCCATTTCGATTTCCAGTTCCCCCTTCCCTCTTCACCCCCCGCTCCCGCTTCCGTTCCCTTGCCATTCTCTTCCACTTG
GAAATAGACACATGTGCTTTACATTCGTAAACACTCACGCAATCTGCACACTCACACACCAACAAACCCATACACCGACA
CCACAATGCGCAGGGGAAAGAGTAATTGTAAAACTACATTTACATTACATGGGAACGATGACGACGACAAAAATCGGAAA
GTGTGGAAATATACAAACGATTGCGTTCTCCGTCTGTATGTCGCTATGTGTGTTTCGTTGTTTAGCTTATACCCCGATCG
TTGGACATACAGACACACATACACAGCATAGAGAGGAGAAAAGCTTTTTGTGAAAGGTGATTTTATGCGCGCATTGTGAG
TTAGCGCGTTTTGTTTTCGTATCGCCCTCCCCTCGACCCTCCTCCATGTCCGCCTTGTCCCTTTCATTCTCATTTCCAGT
TTGCAAAAGTGTGCGTGCGAATGTGTGAGTCTCGCGAAGAGAGCGGAGAAATGTTGGGAAATACACAAACACATACATAC
GTACGGATCCCTAGCGTCTTCCATTTAAGGAATTATTACCATGAACTTTCACCTTTTGATTGCCTTAAATGCTGTAACGA
TCTTTAGTCATGCTCTGCTCGTAAGCAAATTCAGATTCGATTGCGAAATCCGCCGAGAAACTTGTAGAAAGTGAATGGCC
CTGATTCGTGGAAGCATTAAGTATACAAGCACACACACTCATAGATACATGCATATATACATATGTATGTTCCGTCAATA
CCGCTTTGGAATTTATCTAGCGTTAGAATGAGCACACCAGATCCCCCCTTTCCTGCCCCTGCTCTCCCCCGCCCTCTCTT
CAGTGGCAGTGCAAAAAGCGAAAAATAAAAGATCCATGCTCAGCTTTCGCTTGCCATTCCCAAGCCAAATACAACATTCC
CATTTCCATTCTCTTGCTCTCCGCCAAGCCAGTCATTCAAGTTTTATTGAAAGTGAACGTTTCGTTCGTCTCCATGCTAA
AGGAGTGGTGGAGCCAGGGGGCTGGAGCGGGGATTGGTGGGGAGAAGCAGCAGAGCGTAACAAAAAGCAAGACTATCTTT
CCGAAGTTTTTCGTTTTTTCCGTTTTCGAGATCTGCTGCTGCTGCTGAACTTTAGCTTCGCTTTTTGGTTTATTACTTTT
CGTGGTGCCATGCAGACACTCACTCACACTCGCGCAGCCGAAAAGAGCTTACAAGCCATGCTCTTGCACAATACAATAAT
GGTGGCCCCCCAGCAAACGCACACACTTACAAAAGCCCCGCTGCACTACACTTCCACGCAAACGCGACAGACCTTACACA
GATACAGTCAACTACACAGA
