# Supplementary material for: Flanking sequence context-dependent transcription factor binding in early Drosophila development
Source: BMC Bioinformatics. 2013 Oct 4;14:298. doi: 10.1186/1471-2105-14-298 (PMC3851692; doi:10.1186/1471-2105-14-298)
Supplement: Additional file 1 — Dataset S1. DNA sequences of the original CRM (Dataset S1). The original CRM folder (Dataset S1) contains the 127 FASTA files for the CRMs we used. [file 1471-2105-14-298-S1.zip › Original/kni_1.fasta]

>RFRC:0000000353.001|kni_L2_enhancer|dmel|kni|FBgn0001320|3L:20699780..20701140
GAATTCCAACGCGAAGCGTCTGCCCAATGCCCAATGAAGAGGGGTTGCGAATGCGTATGCGAATGCGGACTGTAATTATT
ATATAGCACCCAGGATCGGATCCATCCATTCCACGATCGTTGAGTGCAGCATTTATGATTTTGTTTTATTTATACTTATA
AAATGCCCAGCGATCGCTGGCTGCGACCAATGATGATATTTACAATTTTCCTTCTGCTGCCTCTTTATATCATTTTTTAC
CAATTTTGATTTGTATTTTTTACCCCCTCTTACATTTGTCGCATAGTTCCCATCTTGGCCAGGCTCAAAAGCGTCCTTTG
TCTGCTGGCCTTTGCCTTTTAGCGGGGCTCGAAGGTTTCGCGCCCGGCGCAACAGCATCGGATGTCCATATCTGGTGTTA
TGACAAATGCTGTATGTAATTATTGGTCGCTCTGATCGCCGAGTGTGTTTATATGTACATATATACATACATATTCTACA
GCATCGGTCTTCCTCTTCCCGGGCAGCCGCAAAAAGATATCAAAAATGTCGCATATTAATAACGCTCTCCATTGGCGGAC
ACAGGACACGAAATGCGTTTTGTGCCTTAATTAACCCTTTTTAAATTGGGCATAATTAGGGTGGAGCTGGTGCACTGAAA
GAAATAGTTGAAGGGATTATTGCACATTTATGCTATCTGGGTTAAGTTAACCGGGAATTACAGATAAGTAAAGGAAAATT
ATAAAAATCTGGAAATTATGAAATTATGATAAGAGCAGGCTTACCTTATAATAACAGTTTTCCTAAAACAGCTAAATATA
TTTTAAATATTTTTTTGTAGTGCTTCTGACATCCATCGCCTCATCATTATATCATTCGCATTCGTTAATATTTTTGAAAT
ATTTTCGCGTAATTTGTTGATATCAATTTACACAGAGCCGCCCTTCAGACCTGGCCATAATTATATCATTTCGATTGATC
GATGCGCATCGCTCCTCAGCCAGCCCTATATGTACAGTACATATCGGGGCCATAATGGGATGCCACAGATTCCGGACAGA
TTTCTCATTGTTCTCAATATGAGTGTTATTTAGTTGCTGGCAGTGTAGGATACCTGCAGCTCATTATTATTGCTGGGCTC
CAGTTAGATGACTTTGAGAAGTGGAACCCCATTCAGCCCAGCGGGCGTGCCAGCTACAATGTGTAATTAAAGATCTCTCT
CCCCTCCCCACTAAACCAAAAGATTCCCCACCCAATGGACCCCAATCTGGTTCTCTTAGCAGCAGACAGGTGCAGGTGGG
TTTCGTTACTTGACGATGATAAATGTGTCGCATGAGCCAGACATAAATGGTTTGATTTGGTGGCAGCAGCCCCATCTCGA
