# Supplementary material for: Flanking sequence context-dependent transcription factor binding in early Drosophila development
Source: BMC Bioinformatics. 2013 Oct 4;14:298. doi: 10.1186/1471-2105-14-298 (PMC3851692; doi:10.1186/1471-2105-14-298)
Supplement: Additional file 1 — Dataset S1. DNA sequences of the original CRM (Dataset S1). The original CRM folder (Dataset S1) contains the 127 FASTA files for the CRMs we used. [file 1471-2105-14-298-S1.zip › Original/knrl.fasta]

>RFRC:0000000354.001|knrl_+8_construct|dmel|knrl|FBgn0001323|3L:20604990..20606288
CCAGCGACAAGCCCATTGAAAAATTTGGGTTTCACTTTCCATAAAACTATCAAAAAGACGGTGAATTAAAATTGAATTAA
CTTGCGGTTTGCGTTGACTGGTGGGAATCAAAAATAAGAGAAGAGCCAGGGATTTTGGCAAAAAATGGTCATTGAAATGG
CATTGTTGATATTTATTTTTCGACTTCTGCCCAATCTCGTCTCAATGCCAGCTTCCCCCGCTAATTCCGCAGATGAGAGG
GGAATCTCCGTCACGTGTGTGCAAAAAGGTATAGAAATAACAATAACAAAGGCATTTGTTATTAGTAGCCGAGTGCGCTT
TAAAAATAAACAGCTAATACAACAATGGGCACAATTTGTTCACTGCGCCACTGAAATCGAAACTAAAGCTCAGCCCGGAG
ATTCAAGCTCCGATCTAATATAAGCGGACATGCGGGCATGCAATGATCTTCGATATATGTGTATCTATTTGCCTATAGTA
TATGCAATTTATATAAATTTAATTCAATTTGCCAAGCTAAATTGTTTAGTTTTTGTTTTGCTCACAATCGTGCAGAGGTC
GTTGGCGGGGGCGATGGCAAGGCGGGTGCGGGTGCGGGGCTTCTGTTAATTTCATGATTGGGTCTTGGCTTAATGTGTAA
TGCCTTGACTCGAAAACAATTCTAACAATTTGGCAGCTCATTATGTGGTGCGCTCGCTCGCTTAACCACGCCAACTTGAC
TCCAATAAACGATGCACAACCTTGACCTTAAGTCAAATGAAAGATAAACCAAAGCAGGAGAAAAAACCTCTGCTTCTGCC
ATTATTTTTTATTACGGATTACAAACCGAAAATTATAACAATTTTGTTACGCTTCTTTAGGGAAAGGGCCCCGCACCGCA
TTGTTGCCAGCCCCTGCTGCCCCAGAAGGCCCTCGATCCACTATCGTTATTAGGCGCCAACTTATCAGCGTAATAAAGTG
GCGGGGCAGCCAGTTGGAACAGTTTCTGTACGATGGCAACGTGTTGAACTTGAAAAGGAAAGCAAAAGCAAAACGGGAAA
GAAGTCAAGTACGCAATGGTCGATTGAGAAATACTCTTTGAAATTATATAGACTAAATAAATTAAATTTATAAACGCTGG
ATGTGTGGTAAAGTGAAGTAATGTTTATGTCACATAAAAAATGCGTTGATATATGAATGCGCTGATTAGATACTTCCGAT
CGAAAGAAGAGCATTTCAGATGCGCACTTAATTTTTAATTTCCTTGGGAAACCACGAGGCATAAAGCACTAGCAATTGGT
TGAGTGTCTTGTGGCGGC
