# Supplementary material for: Flanking sequence context-dependent transcription factor binding in early Drosophila development
Source: BMC Bioinformatics. 2013 Oct 4;14:298. doi: 10.1186/1471-2105-14-298 (PMC3851692; doi:10.1186/1471-2105-14-298)
Supplement: Additional file 1 — Dataset S1. DNA sequences of the original CRM (Dataset S1). The original CRM folder (Dataset S1) contains the 127 FASTA files for the CRMs we used. [file 1471-2105-14-298-S1.zip › Original/oc_3.fasta]

>RFRC:0000000374.001|oc_+7_construct|dmel|oc|FBgn0004102|X:8537081..8538914
CGGTGAGTTAGGAAAATCTGTGCGAAAACCACTTGATGCCAACAAATCACTCACAATTCGCCAATTATCTGTGAAATTCA
CTATTTGCTATTCCGCCAAGACTCTGTATGGGATAAGATGCTTGTTTGTGGTGGGCTAAGCTCTTGCCACGAGTTCCAAT
TACATTCTAAGATCGAGACCAAACAGAACCGGGACTTATATGGCAGGTCTAGGTCTTGATCTATGTGGCTGTCTGTGCCA
CCATCTCTGTCTGCCGCCTATTACCATCTCTGTCGCGCCCTCACGCGCTCTATCGCCCACTCACGATCGTTCCTTGCGGT
TTAATCCCGACGTTTGCCTATGATGTAAAATCTTCTAATCTGGGCAGCGCACACAGAATCCGAGGAAGATTACCCAACCG
CCTCCAAAACGGGGACCCGAATCCCGAGATTTCGAGATCCCGAGTAGCGAGATCCCGAATCCCAAAACCCGAACACCGAT
ACGAAGTCGCATTCGGGCTTATCTTGCGGTTTAAAGATCTTTGATCTGCGCTTAGCCGCAGGATTATTTCAGACACTTAC
TAACACACACGATGAATATCTACGGGGAGGAGACGGACTGATCCAGGACAATGGGCATTAAGATTAAGCCCAGAAAGAGA
CAACTAGCCTGGATTAAATTCCCTTTGTCCTGTTCTTCACTACTCTCGTCGGTTTTCGTGCGAAAAAAATTAGCACTATT
TGGACGGGGAAAGTAGGGAAAGAAAGTCCAAATAGTTTCAAAAAAAAAAAGAGAAGGTTGTAATTGCGGAATTAGCACGA
ACACCTCTCGCATTGTTTTGAAATTGAATACCGCACATGGAATACGGAAAACGGAACTATTTGTCACATCAAGAGAGAAA
GATATCCACATACGATGAGTGTATGTAAAATTTGTTTTGTTTTGTCATGTCGTTTTCATGGCTCAATGCATTTTGGCCTC
AAAATGCAGCCGCAAATACATCGAGATCCCGAGATGCGAAAAACAAAAAGCACCGAAACAGAAACAGAAACCCAACCGAA
CCCGACCCTGATATAGCACCCGATCCCCGATCCCCGATGTGCGTTGACAGACCCGGAGCCTGTTCCTCCTGCCCTTCGAA
TTGCCAAATTACATGCTCACGCGCACACGCAAATTAATAACACATCTGGCTTCAATTCGAGATTCGGCAGGGCAGCGATA
AAAGAAAAAAAAAAAGAACACAGCGAAAGAGACAGCGAGAGATGTGCTCTATAAAGGATTCGCCCTTAACCATCCACCAA
AATGCCCGTTTCGGTTCGCTGCCCATCTCGGGAATCCAACTAAACGGAAGCTGATCGAAACCAAAGCCATAATTGATAGT
TGCATTAAGTTGATTAAAGTAATAATTAAATAATAGTAATAGCATTATGATTATATGCACAACAGGTTGTGATACCAGAA
TATAAAAAAAAAGTTAGCTAATCGCAACTATTGAGCTATTAACAAGAAATAAAAAGGTGAGCTTAAATAACCAAACTAAT
CACGTTTGAGTTTTAAGCGAACTCTTTTTCTTATTTACCCCATCCCATTAAAGTTCCCATGGCTCTTATTTAACCAACAA
CTTCCATTAACCAAAATTTTACAAACGATCGAAGAAGGTAGAAATGTGAAATGTAGCTCCAAAAAAGAAAAAAGAAAAAA
CCTCGTCGTCAAACTCTCAGCATCTGTCAAAAAAAAAAACCGAATGTGACACATTTTCGAAAACATCCCGGCAAAGAAAT
GGGTTGGAATATGGAATGAAATGGCGATCTACGGCACTACGTGATTTTCTAGACATTTCACAGCCCCCTTTGG
