# Supplementary material for: Flanking sequence context-dependent transcription factor binding in early Drosophila development
Source: BMC Bioinformatics. 2013 Oct 4;14:298. doi: 10.1186/1471-2105-14-298 (PMC3851692; doi:10.1186/1471-2105-14-298)
Supplement: Additional file 1 — Dataset S1. DNA sequences of the original CRM (Dataset S1). The original CRM folder (Dataset S1) contains the 127 FASTA files for the CRMs we used. [file 1471-2105-14-298-S1.zip › Original/odd_2.fasta]

>RFRC:0000000376.001|odd_-5_construct|dmel|odd|FBgn0002985|2L:3610419..3611803
GCTTCCAACGAACTGGGCAACAACAACCATTTCGCAACCTCGATTTCGCTGGCAAAACGCCAAAAAGTCGCTAAAATTGT
TCAAGTCCTTGGGATTCGCCTGATAATTAGGTAAATCTATTGGGATCTCTTACCCAGCCGTTGACGAAGGGATGTGCAGG
AGTCAAGGCTGTCGACGAAAAGGAAGAAGACGGGTGCACGCGGCATTGTTGCGATTTGAATTGCTTGCGAAAAGTATCTA
AACACACCATAAACGCGTCACGCCCGCGACTCCGCGAATCGTAAACCCAAGGACACCATGGCCCTAAGTTGCCGCGACCA
AAACCAAAACGCTGGCTCGTCGGAAAAAGGGGTGTACCCTTTACTAGCGTAATTAAAGGGGTGTGGGCGGGTGAGTTTCG
GGCCGGGGCAACCAGGTAGCCAGGATGCCATCGGTATTGTCGCTGGCATCGTAAAACCGGTATCCTAGAAAACCTAACCC
TAAACGTTACCCTGAACTGGACTTTGGCTTCGGGGCCATTGTCTTTCGCATTGCGGTGGGCGCGTCGCACTTTTACTCCT
TCCCGAAACGAGGTACCTATGTTTCACCAGATATTCCCTCGCTCACGCACGACCATCGTACCTGGAAGACCCTATCGCTA
TCGCGGACAAAAGGAGTAGCTAAGGGATTTGTGAACTTGGACCGAGTATCCTTCGAGCATTTGCACATTCCATGTTCGCG
TCCTTGTCTGTTTACGTCTCGCATTTTGAGTGTAGCGAATCCAGGAAGGGTTGATCCGCAAAAGGGTTGCACTTTATTTG
GCAAAATAATTAGATTGATCCGGAGGGCAGTTGACTTCTCTGGTCATATTAGTGCTGCGCAAGGCAACTCCCCCACAACA
AACCCGCGATTCCTGCGATTTCCTGTAGCGAATCCAACGAGCTTAGGGCTGAGTTCGGTTTTTGGTGAGCAACTCCCCGC
ACGGCCAATCCTTTCCTGTATTTGTCAAAATAATTAGATAAATCCTTTCACGGACTGGTAAACAAATTCGGGCTATGATT
ACCACACAAGTGTAAGCCGAAGTTCGATGTAATTTAATTTAAGGATTCGTATATCTACAAGATAAATTATCTATTGAATA
TACACTCGAAATTCTACAAGACTAGCTAATAAAAATATCATATCTTACCATTTTCTGGTTATTTGGATTGTTTCAGCAAA
TTTGATTTCCATCCGAATCCATGACTCACCTTGCGAAACTCCTCCCCCATCGATTTCGATATCGGCGCTTTGTGGGCTGT
CAGCTACCTAAAAAAAACACCTCGTTCCCCGGCTGGCTTATCGATCGGGCGGCAGTCACCATCATGCCATCATATCATCC
CATTCCCATCCCCATAACAGCTCC
