# Supplementary material for: Flanking sequence context-dependent transcription factor binding in early Drosophila development
Source: BMC Bioinformatics. 2013 Oct 4;14:298. doi: 10.1186/1471-2105-14-298 (PMC3851692; doi:10.1186/1471-2105-14-298)
Supplement: Additional file 1 — Dataset S1. DNA sequences of the original CRM (Dataset S1). The original CRM folder (Dataset S1) contains the 127 FASTA files for the CRMs we used. [file 1471-2105-14-298-S1.zip › Original/pnt.fasta]

>RFRC:0000000694.000|Pnt_GFP|dmel|pnt|FBgn0003118|3R:19167525..19169991
GCCCCCAAGTCACCATATACATATATATACATATACTGTATATGTATCTCAAGCTACATCTGAGGAGTATCTTTGAGCAC
TGGCTGCCTAATTAGATACGTTATGCAAATGTGTAGATACTGTCGACACTGTCGTCGCATCGGTGACGATTCCAACCAAG
TCCGTCTCCCTCGTTTGCGTTCTTTGGCACTCGGTGTATGTGTGGCCAACAGTTATCTACCCGTCTTATCAGCCGTATAT
GTACGTACACATACATATGTAAATCGTTGGTATATATGCACATACATATATGTATGTACAAGTGGGTATGGGTTGAAGCA
ATTCACGCTGATCTAACTGAACCAAAAATAACGAATGGAAAAGGGGAAAGAACGGATATATATTTAACTTTCAAAGACTC
TCAGTGGATTTTTCAAATGATATGGCGGTTATATCGCATTTGATTTGATTTCTTTGAGTAATGAAATGAATAATAAAATG
GTTTTGATTTGTATAAAGGAATACCCCGTTGCCTAGGGCAATATCGTCAGGAAAAACTGTTGCATAAATTTCAGCTCGAG
CTGTTGCGAAATCAATTTCGATTTGATTTGCTGATTTTCGTCCGATCAACTGAAACGCCCAGCTGGTCCAGTTATGTATT
CACGTTCACAAGAACCAGATTATAAGCACATACAAGAATATATCAATGTATAAATACACATATATATCAATGTTTATAAA
TTGAGCGCACTAAAAACGAATTTAAGTTAATCAACATTTAAATGGATAATAAAATCAGCGAATGCAGTCCACAAAAAGTT
GATTTATTTCGCGCCTCCTAGTTTTTCTGCCGCCCCAAGTGCAATCAATTCAATGTAGAACAGCAATAACAGAAACCACA
GCAGCATTACTAAATCTGCACACAATCTATATGCATTTTCAGCTGTGGATATATATATATATAGATCTCGACTGCATATG
ATTTTGAATATGCCAGCAGTGCTGAGTGCACTTTTCACACGAAAATAATTCATTGACGCATAAAAGTGGCCAAGATAATT
GGCAACTTTTGGCAAGTCCAATTGATTTTTGGCTTTGGCAAAAGGCAAATGCGAATATTTCAGTTCCTAGAGTCACTCGA
AAAATGTTGGCAATAAAAAGTTAGCTAACATAATTGTGAATGAAATTAGTTTATTTTCCGAAGACAAGGAAAATAAGCGA
TCGTCGCAGCAATTACAATAATCGTAAAAGCACATACTACGTAGATTAACTAAGTAAATAAGCCAGTGCGAATAACACTT
GTGCCTCCAAGTGGCAGAGATTAATTTGGGTTTATTTAGTCAATTAATTAAAAGTGACTTGACAATTGTCCTTATCGATT
CGCGAATTCCACAGTTTTTTTTTTGAAACCAATCAATCATTCATATGAAAATAAATTCCTCAAATGCAGATAAGTCCAGA
GGGAAAATCGAGGAACAAATGCGTAAGTTTGAAAGTGGCACATTTTTCAAAAACCGCCTTCAAATCGCAGCATTTCGAGC
ACCAAAAATCATTCGGCAGGGTGCCAAAAACGAGTCGCAATCGCTAAAACTATCTGAACAAAAAACCTTATCGCCCCGAC
ACGTAGATAACCGAACCGAAAAAAAAAAATAAAATAAAATAAAATATTATATATACGTATGTATGAGGGAGAGCGAGGGC
GACAACAAAAAACCACACGAATCGAATTGAAACGAAAATCGGAGCATATGTTTTCCCTGGAAAAGAGCAAAATTTTTTGG
GTTGGCCCATAGTAAGTGGACCAAACGAGTGGAAGATGTCTGGCAGTCCGAGTTTTTGATGTCTGGAGGAGAGTCTGGGC
GCAGCAGATGCTTAAAGAACAGATTGTAAACGAATATGATCTTTTGATATGGTGCGCACTCCTCGGCCAGACGACAACGA
CAGCAACAACTAAAACACCAGCAGCGGCAACAAATAGGGGTGCAATTTTTCGATGTGTACGTAACGGTAGAATACACATT
TAGTCGCTGCTCTTTTCTTTCCCAGCGCCTGGCCCTTTTTTCCTCGCGCTGAATGTAAAGAAGGGATCTCCGATCCGCTG
ATGATCCTCGGGATGCCTGCCTGTGTACACATGTGTTGTTCTATCTGTCGCAGAACAGTCCGAACTGCATGTGTGTGCGG
AATATCTATGTGTGCGGAGTATCTGTGTGTGTGGCATATCTGTGCGAGTGTGTCGTCTTGTCTTGTCATGGGATCGATCT
TGATCTCGGCCTGTCTGCAGCAGGTTGATACTTTTAGCATCGGTCCGGGCACAGAATCCGAGTTTAACGTGGCATGGGGC
AACGAACCAGCCCGTCGAACATCCACTGAACTGTAATTGTCTGTGGGTATTTATGGAAAAGGATCTTGAACTGGTCTTTC
ATTTCGGACCAGACGCTCGAGGAGGGAAAGGGAGAGGAGCGGTTGGCGGTAGCTGGGCTCAATTAT
