# Supplementary material for: Flanking sequence context-dependent transcription factor binding in early Drosophila development
Source: BMC Bioinformatics. 2013 Oct 4;14:298. doi: 10.1186/1471-2105-14-298 (PMC3851692; doi:10.1186/1471-2105-14-298)
Supplement: Additional file 1 — Dataset S1. DNA sequences of the original CRM (Dataset S1). The original CRM folder (Dataset S1) contains the 127 FASTA files for the CRMs we used. [file 1471-2105-14-298-S1.zip › Original/prd_4.fasta]

>RFRC:0000000391.001|prd_A8_repressor|dmel|prd|FBgn0003145|2L:12092691..12095792
CAAATTTACCACAATACTTCGCTGCGTGGGCGTACCGAATCGAAGATTCGTTTTGCTCTTCTGGTAAACCGTGCGGTTAA
AGTCGCAAAGAGCACAGCCCATCCCAGCCCAGCCATTTGACCATATGAGCGGAATTGAGGAAACCAAGCGGGGTTCCTCC
GCAGCGGTGACCTTCGGGCGGGAGTGGACCTAGAGCTGGACGCCCTACTGCAAAATCCATGTGTCCCGTCCATGGGTGTG
ACGTTCTGGTTTCGGAATTGGTCGCGCATCAGCGTCGCGCCGTGACCTTGATGGTTTTGCGACCCCTCCCTCACCACTCA
GTATGTGCGGTTTGGGCTCTGGTCGCAGTTTGGTCGCCGATCTCCGTCCGCGCACAGCGAGGTGCCATTCCCGGGGAGAT
TGGCTGAGAGTTTCGCAGAAGATGCGTAAATATTTTGGGTGATTATTTTAGATAATCTTCGACTAATGTCCTTGGTTTGT
CTCTCAAGACAGGAGGGATATTGAGGTGCTTCGAATTTAAGTTTATTAGTCTGATGTAGGCCTAGATTTAAATATGTACA
CTATTATATTGTAGATGGGTGTACTGATGACTTGTTGTTGTAAGACATATAATTTTCTAAATCAAAACTCGAAATTTTCA
TTGACAATAAATATATGTTATATGAATTAAATGGCTAGACATTTTCACACTTATGTGTAGTCCACAATAATAATGCATTC
CAGATTATTTCGAAATAGGTATTCTGAACTTGTTTTGAACTTTATATAATAGTAACAAATAAGAATTCTTAATTTAAGGA
ATATATTTACTAAAAATTAAACAAAATATAGCTATTTTTCTTAAAAAAAACATTAAATGCATTTAAAAGTTGTTTAAGTA
ATATGAATTTTGTCTAAGCCCTAACCGAAACTGAAATCTTAAAATTAAAACCAACAATTATATAGAAAAGTTAATTTTTA
AATTTTTTTCTTATCATTTCGCATCCTTTTAAAAAGCCGTTACGAATGCGGTCGCACTAAGATGTGAGTCAGTGTAGCCA
CACCTGTTCAGCTGACTGCGGTATGCACCAGCAGCAGATGAACGGTCCCACTGATTGATTCAGTCAGTCTTTATTTTTTA
CCATTTCCCACCCACCACGAAATCAAGGAAAAGCATCCCGAAATTGCACAATGTCCGAAGAAAAGAAGAATGGCGATGAA
TTAAACGACTTGCTGGACAGTGAGTACAGCCCGGAAATGCCTTTGGCGATCCCTTCTCGACCCCTTACATAATGCGCACT
GCGTCGTCCACTTTTCGCACAGGTGCTCTCCAGGATTTCGATAAAAGTGGTGCCGGTGACCAAAAGGAGCCGTCCGCATC
ATCGGATGTGGCGACCAACGCTGGACCTGAGGGCTCCGAGGATCCAGATGCGTTTTTCATGTGAGTCAATGCGCCAGTGC
AACGCGGCACTTGAACTTTGTATTCTGACCTGTTATCCGCCTTCAGTGAGCAGGCCAAGGTGCTGGCCGATCGCATGAAC
ACGCTCTTCGGAGGTCCGGACACGCCCAGTGGCGATATTCCGCCGCTGCCCCAGGATCCCGACCAGATCATGGCCGGTTT
CAAAAAGATGGCCGAAGCGGCAGCGCTCACCTTGAGCGGCGAAAATTCGGCCACCGACGAGGATGTCTCCAAGTATTCTG
ATAGCATTTCCCAGGCTCTCAAGGGTCTGCAAGAGGGCTCCGAGAACCTGGCTGCTCCCGCCTCGGAGAACGACATAGCC
AGCATGTTTGGTTCACTGAATCTTGAAGGGGTATGCATCCTGAAAATGAAATATGAATTCTCCTTGCTCAATCATTAAAC
AATCCCCGTTTGACAGGCTGGCGAGGGTGATGGAAACATGTTCCTACCATTCATGGAGGGCATGATGCAGAGCCTGCTCT
CGGCGGAGATTCTGTTGCCCAGCATCCGGGAGCTGCTGGAGAAGTACCCCAAGTACCTCGAGGAGAACGACGCCAAGCTC
TCCGCTGAGGACAAGGAAAGGTATGCTCGAAATCAACTCGCAATAAGATACTTTTATTGAGAAACCAATACATACAGGTA
CCAGAAGCAGATGGAGCTGTACAAGGTGATTGAGGGGCATTTACAGAGCGAGAAGACCGAGGATTCGGCCGCCGTGAAGC
GAGAGAAGTTCCGCGTCGTGCTGGACGACATGCGCAAACTGCAAGACTACGGCCAGCCGCCGCCAGAGATTCTGGCCGAG
ACGGGCGGCGACTTGCCCTTCGGCGATCCCACTGCCGGCGTAGCAGCCGGCGGTCCCGGTCCCCAGTGCCCAACCATGTA
GTGGCTGACGGAGCACGATAGTCTCGTGGTGTGCCAATTGGTTAACTGTTGAGTGTTGCACATTTTTTAGGCTAAGGCAA
ATTTGTATTTTATTTTATCACCGACAAAACAATACGGCGGTCGCTAATGGTTATCACCTCTCTCTTCAATCAAGCTATTA
TTTTCGTATTAACTGTTGGTTTATTAAGTAGTTCTATACCTAAATACAATGCCTCGAAATACACCTAGAGGAAGAAGCGA
CGTCGCGACTCCATGGCGTGCCGTTTGTTGCTGATTATCCAGGCATAGTCACCGGTCTTGCTGTCGAATGTGCCCTCCTG
CAGGGAACGTAGTTTCAGGGTGAACCGCGGCCCCAGTTCGCGCAGCTTTACGCGTTTTCCCTCTTTGGTGAACTCGTAGC
GGTGGTGACGGAAGAATATGTAATCTCGCTGATTGTGGAACGTCACCGCTCGGCGGCCGCGGAACTCGGGATCGTGATGG
AAGAGGGCACCCAGCATGCGGCCCACGGTCAGACCCAAACGTGTGGTAAAATTGTTCAGGATCACTTCGGGCCTGTGCTT
GGTTATCTCCTTGTGATCGCGCTTTATGTCCGAGGTGAGCTTCACGTTGGACAGCTTGAAGTGGGCAGTGGGACCATTGG
GCAGATGAATGACCAGCAGCCCATTGGGCTTTCTGCGATCTTCGTTAACGATCACGACGTCTGTGAACTCCTCGCGCTCG
GCGCTTTTGCATATCTTCTTCACCGACGACTTGTTGCGAATCTTAACCAGGGCGTTGGGGA
