# Supplementary material for: Flanking sequence context-dependent transcription factor binding in early Drosophila development
Source: BMC Bioinformatics. 2013 Oct 4;14:298. doi: 10.1186/1471-2105-14-298 (PMC3851692; doi:10.1186/1471-2105-14-298)
Supplement: Additional file 1 — Dataset S1. DNA sequences of the original CRM (Dataset S1). The original CRM folder (Dataset S1) contains the 127 FASTA files for the CRMs we used. [file 1471-2105-14-298-S1.zip › Original/run_1+7.fasta]

>RFRC:0000000428.001|run_stripe1+7|dmel|run|FBgn0003300|X:20551038..20552649
GATCTCCAGTTCGGCAGTTCGCGCTCGCCTTTTTCCCGATTTTCCGCATCTCTCCATCTCTCCATTTAGGCATTTCAGCA
TTTCACCATTTCAGCATTTCACCATTTGATGATTTTCCCGCATCGGCCTACCTGCGTCTAATTTCGTTTTAATCCTTTCA
CTAGCTGTACGCCACTAATCCGGCCGAATTTTACGGGTGCCGGCGGCCGAGGGACAATGGCATCATCTATAAAGATGACA
ATTGCAAACAACAATGACGACAATCGCGGCAAGGACAAACAGTAGTGCCATACTCCTTTCGCGGCCCGGTTCCCGGCAGT
TTTCCCTTTTCCCGCCACGGTTCTCACTCCTTTTGCCACTATTCATAATTAGTTGCAGGCAATTAAGGCAGCCCCCGCGG
TCACGAGCAAGGACACTCTCGTCCTCGCCCACCCGAAAATCGAAACCGAAATCCTATCTTCCAAAGTCCACATCCCGCGT
CCCTTGTAGGAGGACAACTAGGTCAATGCGTCGAAATCCTGGGCGTTGCCCCTTGCACTTTTGCGATTTTTGTTTACGAG
TATTTTGAAAACACAGCCGCACCCCTTTCGCCCAGTGATCCCCGGATTCAGGATTGAGGATTCCGCACTCCTAATCCTTT
GACTTTCAGTTTGACTTTCGCTCCCAAGGATCGCCGCTAGTCCGGCTTTCCGGAAAGTGTGGCTTACTTTGGTTCCGCTC
GGCTCTACGCATCCCAAAAACTCGGCAATTAACGCGGCTGATTCGCCCGAAGTCCAGAATCCTAAATCCCGATCTCTTCT
ATGGGTGGGTACCGCGCAAAAGGGTTTAGTTTTAATTAGTCGACTTTGGACGCGCCTCATCGAAATGGTCACCGAAGATT
GGGAGGACGTGAGTCACGGGGGGCGGGGCGATTTGGGAAGTTTCAAAACATTCAAATCGAACGAAAATCAGTGCGCTATA
ATTTAGAAAAATTAATAGAAACTGGTAATAAAAGAATTAAAAATGTTTATAATATTTATATGTATATTTATGGAGTGTGC
AGCTGGAATAATATTAAGATTAAAGTGTTCGATATAACAAGAAGATAACACAAATGGCTAAACACTGAGAAAGTAAAATG
CAGATAGAAACCATACGAATCTCTTTAGTTATAATGATCTCCTCCGTTAGTTTAATCAAATTCACAATTTCCGCCAATAA
AAGCCCATAAGAACTTGGGAGAATTTCCCAAAAACTGCCGCCGCTGTCATTTAATTTGGTGATTAAGTTTTATTAAATGT
TGCAACTGGCGAAGAGCGGCAAATGCCGCGTAATCCCCCTCGCCCAAAACAAAACCCCAGGACGACACACACGAAAAAAG
AAGAAACCGAAGCGAAACCTCCCGACCGAGTGTCAAATTAATTAAAATGTCAGCGAAATATGTTCAATTGTCGGCTGGTC
AGATGGATGGGATCGAAATCGGATTCGGGATTGGGAATCGGGCTTAACTTCGGCTGGCTGTCAAACAGTTTTTGCCGTAG
CTGGGCATAGCCGGAAGGAAGGAAAAGTCGGAAAATTGTGAAAGGGACGGCGAGAGAGCGCCCTAAGCAGCGGGTTTTTC
CCAAAAACGGG
