# Supplementary material for: Flanking sequence context-dependent transcription factor binding in early Drosophila development
Source: BMC Bioinformatics. 2013 Oct 4;14:298. doi: 10.1186/1471-2105-14-298 (PMC3851692; doi:10.1186/1471-2105-14-298)
Supplement: Additional file 1 — Dataset S1. DNA sequences of the original CRM (Dataset S1). The original CRM folder (Dataset S1) contains the 127 FASTA files for the CRMs we used. [file 1471-2105-14-298-S1.zip › Original/run_3+7.fasta]

>RFRC:0000000429.001|run_stripe3+7|dmel|run|FBgn0003300|X:20554214..20556618
GAATTCGCAATCGCAATCACCTTTTGTGCCGCTTGAGTGTTGCCAAAACCCCACCCGCCACGAAGTTTCATCCCCATTTT
CCGCCCACTTTCCATCCACCTTTGCCGCGGCTCCTTGTGAATGCAAAATGGAATGACAGCCGGCAAGGACGTTGCTGACA
AACCCGAAACGCGAAAATGTCAGCAAACAGGGCCAAGAAAGGTTGCAAGCGGGAAATGGCGGGGACAGCGGGAAAACGTA
AAGGGGGAATGGCAGTTGAGCACTTGCAGCCCCGGAAAGGATTACTTTGCAACGGGAGGCGCGAATAAATAAACAACAAC
CGAACACGAAACGTTTTGCATACGGAACTCGACTTTGGGGGTAGCCCAATGTAATCATGCTAAGCATACAAACGAGCCTG
GGGAAACTTGCGATGTCTGTAAGGACCCAGGCTTACCCTGTTTCAAGAACTTTTGGCAATACGATCCTAAGTATGTTATG
TTTCAGACTTATGATAAAACTAGGTGCTGGAAGGATTAATAACAGAACACATTGAATTAAAGTGTCACATATGAACAAGA
AAACTCACACTTAACACTTTTAAGATAATCAATAGGCATTTGTCCTAGCCCATTGTTATAACAATTATCTTACAATTGCA
TAATGAAATGCATGGTATTTTTATTTGTCCATTGTCTCCGCATTTTTTGTCATATACCCAACATACCCTACTATACCTTA
GAAAACACCACAGAAATGGCAGCCCCCGTCACCTGTGACTGTGCGAAGTGCCTTATGCAATCGGTGTCCATATATTATGA
CACCTCCGTAACCCAAACCCCAAACAAAGTTCAGAACCCCGACTCCAGATCCCCGATCCCAGAAACCAATCCCAACTGGA
ATGCCAAACAAATTACATGAACATGAGAATTTTTAGCGATTATGCGCTTTATCGGGGGAGCACTTCGATTCCGTTTGGGG
TTTATTTTCAACAGTCTGTGGGGAGCTGTTTTGGTTTTGGCCTGGAGGAAGGGTCAATGCGAATGCAAAATGGCTATAAA
ACTTTACCTTTATGCGCCGATTTGCTTGTATTCAATAACAATTTGTTTAGACTAATCTTGAGGGTATTTTCGCAGGGATT
TCCTGATTTTTTGCATTCGTTTTTGGGACAAAGATGGTAGTTTCCGTAGATTGAAATTATTTCTATCTATAGAAATATAC
TGATTAAATGTCTGGCAAATTGTAATCTCGATTAAATGCTGTGTAAGTGGCAAAAAAAAAAACGTTGGGAGCGCGACTTT
CGCAACTTTTGATGAAGTATTTTGTGAATTTGCACATTTGCCCCACTTGACTACTGTCATAAATCCCTTTGTGCAAACTT
TTCACGCCGTCTGGAGGAAGGACGGGTTTTCCATTTTCCGCTTTCCTTGCGCTTTGTTTACTTTTTTATAGCCCAAGTGT
TGGCATTTTTGATTGTTTGCCCCGCAGATTTCTTCTTTTTGACAAATAAAATGTCAAATTATTAACACAACAAGAGTTAC
CCACATCCTTCGTCGCTTCCTCTTCTGTTTCTGTTGTTTCTGTTGTTGCTGTTGTTTCTAGCCTTCCTAACGAGCAGCTC
ACTGTTTTTGGGGGTTAGACTGCGAAACTCCCACCTCATTTTTTTTATGGTGTACGAAAAAATCGCGACATGTTGGCAAT
AAACAGCAGGTGCCGCTGGCAGGGATACTGAACAAAAAATAAAAATACAAATGCAAATAAAAAAAAAAACACAAAGGTAT
GGCAATTTCGCTGTGTCTGCTCCAGTTTCTGACCAGTTTTTAGTGTTCTATTTTTTTGGTCGAGCAGCATAAGTTCTTTA
TATTGTTTTTTTTCTATTTTTGGAAATTTTTATGAGGTCAGTCGAGGGGCGAGAGCCGTTCAGGGATCAATCCATCATAA
AGAGGCACTATGCACCACCCGCCTCAATTAGTTCGAATCTTCGGCTCCCTCCAATCTTTTTAGGGCGAAAAAAATTCGGA
AATCCTCGACGACAGGATTTTTATTGCTCGAAAAACATGCAAAAAAGTAGGACATCGACGCAGCAGGACGCCCGAGGGTC
CTTTATGGCTGCTCTCGTTTTACGCTTCTTAGGTAATTTTTGGGCCAATTTCATGGGCCCATGAATGAAGCAGCGCAAAA
AGAGAAGAAGGCCCACGGCCAGCACACAAAAAATTCCTTCTAAGAGGCGCAGAAAAAAATGCAAATTATTACGCAAGTCC
TGCGGCTTCTGGGAATTTCGCCATTTGTAGGTCAGCTCAGCAGATTTATGAGGTCCTCGCTGAGGACCTGATCTAGATCT
AAATAATTTTTATGATTCTTTTTTAACAAGCCGGCCATAAAGCAGAACAGAGGGCGAGCAGGAAAAAACTGTAGCAAAGT
TGAG
