# Supplementary material for: Flanking sequence context-dependent transcription factor binding in early Drosophila development
Source: BMC Bioinformatics. 2013 Oct 4;14:298. doi: 10.1186/1471-2105-14-298 (PMC3851692; doi:10.1186/1471-2105-14-298)
Supplement: Additional file 1 — Dataset S1. DNA sequences of the original CRM (Dataset S1). The original CRM folder (Dataset S1) contains the 127 FASTA files for the CRMs we used. [file 1471-2105-14-298-S1.zip › Original/run_5.fasta]

>RFRC:0000000430.001|run_stripe_5|dmel|run|FBgn0003300|X:20552648..20553988
GGATCCTCTGTTGTCATATTTTCAATTTTGCAATCTGCCTGTCACTCATTGTCCGACTTTGTCCGATTTTCCGGGTGTGC
TGGTGTGCTGGTGTTTGGCAATCTCATGCTCATTGCCATTTCCCCCTCCCGATTTTCCGATTTTCCGAGTTCCCGTTTAA
CGTTTAACGTTTCCCATTTCCCATTTCCCATTTCGCATTTGCCCAACCCCCATCAAAACGGGACTGTGTGTTTTTGTGTG
TCCGTTAATGTGCATTTGACATTTGGCGAAATGAGAATCTGGGCAAATGATACGGATTTATGGCAAATTTGTCGAGCGAT
TTGTGTCGATTTACATGAGTGCCAAAGCCAAGTGGCCACTCAAGGCTGCCACATGGGATGTCGAGCGGATTGGTACCGAA
ACGCTGCCCAACTCGAGCTGTTATGTTAATGATACCCGCCGACCTCGACAAGAGGAGGTCCTTTTTCTGACTCTGACGGA
CAGTTGACAGCGGACCAGATGGGTTGGCTCCGTCTCGAAGGCGATTCATGACCACCTTTTTGGACAGACTTGTGGATGGG
ATTTTGGGAATTATACCAATTATTCAAGTAGCGGCAGTTGAGTTGCGTAATTTCAGCAGTATAAAATTTATAATCTAGTT
GGATCAGAGGAAACTGCTAGACGGCTAGTTGATAGTATATAAATTCCATTTGTATTCTCCATTTTGCCTATTTAACTAAA
TAACCCAACTTTACTGACCTTCAAGAATTATTTGCAACTTTTATTACTCCTTTGACAAAACGCCAAGATACAAGGAACTC
GTATCCTTTCATTGAAGAGAAGACGCTAACATTGCATGAACACAACAATTTCCGCGGAATATTCGAGTTAATTTTGAGAT
TCTCCCTACAGTTTCCTTACAGTTTCTTTGACACTTTCCTATTTTGCCGAGAGCGCGCAAGTCAAGGACACTTTCCCGCT
AACTCTTGCCAATCCCTTCCTTCTTTGCAATCCTTCCATTTATTTTCCCTTCCTGTTTTCCGGCTAACTCCACTGCTGCT
TATATAACGTTGCGTTTTGTTAAACAAACCATAAAAATTTGCAAAAAAAAAAAAGTGAAAAGAGTGGGAGGGGGTGTTCA
TGCCCGAGCAAATCCTTTTTTTTTGCCCTTTGTCCTTTTTGCCGGCGCTGTTGTTGTTGGTGTTGTTGTTCGGTTTTGGC
GAAAAATGTTCAACTGTCGCGGAGTTGCGAGTTGAGTTCTGAAGTCAACAACAATGGTAGGTATGTATGCAGGTGTGTGT
TTGGTTATAGAGTGGGTGGTGAGGGCACTGAGAATAAATACGACCACATTCCAATGAATT
