# Supplementary material for: Flanking sequence context-dependent transcription factor binding in early Drosophila development
Source: BMC Bioinformatics. 2013 Oct 4;14:298. doi: 10.1186/1471-2105-14-298 (PMC3851692; doi:10.1186/1471-2105-14-298)
Supplement: Additional file 1 — Dataset S1. DNA sequences of the original CRM (Dataset S1). The original CRM folder (Dataset S1) contains the 127 FASTA files for the CRMs we used. [file 1471-2105-14-298-S1.zip › Original/sim_2.fasta]

>RFRC:0000000465.001|sim_mesectoderm|dmel|sim|FBgn0004666|3R:8895835..8896466
CCCCGGCATATGTTACGCACATTTACAGCGTATGGCGATTTTCCGCTTTCCACGGCCACGGCCACAGCTTCCCACCTGAT
AGGACAGCTCGGCAATGTGTGGGAATCGCAGTGAGGTGCCGGTAGGAGTGGCAGGTAAGCCTGGCCGCCTCGCAAGTTTC
TCACACTTCCAGGACATGTGCTGCTTTTTTGGCCGTTTTTCCCCGACTGGTTATCAATTGGCCGATTGGAAATTCCCCGA
TGGCGATGCGCTAGCGTGAGAACATGAGCTGCGAGCATCGGGTTTTTAGCATATCCATACCTGTGGCTCGTCCTGATGGG
AAGCGAGAAGCAGCAGGATCGGATGTAGGATGCAGGATATAGGGTATAGGCGCTGTTGCGCCTCACCCGCAACACCCACA
TTAGCATCGGACCAGCGTCCAGTGTCCTGTTAATTGCTTTATGGACTCTCCACTTTCCGCTGCGTGGGAATCTTTGCTCA
TCCTACCTGTTTCCATGCCACACCAACCCATTCCCACAGCATTGTCCTCCTTATGTGAAACTCTCTAGTTCAAGTTCAGT
GTGAATATTTGTGTTGACTTTATTTTTAAACTTTTGGCCATTTGTTTTCAGTTTGCTGTTTGCCTGTAACC
