# Supplementary material for: Flanking sequence context-dependent transcription factor binding in early Drosophila development
Source: BMC Bioinformatics. 2013 Oct 4;14:298. doi: 10.1186/1471-2105-14-298 (PMC3851692; doi:10.1186/1471-2105-14-298)
Supplement: Additional file 2 — Dataset S2. DNA sequences of the extended CRMs (Dataset S2). The extended CRM folder (Dataset S2) contains those same 127 CRMs, extended by including the neighboring 100 bp both up- and downstream of the CRM. The extended CRM FASTA filenames are identical to the original, but with a ' + ’ appended to the filename (i.e., the original Kr_4.fasta file in File S1 has a corresponding Kr_4 + .fasta file in File S2). [file 1471-2105-14-298-S2.zip]

Archive with 258 entries (255 files):
- WithFlanking/
- WithFlanking/18w+.fasta
- __MACOSX/
- __MACOSX/WithFlanking/
- __MACOSX/WithFlanking/._18w+.fasta
- WithFlanking/bcd+.fasta
- __MACOSX/WithFlanking/._bcd+.fasta
- WithFlanking/bowl+.fasta
- __MACOSX/WithFlanking/._bowl+.fasta
- WithFlanking/btd_1+.fasta
- __MACOSX/WithFlanking/._btd_1+.fasta
- WithFlanking/btd_2+.fasta
- __MACOSX/WithFlanking/._btd_2+.fasta
- WithFlanking/cad_1+.fasta
- __MACOSX/WithFlanking/._cad_1+.fasta
- WithFlanking/cad_2+.fasta
- __MACOSX/WithFlanking/._cad_2+.fasta
- WithFlanking/cad_3+.fasta
- __MACOSX/WithFlanking/._cad_3+.fasta
- WithFlanking/croc_1+.fasta
- __MACOSX/WithFlanking/._croc_1+.fasta
- WithFlanking/croc_2+.fasta
- __MACOSX/WithFlanking/._croc_2+.fasta
- WithFlanking/croc_3+.fasta
- __MACOSX/WithFlanking/._croc_3+.fasta
- WithFlanking/Doc2_1+.fasta
- __MACOSX/WithFlanking/._Doc2_1+.fasta
- WithFlanking/Doc2_2+.fasta
- __MACOSX/WithFlanking/._Doc2_2+.fasta
- WithFlanking/Doc2_3+.fasta
- __MACOSX/WithFlanking/._Doc2_3+.fasta
- WithFlanking/Doc2_4+.fasta
- __MACOSX/WithFlanking/._Doc2_4+.fasta
- WithFlanking/Doc3+.fasta
- __MACOSX/WithFlanking/._Doc3+.fasta
- WithFlanking/dpn_1+.fasta
- __MACOSX/WithFlanking/._dpn_1+.fasta
- WithFlanking/dpn_2+.fasta
- __MACOSX/WithFlanking/._dpn_2+.fasta
- WithFlanking/E2f_1+.fasta
- __MACOSX/WithFlanking/._E2f_1+.fasta
- WithFlanking/E2f_2+.fasta
- __MACOSX/WithFlanking/._E2f_2+.fasta
- WithFlanking/ems_1+.fasta
- __MACOSX/WithFlanking/._ems_1+.fasta
- WithFlanking/ems_2+.fasta
- __MACOSX/WithFlanking/._ems_2+.fasta
- WithFlanking/eve_1+.fasta
- __MACOSX/WithFlanking/._eve_1+.fasta
- WithFlanking/eve_2+.fasta
- __MACOSX/WithFlanking/._eve_2+.fasta
- WithFlanking/eve_3+7+.fasta
- __MACOSX/WithFlanking/._eve_3+7+.fasta
- WithFlanking/eve_4+6+.fasta
- __MACOSX/WithFlanking/._eve_4+6+.fasta
- WithFlanking/eve_5+.fasta
- __MACOSX/WithFlanking/._eve_5+.fasta
- WithFlanking/fkh_1+.fasta
- __MACOSX/WithFlanking/._fkh_1+.fasta
- WithFlanking/fkh_2+.fasta
- __MACOSX/WithFlanking/._fkh_2+.fasta
- WithFlanking/fkh_3+.fasta
- __MACOSX/WithFlanking/._fkh_3+.fasta
- WithFlanking/fkh_4+.fasta
- __MACOSX/WithFlanking/._fkh_4+.fasta
- WithFlanking/ftz_1+.fasta
- __MACOSX/WithFlanking/._ftz_1+.fasta
- WithFlanking/ftz_2+.fasta
- __MACOSX/WithFlanking/._ftz_2+.fasta
- WithFlanking/ftz_3+.fasta
- __MACOSX/WithFlanking/._ftz_3+.fasta
- WithFlanking/ftz_4+.fasta
- __MACOSX/WithFlanking/._ftz_4+.fasta
- WithFlanking/ftz_5+.fasta
- __MACOSX/WithFlanking/._ftz_5+.fasta
- WithFlanking/ftz_6+.fasta
- __MACOSX/WithFlanking/._ftz_6+.fasta
- WithFlanking/grn+.fasta
- __MACOSX/WithFlanking/._grn+.fasta
- WithFlanking/gsb_1+.fasta
- __MACOSX/WithFlanking/._gsb_1+.fasta
- WithFlanking/gsb_2+.fasta
- __MACOSX/WithFlanking/._gsb_2+.fasta
- WithFlanking/gt_1+.fasta
- __MACOSX/WithFlanking/._gt_1+.fasta
- WithFlanking/gt_2+.fasta
- __MACOSX/WithFlanking/._gt_2+.fasta
- WithFlanking/gt_3+.fasta
- __MACOSX/WithFlanking/._gt_3+.fasta
- WithFlanking/gt_4+.fasta
- __MACOSX/WithFlanking/._gt_4+.fasta
- WithFlanking/gt_5+.fasta
- __MACOSX/WithFlanking/._gt_5+.fasta
- WithFlanking/h_0+.fasta
- __MACOSX/WithFlanking/._h_0+.fasta
- WithFlanking/h_1+.fasta
- __MACOSX/WithFlanking/._h_1+.fasta
- WithFlanking/h_2+6+.fasta
- __MACOSX/WithFlanking/._h_2+6+.fasta
- WithFlanking/h_3+.fasta
- __MACOSX/WithFlanking/._h_3+.fasta
- WithFlanking/h_3+4+.fasta
- __MACOSX/WithFlanking/._h_3+4+.fasta
- WithFlanking/h_5+.fasta
- __MACOSX/WithFlanking/._h_5+.fasta
- WithFlanking/h_6+.fasta
- __MACOSX/WithFlanking/._h_6+.fasta
- WithFlanking/hb_1+.fasta
- __MACOSX/WithFlanking/._hb_1+.fasta
- WithFlanking/hb_2+.fasta
- __MACOSX/WithFlanking/._hb_2+.fasta
- WithFlanking/hb_3+.fasta
- __MACOSX/WithFlanking/._hb_3+.fasta
- WithFlanking/hb_4+.fasta
- __MACOSX/WithFlanking/._hb_4+.fasta
- WithFlanking/hb_5+.fasta
- __MACOSX/WithFlanking/._hb_5+.fasta
- WithFlanking/hh+.fasta
- __MACOSX/WithFlanking/._hh+.fasta
- WithFlanking/hkb+.fasta
- __MACOSX/WithFlanking/._hkb+.fasta
- WithFlanking/Hsp83+.fasta
- __MACOSX/WithFlanking/._Hsp83+.fasta
- WithFlanking/iab-4+.fasta
- __MACOSX/WithFlanking/._iab-4+.fasta
- WithFlanking/ken+.fasta
- __MACOSX/WithFlanking/._ken+.fasta
- WithFlanking/kn_1+.fasta
- __MACOSX/WithFlanking/._kn_1+.fasta
- WithFlanking/kn_2+.fasta
- __MACOSX/WithFlanking/._kn_2+.fasta
- WithFlanking/kni_1+.fasta
- __MACOSX/WithFlanking/._kni_1+.fasta
- WithFlanking/kni_2+.fasta
- __MACOSX/WithFlanking/._kni_2+.fasta
- WithFlanking/kni_3+.fasta
- __MACOSX/WithFlanking/._kni_3+.fasta
- WithFlanking/kni_4+.fasta
- __MACOSX/WithFlanking/._kni_4+.fasta
- WithFlanking/kni_5+.fasta
- __MACOSX/WithFlanking/._kni_5+.fasta
- WithFlanking/kni_6+.fasta
- __MACOSX/WithFlanking/._kni_6+.fasta
- WithFlanking/kni_7+.fasta
- __MACOSX/WithFlanking/._kni_7+.fasta
- WithFlanking/kni_8+.fasta
- __MACOSX/WithFlanking/._kni_8+.fasta
- WithFlanking/knrl+.fasta
- __MACOSX/WithFlanking/._knrl+.fasta
- WithFlanking/Kr_1+.fasta
- __MACOSX/WithFlanking/._Kr_1+.fasta
- WithFlanking/Kr_2+.fasta
- __MACOSX/WithFlanking/._Kr_2+.fasta
- WithFlanking/Kr_3+.fasta
- __MACOSX/WithFlanking/._Kr_3+.fasta
- WithFlanking/Kr_4+.fasta
- __MACOSX/WithFlanking/._Kr_4+.fasta
- WithFlanking/Kr_5+.fasta
- __MACOSX/WithFlanking/._Kr_5+.fasta
- WithFlanking/milt+.fasta
- __MACOSX/WithFlanking/._milt+.fasta
- WithFlanking/nos+.fasta
- __MACOSX/WithFlanking/._nos+.fasta
- WithFlanking/oc_1+.fasta
- __MACOSX/WithFlanking/._oc_1+.fasta
- WithFlanking/oc_2+.fasta
- __MACOSX/WithFlanking/._oc_2+.fasta
- WithFlanking/oc_3+.fasta
- __MACOSX/WithFlanking/._oc_3+.fasta
- WithFlanking/oc_4+.fasta
- __MACOSX/WithFlanking/._oc_4+.fasta
- WithFlanking/oc_5+.fasta
- __MACOSX/WithFlanking/._oc_5+.fasta
- WithFlanking/odd_1+.fasta
- __MACOSX/WithFlanking/._odd_1+.fasta
- WithFlanking/odd_2+.fasta
- __MACOSX/WithFlanking/._odd_2+.fasta
- WithFlanking/Optix+.fasta
- __MACOSX/WithFlanking/._Optix+.fasta
- WithFlanking/pdm2_1+.fasta
- __MACOSX/WithFlanking/._pdm2_1+.fasta
- WithFlanking/pdm2_2+.fasta
- __MACOSX/WithFlanking/._pdm2_2+.fasta
- WithFlanking/pnt+.fasta
- __MACOSX/WithFlanking/._pnt+.fasta
- WithFlanking/prd_1+.fasta
- __MACOSX/WithFlanking/._prd_1+.fasta
- WithFlanking/prd_2+.fasta
- __MACOSX/WithFlanking/._prd_2+.fasta
- WithFlanking/prd_3+.fasta
- __MACOSX/WithFlanking/._prd_3+.fasta
- WithFlanking/prd_4+.fasta
- __MACOSX/WithFlanking/._prd_4+.fasta
- WithFlanking/prd_5+.fasta
- __MACOSX/WithFlanking/._prd_5+.fasta
- WithFlanking/rst_1+.fasta
- __MACOSX/WithFlanking/._rst_1+.fasta
- WithFlanking/rst_2+.fasta
- __MACOSX/WithFlanking/._rst_2+.fasta
- WithFlanking/run_1+7+.fasta
- __MACOSX/WithFlanking/._run_1+7+.fasta
- WithFlanking/run_3+7+.fasta
- __MACOSX/WithFlanking/._run_3+7+.fasta
- WithFlanking/run_5+.fasta
- __MACOSX/WithFlanking/._run_5+.fasta
- WithFlanking/salm+.fasta
- __MACOSX/WithFlanking/._salm+.fasta
- WithFlanking/sim_1+.fasta
- __MACOSX/WithFlanking/._sim_1+.fasta
- WithFlanking/sim_2+.fasta
- __MACOSX/WithFlanking/._sim_2+.fasta
- WithFlanking/slp1_1+.fasta
- __MACOSX/WithFlanking/._slp1_1+.fasta
- WithFlanking/slp1_2+.fasta
- __MACOSX/WithFlanking/._slp1_2+.fasta
- WithFlanking/slp1_3+.fasta
- __MACOSX/WithFlanking/._slp1_3+.fasta
- WithFlanking/slp1_4+.fasta
- __MACOSX/WithFlanking/._slp1_4+.fasta
- WithFlanking/slp1_5+.fasta
- __MACOSX/WithFlanking/._slp1_5+.fasta
- WithFlanking/slp1_6+.fasta
- __MACOSX/WithFlanking/._slp1_6+.fasta
- WithFlanking/slp1_7+.fasta
- __MACOSX/WithFlanking/._slp1_7+.fasta
- WithFlanking/SoxN_1+.fasta
- __MACOSX/WithFlanking/._SoxN_1+.fasta
- WithFlanking/SoxN_2+.fasta
- __MACOSX/WithFlanking/._SoxN_2+.fasta
- WithFlanking/Stat92E_1+.fasta
- __MACOSX/WithFlanking/._Stat92E_1+.fasta
- WithFlanking/tll_1+.fasta
- __MACOSX/WithFlanking/._tll_1+.fasta
- WithFlanking/tll_2+.fasta
- __MACOSX/WithFlanking/._tll_2+.fasta
- WithFlanking/tll_3+.fasta
- __MACOSX/WithFlanking/._tll_3+.fasta
- WithFlanking/tll_4+.fasta
- __MACOSX/WithFlanking/._tll_4+.fasta
- WithFlanking/tll_5+.fasta
- __MACOSX/WithFlanking/._tll_5+.fasta
- WithFlanking/Tm1_1+.fasta
- __MACOSX/WithFlanking/._Tm1_1+.fasta
- WithFlanking/Tm1_2+.fasta
- __MACOSX/WithFlanking/._Tm1_2+.fasta
- WithFlanking/toy+.fasta
- __MACOSX/WithFlanking/._toy+.fasta
- WithFlanking/tsh_1+.fasta
- __MACOSX/WithFlanking/._tsh_1+.fasta
- WithFlanking/tsh_2+.fasta
- __MACOSX/WithFlanking/._tsh_2+.fasta
- WithFlanking/wg_1+.fasta
- __MACOSX/WithFlanking/._wg_1+.fasta
- WithFlanking/wg_2+.fasta
- __MACOSX/WithFlanking/._wg_2+.fasta
- WithFlanking/wg_3+.fasta
- __MACOSX/WithFlanking/._wg_3+.fasta
- __MACOSX/._WithFlanking
