# Supplementary material for: Flanking sequence context-dependent transcription factor binding in early Drosophila development
Source: BMC Bioinformatics. 2013 Oct 4;14:298. doi: 10.1186/1471-2105-14-298 (PMC3851692; doi:10.1186/1471-2105-14-298)
Supplement: Additional file 2 — Dataset S2. DNA sequences of the extended CRMs (Dataset S2). The extended CRM folder (Dataset S2) contains those same 127 CRMs, extended by including the neighboring 100 bp both up- and downstream of the CRM. The extended CRM FASTA filenames are identical to the original, but with a ' + ’ appended to the filename (i.e., the original Kr_4.fasta file in File S1 has a corresponding Kr_4 + .fasta file in File S2). [file 1471-2105-14-298-S2.zip › WithFlanking/Doc3+.fasta]

3L:8996398..8997375 species=Dmel;strand='+';loc=3L:8996398..8997375;
TTCCGTTCCGTTCCGGTTCCCATTTTAATACCCCCAAGCGATGTCCTTTTGCGGTTTTGTCGGCCCGCTTTTGTCTCCAACATCCAGCAGACCAGACAATAGCAAACAAATTGTAGAGCAGACCCACAAACAGGCAATAATCATAACAATAATTTTGGAAACTGCAGAGAGACACACAAACAGTCGGCGGTCGTCGCACAGCCAGGCCATAAAACTGAAACTGGCATCCTCGCATCATCGAGGCTCTCGCTTTTGTTCCACGGTTGTTCCCGTCGTTGAGGAGGCATCAGCTCGGGGACAAAGTGTGATGATTTTTATGACTCGCCTGTGAGTTTGTGCCGCCAGTGTCGCCCTGCCAACGGCACCGGCACCCGAAATGCAGGACAAGTGGCAACAAGTGGCTGATCCGTTAGACGTATCCCTTTTCCATCCCGTCCTACTACGATGCTCAAGTGGCTCGAAGGCGACAGTGTCTTGGCGCCAGTTTGATTTGATGGCCGCTCCCGGCTGCCGCAATTTGTTGTGGCCCAGCATCGAGTACAAAGTACCATTTAAAGGTCTGATTAGCCGGACTTATCACGGGGCGGATCTCTTTCGAGATTCTCCTTCGCAACGGTAGCGGCGATATTTCGCTGCATCTACAAGATGCACGGCAGATTGCAGATAAGTTAAATGCAACCGAACATATGGGTTCCGATCATGACGGTGGAATAGATAGATCTATGAACTGGTTATCAAAGGTTTGACACTCAAGTGCTGTCTCAAGATGATATGCCGATGATCAAAATGTTAAATAACCTAGAAGATACTTTAGAAGTCATTCGATTTGAAGGATAAGCTGTGGGAAAATAATAATAATAATAATAATAATAGTGCAGTACTAAAATTCTTAACCTAAATTTTAAATCTTTTTGTATAGTATCTCTTTAAATATTCTTGTCTAATAAATACCACTTTTAACAAAGAGTAAATATAAAT
