# Supplementary material for: Flanking sequence context-dependent transcription factor binding in early Drosophila development
Source: BMC Bioinformatics. 2013 Oct 4;14:298. doi: 10.1186/1471-2105-14-298 (PMC3851692; doi:10.1186/1471-2105-14-298)
Supplement: Additional file 3: Table S1 — PATSER scores for predicted binding regions. Each sheet contains a list of the sequences in predicted binding regions for a particular TF. Sequences are ordered by their ln(p‒value), as computed by PATSER (see Methods for details). The scores highlighted in yellow indicate those scoring at or above (with ln(p‒value) less than or equal to) those included in the 75th percentile (strong cutoff sites). The scores highlighted in green indicate those scoring at or above (with ln(p‒value) less than or equal to) those included in the 50th percentile (weak cutoff). Recall that the 75th and 50th percentile cutoff scores are specific for each TF and thus vary from sheet to sheet. [file 1471-2105-14-298-S3.xlsx]

## Sheet: CAD
Sequence	ln(P)
TTTTATTG	-10.04
TTTTATTG	-10.04
TTTTATTG	-10.04
TTTTATTG	-10.04
TTTTATTA	-9.12
TTTTATTA	-9.12
ATTTATTG	-8.78
ATTTATTA	-8.43
ATTTATTA	-8.43
ATTTATTA	-8.43
CTTTATTG	-8.3
CTTTATTA	-8.15
TTTTATGA	-7.65
TTTTATGA	-7.65
GTTTATTG	-7.62
GTTTATTG	-7.62
ATTTATGG	-7.29
CTTAATTG	-7.19
TTTAATGG	-7.04
TTTTATAA	-6.69
GTTTATGA	-6.62
AGTTATTA	-6.38
ATTTATAA	-6.32
TCTAATTG	-6
TCTAATTA	-5.96
TTTAATAA	-5.92
CATTATTA	-5.77
TTAAATTA	-5.73
AGTAATTA	-5.69
ATTAATAG	-5.67
TTATATGG	-5.56
GTTGATTA	-5.56
CGTAATTA	-5.45
ATTTATTT	-5.39
CATAATTA	-5.25
AATGATTG	-4.71
ACAAATTA	-4.44

## Sheet: HB
Sequence	ln(P)
CTTTTTTGCATTGTTTTTACTTTGACATTTTTTGTTGTTTTTAAG	-8.83
TTTTTTGTTC	-8.83
TTTTTTG	-8.83
TTTTTTTGGC	-8.83
TTTTTTTGCG	-8.83
ATTTTTTGTGT	-8.83
CTTTTTTGTGG	-8.83
CTTTTTTGTGT	-8.83
CTTTTTTGTTT	-8.83
ATTTTTTGTTC	-8.83
CTTTTTTGTCA	-8.83
ATTTTTTGCGT	-8.83
ATTGTTTTTTGGGCAA	-8.83
GCCGTTTTTTGGCATC	-8.83
ATAATTTTTTGTTTCT	-8.83
CTTTTTTGTGG	-8.83
ATAATTTTTTGTTTCT	-8.83
ATTGTTTTTTGGGCAA	-8.83
ATTTTTTGTGG	-8.83
GCCGTTTTTTGGCATC	-8.83
GATCAGTTTTTTGTTTTGGCCG	-8.83
ATCACGTTTTTTGTTCCCATTG	-8.83
CAATTTATATTTTTTTGCTTTTCCT	-8.83
CTTTGACATTTTTTGTTGTTTT	-8.83
TACACATATTTTTTGCATTGTTTT	-8.83
ACTGGGTTATTTTTTTGCGCCG	-8.83
ACCCCACGATTTTTTTGGCCAA	-8.83
GTGCGCATAATTTTTTGTTTCTGCTCTA	-8.83
CTCTTTGCCGTTTTTTGGCATCTCCGCT	-8.83
TCGCCAATTGTTTTTTGGGCAACTTTAA	-8.83
ACTATCGTTTTTTTGCTATGAA	-8.83
TGCTCATTTTTTTGGCATGGGC	-8.83
CGAATTTTTTGCGCG	-8.83
CGAATTTTTTGCGCG	-8.83
TCAGTTTTTTGTTTT	-8.83
CTAGTTTTTTGTTTC	-8.83
ATATTTTTTTGC	-8.83
TTTTTTATGG	-8.14
ATTTTTTATGT	-8.14
CTTTTTATGAT	-8.14
TGTTTTTATG	-8.14
TGTTTTTATGA	-8.14
TATTTTTATGA	-8.14
CTTTTTTATGG	-8.14
ATTTTTTATGG	-8.14
CTTTTTTATGT	-8.14
TGTTTTTATGA	-8.14
CCTTTTTATGT	-8.14
TTTTTTATGC	-8.14
CTTTTTTATGT	-8.14
TTTTTTATGC	-8.14
TTTTTTATGG	-8.14
TTTAGGGAACCGTTTTTTATGTGTG	-8.14
AGTTTTTTTACGAGGTCATAAAAAGTGCA	-8.14
TGCAGATTTTTATGGGTCCCG	-8.14
CAAATTGCTTTTTATGATCATGCAT	-8.14
ATTATGTGTTTTTATGACTTTC	-8.14
TTAACTCTTTTTATGAATATTT	-8.14
AGTTTTTTATGGGCC	-8.14
TACTTTTTATGACCT	-8.14
AATTTTTTATGGTTT	-8.14
CATTTTTTATGGCGC	-8.14
CATTTTTTATGAGAC	-8.14
ATTTTTAGTG	-7.73
GATTTTTAGTG	-7.73
CATTTTTAGCG	-7.73
TTTTTTTTTTTAGTCC	-7.73
AATTTTTAGCT	-7.73
TTTTTTTTTTTAGTCC	-7.73
TAATAGTTTTTTTTTTTAGTCCAAAATT	-7.73
CTTATTTTTAGCAAT	-7.73
GTTTTTTTTAGGGAA	-7.73
AGTTTTTCGG	-7.53
GTGCGCTTTTTTCGCTGCGCT	-7.53
CGCGACGCGTTTTTTCGCGACTCC	-7.53
CGTTTTTTCGC	-7.53
TTTTTTATTC	-7.19
ATTTTTTATTT	-7.19
TTTTTTATTT	-7.19
TTTTTTATTG	-7.19
TTTTTTATTG	-7.19
TTTTTTATTC	-7.19
CTCTAATTTTTTAATTCTTCACG	-7.19
ATAGTATTTTTTATAACTTTTC	-7.19
CTTTTTTAATGGCCG	-7.19
ATTTTTTAATGTTTC	-7.19
GTTTTTTTACGAGGT	-7.19
TTTTTTATTAGCCAT	-7.19
TGGTTTTTTACCAAC	-7.19
ATTTTTTAATTCACG	-7.19
CCCTTTTTTATTTTG	-7.19
TTTTTTTCCC	-7.01
ATTTTTTTTCC	-7.01
TTTTTTTCTTC	-7.01
CCAATTTTTTTCCCAA	-7.01
CCAATTTTTTTCCCAA	-7.01
CGCTAGTTTTTTTCCCCGAACC	-7.01
GATTAAATTTTTTCAGACAAATA	-7.01
CCTGCATTGTTTTTTTTTTCAGTTTCTT	-7.01
TTTAGACCAATTTTTTTCCCAAGCGGAA	-7.01
ATTTTTTCAGA	-7.01
CCACCTTTTTAAGCTA	-6.86
CCACCTTTTTAAGCTA	-6.86
CTCTCGTTTTTAAGATCCGTT	-6.86
TTTGTTGTTTTTAAGAGAAAT	-6.86
CTGTATTCCACCTTTTTAAGCTAATTTCG	-6.86
TCATTTTTAAGGGAA	-6.86
GAATTTTTAAGCGGA	-6.86
GAATTTTTAAGCGGA	-6.86
AATTTTTGTGG	-6.77
ATTTTTGTGC	-6.77
CGACCGATTTTTGTGCCCGGTG	-6.77
GTTTTTACGA	-6.69
ATTCACGTTTTTACGAGCTCGT	-6.69
TTCTTTTTGGC	-6.63
GTTCTTTCTTTTTGGCTTTGAGC	-6.63
CCGCCGGTTTTTGGGTACATTT	-6.63
TTTTTAATGC	-6.25
TTTTTAATTC	-6.25
CCCTTTTTCCCGTTTTGCGTTTTTAATA	-6.25
GACTTCATTTTTAACAGCTGCT	-6.25
TTGCATTGTTTTTACTTTGACA	-6.18
TTTTTACTTTGACAT	-6.18
CTTCTTTGTGG	-6.09
TTCTTTGTTC	-6.09
CCCAGCTTCTTTGTTCCGGGCT	-6.09
TAACGAGTTTTTGTTAAGAGTA	-6.09
CTTGACTTTTTCACTCCGAAGT	-6.03
TTTTTCAAGG	-6.03
CAAAACCTTTTTCCGCGGGAAA	-5.99
TTACACTTTTTCTTTTCTGATCCA	-5.95
CTTTTTATTG	-5.9
ATTTGTATTTTATTGAGTATAA	-5.9
CGATTTTTTT	-5.79
TTATTTTTTT	-5.79
ATTTTTTT	-5.79
TTATTTTTTT	-5.79
CGATTTTTTT	-5.79
TTATTTATTTG	-5.61
AAACCTATTTTTGTATGCTATT	-5.61
TTCCCGTTTTGCGTTT	-5.54
TTCCCGTTTTGCGTTT	-5.54
CCGGTGCTCTCTTTACGGTTTATG	-5.46
TTTTTGCTGC	-5.3
TTTTTCTTTTTC	-4.87
ATAGTTGTTTAATTAT	-4.69
ATAGTTGTTTAATTAT	-4.69
CTCTTTACGG	-4.22

## Sheet: KNI
Sequence	ln(P)
GATCGCAATG	-11.25
TTCGACCCGGGATCGCAGTTTTTT	-9.71
GGATCGCAGTTTTTTACGATC	-9.71
GTTGAGGATCGTAAAAAACTGC	-9.11
TGAGGATCGTAA	-9.11
GATCGGTATT	-9
GATCTCAATG	-8.86
TGATCTCAATGTTCTGATCTCGTTC	-8.86
GATCGAAATG	-8.58
GGGGGATCGCTG	-8.53
GATCGCTGTT	-8.53
GATCGTTATT	-8.19
GATCGGTTTT	-7.42
GATCATAAAGTAGATCTTAACC	-7.22
CTGATTTGAACTGAACGGGTCA	-6.97
TGCTCTGCCATCCTCTGACCCGTTCAGTTCAAATCAGTTCGGTGTC	-6.97
TGGGAAATGGGAACGCGGCCATAAACC	-6.93
ATGGGAACGCGG	-6.93
ATGGCCGCGTTCCCAT	-6.93
GATCTAAATG	-6.9
GATCGTTTTT	-6.78
TTACAAAGACGATCATAAAGTAGA	-6.5
TTATGATCGTCT	-6.5
GATCTCGTTC	-6.42
CAAATTGTAGGAACTTAAGCGGAA	-6.39
GTAGGAACTTAA	-6.39
TGTGTAACTGAACTAAATCCGGCTTAGG	-6.18
AACTGAACTAAA	-6.18

## Sheet: KR
Sequence	ln(P)
CGGCATAAAAGGGTTAAACAGGTAGCTC	-12.05
GCCCATAAAAGGGTTAAGCACATC	-12.05
CTTTTAAAAGGGTTACAATTAA	-12.05
AAAGGGTTAT	-12.05
TGTAACCCTTTTAAAAGTC	-12.05
CCTGTTTAACCCTTTTATGCC	-12.05
TGCTTAACCCTTTTATGGGC	-12.05
GACAAAAAAGGGTTTTGCGGAG	-11.37
GAGAAAGGGTTTCGG	-11.37
GGCAAAGGGTTTCGC	-11.37
CGAAACCCTTT	-11.37
GGCTCAAAACGGGTTAAGCTCGC	-11.07
TAACCCGTTT	-11.07
AACGGGTTAT	-11.07
ATCCTCAACGGGTTTTACGACC	-10.85
GAGCAGAAAGGCTTAAAAAACG	-10.07
TAGGCAAAAGGCTTAAAAAACA	-10.07
TTTAAGCCTTT	-10.07
GTACCAAAAGGGTTGTTCAGAC	-10.06
CATTGTACCAAAAGGGTTGTTC	-10.06
AAGGGGTTAA	-9.89
ACCAAAGGGTTCGTG	-9.49
GTGAAAGGGTGAAGC	-9.37
AAGCGGTTAT	-8.6
AAAAGGGTCAC	-8.55
GCCAAAGGATTTGTC	-8.16
GCAGCCATTACCCTTTTGTTGGCCAAAGGATTTGT	-8.16
ACTTAACTCTTTTTATGAATATTTA	-7.96
CTGCCTGATTCGCAAAGAGTTT	-7.81
CGTAAAAACTCTTTGCGAATC	-7.81
GAACTGAACGGGTCAGAGGATG	-7.65
ACAAAAGGGTAATGG	-7.65
TCTGACCCGTT	-7.65
GAAAAAGGGTAAT	-7.65
ATGGCAAACGGATTAACACGGC	-7.45
TATTTAGGGTTATTT	-7.27
AGAAATGGGTGAAAT	-7.23
GTTAAGCAAAGGAGTGTCATAGAAATGGGTGAAATTCT	-7.23
GACGGGTTAA	-6.85
GATGTCGAAGGGATTAGGGGCGC	-6.76
ATCGAAGGGATTATA	-6.76
GGGAAAGTGTTGACA	-6.74
GCGCAATATAACCCAATAATTT	-6.68
ATTATTGGGTTATAT	-6.68
CTGGGATTAGCCAAGGGCTTGA	-6.65
ACGGGGTTTA	-6.59
GGGAAAAAGGGGCATTTACGGAAT	-6.45
GTCTACCCTTTT	-6.3
TAGCGAACTGGGTTATTTTTTT	-6.23
AACGAGACCGGGTTGCGAAGTC	-6.04
