# Supplementary material for: Flanking sequence context-dependent transcription factor binding in early Drosophila development
Source: BMC Bioinformatics. 2013 Oct 4;14:298. doi: 10.1186/1471-2105-14-298 (PMC3851692; doi:10.1186/1471-2105-14-298)
Supplement: Additional file 4: Table S2 — Nucleotide frequencies in flanking sequences neighboring predicted binding regions. Each sheet corresponds to a particular TF and cutoff percentile (labeled as weak or strong, see Methods). The column labeled 'position’ assigns alphabetic values to the consensus core PWM-predicted binding regions (PWM‒PBRs) and numeric values to the neighboring flanking sequences, ranging from ‒25 to ‒1 upstream and from 1 to 25 downstream. The next four columns, labeled 'A’, 'C’, 'G’, and 'T’, contain the frequency observed for each nucleotide at the specified position when all PWM-PBRs are considered for that particular TF and cutoff percentile. The column labeled 'chi‒squared’ contains the corresponding chi-squared value for each position. [file 1471-2105-14-298-S4.xlsx]

## Sheet: CAD weak
position	A	C	T	G	chi-squared
-25	120	95	130	85	1.58915
-24	120	98	118	94	3.9845
-23	115	80	138	97	3.97287
-22	115	89	147	79	4.70543
-21	135	88	133	74	2.12403
-20	116	97	137	80	3.63178
-19	134	100	117	79	4.15891
-18	126	93	144	67	6.5814
-17	114	94	141	81	3.89535
-16	127	78	145	80	3.17829
-15	152	77	120	81	5.96124
-14	134	82	120	94	1.75194
-13	120	74	137	99	4.76357
-12	135	81	134	80	1.18217
-11	127	87	130	86	0.0503876
-10	122	77	131	100	3.63178
-9	112	88	147	83	4.9031
-8	129	75	141	85	2.53488
-7	138	65	143	84	7.32171
-6	151	89	122	68	8.00388
-5	99	66	165	100	23.9535
-4	148	78	129	75	4.94961
-3	141	83	131	75	2.65891
-2	132	64	142	92	7.42636
-1	118	59	185	68	37.4922
A	114	66	228	22	130
B	5	1	424	0	963.818
C	6	0	424	0	963.891
D	126	0	302	2	400.124
E	406	0	24	0	852.264
F	10	1	412	7	887.202
G	9	1	244	176	392.345
H	204	6	10	210	406.589
1	102	123	129	76	22.7326
2	100	119	135	76	20.624
3	126	93	129	82	0.825581
4	116	82	134	98	3.36434
5	119	99	141	71	6.47287
6	123	95	137	75	3.12403
7	120	83	148	79	4.10078
8	123	90	136	81	1.13566
9	138	75	134	83	2.33333
10	140	83	119	88	1.86434
11	131	89	110	100	5.21318
12	131	86	133	80	0.573643
13	119	71	133	107	8.64341
14	107	81	147	95	7.49612
15	132	91	130	77	1.31008
16	118	85	126	101	3.63566
17	143	83	135	69	5.26357
18	122	71	141	96	5.27519
19	137	78	129	86	1.24031
20	127	77	141	85	2.10078
21	122	97	126	85	1.86822
22	158	80	126	66	11.6589
23	128	76	143	83	2.79457
24	123	86	137	84	0.821705
25	123	89	138	80	1.43023

## Sheet: CAD strong
position	A	C	T	G	chi-squared
-25	31	19	37	21	1.04321
-24	28	29	31	20	3.31173
-23	25	16	42	25	6.5216
-22	34	19	41	14	5.34877
-21	38	24	36	10	7.8642
-20	38	22	27	21	1.89198
-19	33	27	37	11	7.21605
-18	27	22	47	12	11.7531
-17	33	22	37	16	2.12346
-16	30	22	43	13	7.07716
-15	50	16	28	14	14.284
-14	41	15	30	22	4.48457
-13	29	22	36	21	0.780864
-12	40	17	34	17	3.82099
-11	38	18	32	20	1.69136
-10	35	18	31	24	1.1358
-9	35	20	34	19	0.719136
-8	38	18	39	13	6.33642
-7	28	21	32	27	1.96914
-6	41	21	33	13	5.73457
-5	24	22	39	23	3.62037
-4	48	18	27	15	11.0278
-3	51	12	29	16	16.7531
-2	34	14	44	16	8.35802
-1	27	7	56	18	28.5586
A	47	1	60	0	71.3364
B	0	0	108	0	252
C	1	0	107	0	245.395
D	4	0	104	0	226.321
E	101	0	7	0	208.358
F	3	0	105	0	232.556
G	1	0	104	3	226.275
H	55	1	4	48	92.571
1	31	21	41	15	4.37654
2	21	26	43	18	8.97531
3	33	17	42	16	5.28704
4	37	8	39	24	10.8272
5	29	16	44	19	6.27469
6	26	29	37	16	5.90432
7	36	23	32	17	1.47531
8	26	23	40	19	3.45062
9	42	12	38	16	9.53086
10	32	17	35	24	1.45988
11	45	13	35	15	10.5494
12	28	22	39	19	2.26235
13	27	15	33	33	8.94444
14	22	24	48	14	13.7901
15	30	24	37	17	2.07716
16	34	20	33	21	0.225309
17	39	17	38	14	5.96605
18	29	17	33	29	3.88272
19	41	23	22	22	5.71914
20	30	13	44	21	7.7716
21	36	20	27	25	1.9537
22	40	18	39	11	8.92901
23	32	18	45	13	8.92901
24	34	13	40	21	5.30247
25	30	22	37	19	1.15123

## Sheet: HB weak
position	A	C	T	G	chi-squared
-25	106	88	159	97	11.0852
-24	137	92	151	70	6.41481
-23	116	88	150	96	4.78519
-22	117	97	157	79	7.87407
-21	109	93	147	101	7.51852
-20	107	94	155	94	9.12593
-19	98	84	179	89	24.8926
-18	106	98	156	90	10.2074
-17	132	79	145	94	2.32963
-16	118	89	139	104	4.44815
-15	104	102	162	82	14.8296
-14	121	103	146	80	5.33704
-13	135	75	155	85	5.74074
-12	136	72	163	79	10.7593
-11	112	95	150	93	5.96296
-10	103	101	159	87	13.2963
-9	107	79	184	80	26.0481
-8	97	74	195	84	40.6074
-7	112	84	168	86	12.563
-6	116	82	159	93	7.75185
-5	98	88	180	84	25.5852
-4	103	91	174	82	19.5741
-3	109	86	175	80	18.1481
-2	112	89	154	95	6.88148
-1	98	68	206	78	54.4593
A	0	0	450	0	1050
B	0	0	450	0	1050
C	0	0	450	0	1050
D	0	0	450	0	1050
E	132	0	318	0	428.133
F	79	82	289	0	289.615
G	0	0	0	450	1800
1	101	107	106	136	41.5148
2	91	121	131	107	28.3481
3	107	113	139	91	11.8148
4	121	94	136	99	2.53704
5	116	120	120	94	14.5185
6	128	94	147	81	2.50741
7	116	86	174	74	16.963
8	107	113	143	87	12.2593
9	116	96	148	90	4.32593
10	120	112	139	79	8.50741
11	133	80	146	91	2.04815
12	128	95	118	109	6.79259
13	112	95	127	116	12.1815
14	142	90	123	95	1.70741
15	119	78	156	97	7.30741
16	123	89	155	83	4.58519
17	120	91	137	102	3.30741
18	139	90	138	83	0.72963
19	117	95	154	84	5.75185
20	116	105	130	99	6.25926
21	137	82	137	94	0.948148
22	129	94	131	96	0.962963
23	136	90	137	87	0.137037
24	124	82	139	105	4.22593
25	118	103	134	95	4.3037

## Sheet: HB strong
position	A	C	T	G	chi-squared
-25	32	32	59	34	8.07431
-24	39	35	66	17	15.9936
-23	33	36	55	33	6.30149
-22	34	41	60	22	12.9257
-21	30	33	58	36	9.4862
-20	37	28	61	31	6.64119
-19	30	28	70	29	17.8938
-18	34	39	54	30	6.55626
-17	40	28	59	30	4.50743
-16	39	36	58	24	6.33333
-15	40	26	57	34	4.29512
-14	36	36	63	22	11.4713
-13	40	35	58	24	5.74947
-12	42	25	58	32	4.39066
-11	35	35	52	35	4.44374
-10	30	38	55	34	9.13588
-9	37	27	71	22	17.724
-8	34	25	71	27	17.6921
-7	34	27	64	32	10.3355
-6	31	22	65	39	16.9597
-5	35	36	67	19	17.087
-4	33	31	68	25	14.8047
-3	27	31	73	26	23.7537
-2	38	28	67	24	12.2781
-1	37	29	62	29	7.24628
A	0	0	157	0	366.333
B	0	0	157	0	366.333
C	0	0	157	0	366.333
D	0	0	157	0	366.333
E	0	0	157	0	366.333
F	0	0	157	0	366.333
G	0	0	0	157	628
1	26	41	54	36	14.0722
2	34	38	53	32	5.78132
3	35	39	53	30	5.74947
4	36	34	46	41	5.79193
5	34	43	40	40	11.3546
6	40	23	57	37	6.39703
7	35	23	74	25	22.0234
8	32	44	52	29	10.5902
9	30	38	58	31	10.1231
10	35	39	50	33	5.20807
11	46	24	55	32	3.10616
12	49	34	39	35	2.09766
13	38	32	42	45	8.21231
14	51	32	42	32	0.898089
15	42	25	57	33	4.01911
16	45	26	62	24	7.47983
17	41	31	49	36	1.54565
18	55	33	50	19	6.48195
19	41	31	63	22	8.97665
20	42	39	49	27	3.08493
21	57	27	47	26	3.62633
22	44	33	47	33	0.367304
23	42	33	53	29	1.55626
24	37	32	52	36	3.36093
25	39	37	42	39	4.78344

## Sheet: KNI weak
position	A	C	T	G	chi-squared
-25	92	83	97	87	8.31662
-24	106	77	95	81	3.07985
-23	94	84	88	93	13.6787
-22	92	81	92	94	12.6202
-21	106	70	85	98	14.4169
-20	118	87	80	74	11.3946
-19	103	70	99	87	4.17084
-18	100	78	82	99	17.5227
-17	104	75	84	96	13.6416
-16	102	75	82	100	17.6527
-15	102	73	98	86	4.00371
-14	107	81	87	84	7.23491
-13	116	72	84	87	9.07335
-12	108	78	102	71	0.846797
-11	99	90	84	86	13.3398
-10	111	79	95	74	2.38812
-9	107	80	92	80	4.1662
-8	92	88	105	74	6.07892
-7	66	87	92	114	46.455
-6	96	75	87	101	17.2674
-5	86	104	102	67	19.4355
-4	104	92	89	74	9.12442
-3	107	72	94	86	4.55617
-2	102	86	70	101	28.182
-1	80	98	69	112	53.0984
A	0	0	0	359	1436
B	359	0	0	0	837.667
C	69	0	290	0	466.079
D	0	359	0	0	1436
E	6	8	70	275	740.995
F	43	178	48	90	233.656
G	197	44	56	62	110.963
H	212	16	54	77	171.525
1	101	83	87	88	9.79759
2	100	87	86	86	10.9489
3	85	84	88	102	23.1634
4	114	72	79	94	14.8812
5	103	70	98	88	4.77902
6	94	76	101	88	6.06035
7	88	85	94	92	13.4559
8	113	89	69	88	21.9424
9	96	66	99	98	12.0028
10	100	81	95	83	4.974
11	99	76	99	85	4.07799
12	109	79	80	91	12.9963
13	89	93	81	96	24.2823
14	88	89	99	83	10.1736
15	92	102	82	83	22.8709
16	110	65	84	100	16.9842
17	96	84	91	88	9.58867
18	111	74	95	79	2.38812
19	103	74	83	99	16.2414
20	89	92	99	79	10.3547
21	99	74	88	98	13.9341
22	111	86	82	80	9.97864
23	93	76	91	99	15.1458
24	109	88	97	65	5.3779
25	89	69	108	93	9.61653

## Sheet: KNI strong
position	A	C	T	G	chi-squared
-25	16	21	21	21	6.23207
-24	23	20	22	14	1.46414
-23	16	35	13	15	30.7046
-22	20	18	18	23	5.53586
-21	19	16	18	26	8.8903
-20	31	19	15	14	6.29536
-19	24	15	20	20	1.7384
-18	21	16	24	18	0.620253
-17	22	14	25	18	0.704641
-16	17	21	16	25	11.4641
-15	16	19	18	26	11.1055
-14	22	25	17	15	7.4135
-13	31	14	14	20	7.54008
-12	23	18	23	15	0.388186
-11	23	13	23	20	1.65401
-10	16	22	22	19	5.70464
-9	20	17	25	17	0.831224
-8	18	24	21	16	5.93671
-7	8	28	19	24	25.0084
-6	21	15	18	25	7.07595
-5	16	16	32	15	5.45148
-4	26	20	17	16	3.23629
-3	21	10	22	26	9.14346
-2	24	19	15	21	5.55696
-1	17	20	19	23	7.22363
A	0	0	0	79	316
B	79	0	0	0	184.333
C	4	0	75	0	159.017
D	0	79	0	0	316
E	0	0	13	66	203.827
F	0	47	20	12	86.8017
G	59	11	7	2	77.8565
H	66	0	8	5	109.08
1	26	12	26	15	1.40084
2	21	20	19	19	3.00422
3	22	17	21	19	1.16878
4	23	15	20	21	2.35021
5	24	15	22	18	0.472574
6	20	14	30	15	2.49789
7	14	21	25	19	6.40084
8	21	23	17	18	5.78903
9	22	8	23	26	10.5781
10	17	15	30	17	3.70042
11	26	15	26	12	1.40084
12	18	23	21	17	5.05063
13	14	24	17	24	14.3755
14	18	20	21	20	3.91139
15	17	22	26	14	4.75527
16	28	18	14	19	5.70464
17	23	14	23	19	0.894515
18	32	13	13	21	9.94515
19	20	21	22	16	2.4135
20	13	27	17	22	17.097
21	21	13	21	24	5.36709
22	31	17	19	12	4.18565
23	27	17	17	18	2.75105
24	27	23	19	10	6.80169
25	17	11	30	21	6.7384
-25	92	83	97	87	8.31662
-24	106	77	95	81	3.07985
-23	94	84	88	93	13.6787
-22	92	81	92	94	12.6202
-21	106	70	85	98	14.4169
-20	118	87	80	74	11.3946
-19	103	70	99	87	4.17084
-18	100	78	82	99	17.5227
-17	104	75	84	96	13.6416
-16	102	75	82	100	17.6527
-15	102	73	98	86	4.00371
-14	107	81	87	84	7.23491
-13	116	72	84	87	9.07335
-12	108	78	102	71	0.846797
-11	99	90	84	86	13.3398
-10	111	79	95	74	2.38812
-9	107	80	92	80	4.1662
-8	92	88	105	74	6.07892
-7	66	87	92	114	46.455
-6	96	75	87	101	17.2674
-5	86	104	102	67	19.4355
-4	104	92	89	74	9.12442
-3	107	72	94	86	4.55617
-2	102	86	70	101	28.182
-1	80	98	69	112	53.0984
A	0	0	0	359	1436
B	359	0	0	0	837.667
C	69	0	290	0	466.079
D	0	359	0	0	1436
E	6	8	70	275	740.995
F	43	178	48	90	233.656
G	197	44	56	62	110.963
H	212	16	54	77	171.525
1	101	83	87	88	9.79759
2	100	87	86	86	10.9489
3	85	84	88	102	23.1634
4	114	72	79	94	14.8812
5	103	70	98	88	4.77902
6	94	76	101	88	6.06035
7	88	85	94	92	13.4559
8	113	89	69	88	21.9424
9	96	66	99	98	12.0028
10	100	81	95	83	4.974
11	99	76	99	85	4.07799
12	109	79	80	91	12.9963
13	89	93	81	96	24.2823
14	88	89	99	83	10.1736
15	92	102	82	83	22.8709
16	110	65	84	100	16.9842
17	96	84	91	88	9.58867
18	111	74	95	79	2.38812
19	103	74	83	99	16.2414
20	89	92	99	79	10.3547
21	99	74	88	98	13.9341
22	111	86	82	80	9.97864
23	93	76	91	99	15.1458
24	109	88	97	65	5.3779
25	89	69	108	93	9.61653

## Sheet: KR weak
position	A	C	T	G	chi-squared
-25	37	40	30	20	11.294
-24	48	17	25	37	15.1522
-23	46	23	29	29	4.54856
-22	48	23	31	25	4.12861
-21	38	27	32	30	1.91076
-20	40	34	26	27	6.95013
-19	44	24	38	21	1.75328
-18	45	29	31	22	3.53806
-17	42	32	29	24	4.36483
-16	51	13	34	29	11.3727
-15	30	24	44	29	3.2231
-14	32	27	31	37	7.69816
-13	34	23	35	35	4.54856
-12	33	17	37	40	11.8845
-11	21	30	35	41	18.3412
-10	36	35	28	28	6.68766
-9	36	26	34	31	1.80577
-8	37	32	30	28	3.73491
-7	28	23	45	31	5.38845
-6	28	22	45	32	6.09711
-5	39	22	33	33	3.43307
-4	29	37	21	40	23.5381
-3	26	36	27	38	17.7507
-2	37	40	24	26	13.6562
-1	47	23	15	42	27.1601
A	122	0	5	0	264.312
B	124	0	3	0	276.806
C	86	15	9	17	89.4829
D	0	13	0	114	391.307
E	0	9	0	118	424.378
F	0	14	0	113	383.433
G	6	0	106	15	177.711
H	0	2	121	4	258.066
I	43	6	66	12	42.9475
1	45	22	42	18	4.25984
2	34	17	38	38	9.46982
3	34	40	33	20	10.664
4	35	26	32	34	4.15486
5	43	27	32	25	1.71391
6	33	29	33	32	3.59055
7	40	28	27	32	5.30971
8	29	33	40	25	4.54856
9	34	28	38	27	0.808399
10	38	22	34	33	3.1706
11	30	31	34	32	5.11286
12	36	28	31	32	3.41995
13	45	32	26	24	6.88451
14	41	34	35	17	6.16273
15	37	24	36	30	1.05774
16	31	26	37	33	3.64304
17	23	32	44	28	8.87927
18	22	35	38	32	12.147
19	23	37	37	30	12.147
20	33	21	44	29	2.86877
21	28	31	51	17	11.0577
22	44	27	32	24	2.06824
23	36	32	35	24	2.1601
24	27	35	44	21	8.53806
25	40	33	30	24	4.16798

## Sheet: KR strong
position	A	C	T	G	chi-squared
-25	4	6	5	3	2.09259
-24	3	3	4	8	6.90741
-23	4	4	5	5	0.981481
-22	8	3	6	1	3.2963
-21	7	6	4	1	4.31481
-20	1	6	8	3	6.53704
-19	5	3	9	1	4.40741
-18	6	3	5	4	0.240741
-17	5	3	6	4	0.240741
-16	10	1	6	1	7.74074
-15	5	2	8	3	2.09259
-14	4	3	4	7	4.03704
-13	3	3	7	5	2.18519
-12	3	1	7	7	6.62963
-11	2	6	3	7	8.01852
-10	5	5	5	3	0.703704
-9	5	7	3	3	4.40741
-8	11	4	0	3	11.3519
-7	4	4	5	5	0.981481
-6	2	7	2	7	10.7037
-5	8	3	4	3	1.81481
-4	3	5	2	8	9.12963
-3	7	2	3	6	3.85185
-2	7	6	3	2	3.85185
-1	7	0	3	8	10.5185
A	18	0	0	0	42
B	18	0	0	0	42
C	14	4	0	0	22.7407
D	0	0	0	18	72
E	0	0	0	18	72
F	0	0	0	18	72
G	0	0	18	0	42
H	0	0	18	0	42
I	14	0	4	0	21.2593
1	13	1	4	0	16.537
2	4	0	4	10	15.7037
3	2	9	5	2	10.9815
4	6	1	6	5	2.55556
5	4	4	3	7	4.68519
6	6	3	4	5	1.07407
7	9	1	4	4	4.68519
8	8	2	4	4	2.37037
9	2	3	8	5	4.03704
10	3	4	7	4	1.62963
11	4	4	9	1	4.68519
12	6	6	1	5	5.7963
13	11	2	1	4	10.1481
14	5	7	5	1	5.14815
15	1	2	9	6	8.2963
16	2	4	3	9	11.3519
17	4	7	4	3	4.03704
18	4	6	5	3	2.09259
19	2	6	7	3	4.31481
20	3	2	8	5	3.57407
21	3	4	10	1	6.90741
22	4	2	5	7	4.31481
23	6	1	6	5	2.55556
24	2	2	9	5	5.7963
25	4	2	5	7	4.31481
