# Supplementary material for: Flanking sequence context-dependent transcription factor binding in early Drosophila development
Source: BMC Bioinformatics. 2013 Oct 4;14:298. doi: 10.1186/1471-2105-14-298 (PMC3851692; doi:10.1186/1471-2105-14-298)
Supplement: Additional file 5: Table S3 — PATSER scores for extended PWM-PBRs. Each sheet contains a list of the sequences in the extended PWM-PBRs for a particular initial cutoff score and length of flanking region. Sequences are ordered by their ln(p-value), as computed by PATSER using the corresponding extended HB PWM (see Methods for details). The scores highlighted in yellow indicate those scoring at or above (with ln(p-value) less than or equal to) those included in the 75th percentile (strongest cutoff sites). The scores highlighted in green indicate those scoring at or above (with ln(p-value) less than or equal to) those included in the 50th percentile (strong cutoff sites). The scores highlighted in orange indicate those scoring at or above (with ln(p-value) less than or equal to) those included in the 25th percentile (weak cutoff sites). The scores highlighted in blue indicate those scoring at or above (with ln(p-value) less than or equal to) those included in the 0th percentile (weakest cutoff sites). This includes all sites detected with the initial cutoff score. Recall that the 0th, 25th, 50th and 75th percentile cutoff scores are specific for each initial cutoff score and length of flanking region and thus vary from sheet to sheet. [file 1471-2105-14-298-S5.xlsx]

## Sheet: hb-mid-25-25
Sequence	Score		Percentile	Score
GCCTTTGGGCGTCTTTTTTTTTTTTTTTTTTGGCCAGGATTAGGCAATGTTGGCCAG	-22.65		0	-7.17
CCTCGCTTTTATTTTTTTTTTCTCTTTTTTTGGTGTGCTTGCGGCACCACCCCTAAC	-22.48		0.25	-8.38
GTTTATTGTTTTTTTTTTTCTTTATTTTTTTGGCAAGAGTCCGCTGTCTGGATTTGG	-20.4		0.5	-9.23
TTTTAGCAATGTTCTTTCTGTTTTTTTTTTTGGTCTGCTCTTTTTTTGGACCATTGC	-19.11		0.75	-11.12
TCTGTTTTTTTTTTTGGTCTGCTCTTTTTTTGGACCATTGCCATGCATATTTTATGG	-18.32
GCAGTTTGTGTCTGTTATTTTTTTTTTTTTTGTTTTGTTTTCGGTTTGCAAGCACTT	-18.11
GTCCGTTTTTTCTGTCCGTTTTTTTTTTTTTGGCAGAAACCCGAAGAAAACTGCAGA	-18.01
TTTTTCGCGCACCTTGTTGCTTTGTTTTTTTGACCAGATCCATGGATACCAAACGTT	-17.96
TTTTCTTTTTTTTGTTTTGGTTTTTTTTTTCGCGCATTCAGCACTATCAAAGTGCCC	-17.9
GAATGTTCTCTTTACTTGCGCCTTGTTTTTTGGGCCATTTGATGCTGCCGCCGAAGT	-17.72
CTCTTTTCAGTTAGCTTTTCTATTTTTTTTCGGATTTTTCCGTCGATTTTCCCCTCG	-17.66
GTACCATCTCCCATCTGTGGGCTTTTTTTTTGCGAGGGTCTCGGATTACTTGTCTTG	-17.44
TCGCTCTCTTTTTTGTTTGTTCATCTTTTTTGTCACGTGCTGGTGGGTGTCCTGGTG	-17.37
TCGCTCTCTTTTTTGTTTGTTCATCTTTTTTGTCACGTGCTGGTGGGTGTCCTGGTG	-17.37
CTTTTTTCATTGCTATCTGATTTTTTTTTTTGCTATACTTACTCGATGCCGCTGGCG	-16.91
CCCTCGACTTGTTTTGCGTTTTGGTTTTTTTGGGGTGGTTCCAGAGTTATGGTTCGG	-16.72
GCTCCTTGCTCTTCGTTTTTGTCTATTTTTTGGGCCTCGCTTTTTAGCTTGCTTTTG	-16.61
CCTTTCTTTCATTTTCTTTTTTTTTTTTTTTGAAGCCAAACAATGCAACTTGGAACC	-16.33
TTAGTTTTGGGAGATGTTTTCGTATTTTTTTGTTGATAACTCAGGCTTTGTTGCTGT	-16.05
AATATTTTATTTTATTTTATTTTTTTTTTTCGGTTCGGTTATCTACGTGTCGGGGCG	-16
GACTTTTCGTTTGACTTTAATGTGTTTTTTTGCCGGGAGGACGTCGTGGTAAAACGA	-15.87
ATTCTGTCAGACATTCTCGTTTAATTTTTTCGCGCACCTTGTTGCTTTGTTTTTTTG	-15.86
CTTTATGACGCCTCGGTTGTTTCTTTTTTATGGTGTCCTTTGTCCTTTGAGCCTCGT	-15.69
CTTTATGACGCCTCGGTTGTTTCTTTTTTATGGTGTCCTTTGTCCTTTGAGCCTCGT	-15.69
GCTCTTTTAGTTTGATTTAGCTTTTTTTTTTGTTAGCTAGTTCCCAACACTGATCCC	-15.65
GTGAGTGCCGACTGCGGTGGTTGTTTTTTTTGAGCCTCTCTGCCTGTTTATCTGATT	-15.45
GTGAGTGCCGACTGCGGTGGTTGTTTTTTTTGAGCCTCTCTGCCTGTTTATCTGATT	-15.45
CTAAGGTTTGTTTTTTTTTCTTCACTTTTTTGACGCGTTTTTTAGCCGAACTCGTAA	-15.19
ATTTGGATTTTTCTCGTTTTTTTTTTTTTTTGCTTTTTGGTATTCCATGGATGATCG	-15.18
TTTTCGGTTTATGATGATTTTGTGATTTTTTGCTCTCGTTGTTATATTTTTTACGCT	-15.14
CAGCTGCCTTTTTGGCTCTTTGCCGTTTTTTGGCATCTCCGCTTCACTATTGATTAT	-15.09
GTTCGACTGTGTGTGTGTGTTTTTTTTTTTTGCATCATTGCCGCTTGATTAGAGAAT	-15.02
CACTTCTCCTCTGATCCCTGTGTGTTTTTTTGCGGTATTCGATTTAGTAGACAAAGG	-14.87
TAGCGATTTTTTAAAATGTTTTTTTTTTTTTGTTTTTTTTAGAAGTGCAATCTTTAT	-14.84
TAGCGATTTTTTAAAATGTTTTTTTTTTTTTGTTTTTTTTAGAAGTGCAATCTTTAT	-14.84
CCCCTCCCACTCTTTTCACTTTTTTTTTTTTGCAAATTTTTATGGTTTGTTTAACAA	-14.6
CATTATTGAATTCTTCTTTTTTATGTTTTTTGTTTTCGTAGATATACTCTTGTGTTT	-14.42
TTTTTTGGGTGATTTTTTGTGCGATTTTTTTGTCTTCGGGGAGGGTGAGAAAAAAGG	-14.38
TTGTTTTTTTTCTATTTTTGGAAATTTTTATGAGGTCAGTCGAGGGGCGAGAGCCGT	-14.3
TACGCATTTCATTTGGTTTTTGGATTTTTTTGCAGACTTTTTCTTCGACATTTCATC	-14.28
TTTTTGTGTCCATAGTGTTTTATGTTTTTATGGCATGTTTTGTTAGAACAATTGAAC	-14.26
TTCTGACCAGTTTTTAGTGTTCTATTTTTTTGGTCGAGCAGCATAAGTTCTTTATAT	-14.23
CCCCTTTCCCCAAAGACTTTTTCTTTTTTTTGTTTTGGTTTTTTTTTTCGCGCATTC	-14.11
CTTCCTTAAACTAATTTTATATTGCTTTTTTGGGTGCATCTTTAACGATTAAAAACA	-14.11
CATTGTTGCGGTTGTCTCGACTCCTTTTTTTGCCAGAGGGTTACGGTCCATTGTGGT	-13.97
TGTGGCTGCCTAATTGTTGTGTGAATTTTATGGGCCGATCGATGGGCAGGTCAACGC	-13.71
TCGGAGTCCTTCGTCCTTTTTGTGGTTTTTCGGTTCTTGTGCAGTTCAATTCGAGGC	-13.71
TCGGAGTCCTTCGTCCTTTTTGTGGTTTTTCGGTTCTTGTGCAGTTCAATTCGAGGC	-13.71
TCGCTCAGAACTTACCTTTTTGCTTTTTTTTGTTGGATGGGCACTAGGTTTATGACG	-13.62
GGGAGGTTTCGCTTCGGTTTCTTCTTTTTTCGTGTGTGTCGTCCTGGGGTTTTGTTT	-13.57
AATATTTTCATAATTTTTGCATTTTTTTTTCGCTCATCGCCAACGGTAGGTGCGTGT	-13.48
AATATTTTCATAATTTTTGCATTTTTTTTTCGCTCATCGCCAACGGTAGGTGCGTGT	-13.48
TCGCTTTAATCGGGTTCCTTTCTACTTTTTTGGCGCGCTATTTTTGTGGGTTTTTTG	-13.47
CAATTGAGATTTTAGATTTGAGTTCTTTTTTGGCGAGTGCACTGTTGTGAGGAGCAG	-13.35
TTTGGCTTCGACTTCGGCCGCGACTTTTTATGGCATCTGCTCGGGATCGATTGGGCT	-13.32
TTTGGCTTCGACTTCGGCCGCGACTTTTTATGGCATCTGCTCGGGATCGATTGGGCT	-13.32
TTTTTGTCTATTTTTTGGGCCTCGCTTTTTAGCTTGCTTTTGTGCTTTCTTTTTCGC	-13.32
GCTCGTTGAGTCCTGCAGTGTCGTTTTTTTCGCAGACTTCATTTCTATTTTCTGCTT	-13.32
GCTTGGTTTATTTGGCTTATCAGGCTTTTTTGGCTTTGATGTCACTTTGGATACATC	-13.18
TTTTTTATTTGCATTTGTATTTTTATTTTTTGTTCAGTATCCCTGCCAGCGGCACCT	-13
TGGTGTTCCTTTTCTACTCTTCGTGTTTTTTGTGTGCTCCTTTATGAAGCGTGTGTC	-12.98
GGCCACATTTCCATCTTTTCCTTATTTTTTTGCGTCCCGAGGCAGCGGGAAAAAAAT	-12.95
TTTTTTCTTCACTTTTTTGACGCGTTTTTTAGCCGAACTCGTAAATGTGAGGAAATC	-12.9
CATTCTCATTCTCAATTCTTTCGGTTTTTATGGCCCTTTTCCGCAGGATTCACTACC	-12.88
CATTCTCATTCTCAATTCTTTCGGTTTTTATGGCCCTTTTCCGCAGGATTCACTACC	-12.88
GCGTTTCAGGTCTTTCCAAATTATTTTTTATGGCCATCGTTCCTGCTTTCCGCATCC	-12.79
CTCTTCGCAGAAAGATTACGATTATTTTTTTGCTCGCATGCTTACTTTCGCCGCGAT	-12.79
CTCTTCGCAGAAAGATTACGATTATTTTTTTGCTCGCATGCTTACTTTCGCCGCGAT	-12.79
CATTGTTTTGTTCACTTATTTTTTATTTTTTGGTTTTGGGCAAAAAATAAAATATGA	-12.77
TTCCCAACGAAAAAAAATTGTATTTTTTTTTGGCTGCTTAAGTCCTTGGTTCAAGTG	-12.75
CCGTCCGATCATGATCTTGTTTGATTTTTTTGCGATTTAGCAAAAATTACTTTTTGC	-12.7
TTGAGATCCTTCTCGTTTTCTTCCTTTTTTTGTTTACGAGTGACAAATGGGACATTT	-12.68
GTGTTCATGCCCGAGCAAATCCTTTTTTTTTGCCCTTTGTCCTTTTTGCCGGCGCTG	-12.68
TTTGTTCTCGGCCAGGCAATTGTCCTTTTTTGCGCTCAGCTCTCAGTTTTTTCGTCC	-12.64
TTATGGAAAATATTTGCTTTACTACTTTTTTGCCGCTTTGTTTTGATTTTCGTTGAT	-12.61
GGGTATTTTCGCAGGGATTTCCTGATTTTTTGCATTCGTTTTTGGGACAAAGATGGT	-12.6
GTCTTGTTTTTTCAAGAGTGTGTGTTTTTATGGGCCTCGGTCGTAGTCCCTTGAGTT	-12.55
CTTTTTAGCTTGCTTTTGTGCTTTCTTTTTCGCGGAATTCGCGCATGTGCGGGATGT	-12.52
TTTCGTTTCAATTCGATTCGTGTGGTTTTTTGTTGTCGCCCTCGCTCTCCCTCATAC	-12.3
GAATTTTCGCAAAATTTTCTCACCATTTTTTGGGCACAGAACTATTGATTTATGTGC	-12.27
TTTTTATTTGTCCATTGTCTCCGCATTTTTTGTCATATACCCAACATACCCTACTAT	-12.25
TATGGCCTGCTGTTTTTTACGTTTTTTTTTCGCTGAATCTGGTTTTTACACCGAACT	-12.11
TATGGCCTGCTGTTTTTTACGTTTTTTTTTCGCTGAATCTGGTTTTTACACCGAACT	-12.11
CCCCCATCCTCCGTTTTCTTATTTTTTTTTTGTTGTATCTGGGCAGTAAATTAAGCG	-12.09
GCGTTTTCCCAAGTTCTTCGTTTGGTTTTATGTTTCCAGATTCCTGTTTTCTTCTTC	-12.05
CAATTCTCGTTTTTTTCGCGTTATTTTTTTAGGGGCTTTAATGACCGTCGTAAAGCC	-11.91
TAATTGTCTTCATCTTTTCATATTTTTTTATGCCTAAAAAACTGCATAGGCACACCT	-11.91
CGAAAGTCGCGCTCCCAACGTTTTTTTTTTTGCCACTTACACAGCATTTAATCGAGA	-11.86
TATTTCAAATTGTGCCTTTTAGTATTTTTTTGCATTTCAAGCGAGTTCTTTTAATTT	-11.85
TGCTACCGTTTGGGTTGGCTTCGATTTTTATGGCACTTTCGCTGCGTTTTTATGAAT	-11.84
ACGTTTTTTGTTCCCATTGTGCGCTTTTTTCGCTGCGCTAGTTTTTTTCCCCGAACC	-11.84
TGACGACGAGGTTTTTTCTTTTTTCTTTTTTGGAGCTACATTTCACATTTCTACCTT	-11.81
CCGTGGAAAATAAAGTAGGGCTCTTTTTTTTGGGAATCTCGACTTGGTGACCTTCAC	-11.61
TAATTTTTGCTTAGCTTTTCGTGATTTTTTCGCGTAAGCCCATGACAATAAAAAAAC	-11.6
TAGCATTAGGCAATGCTTTGGTTATTTTTATGACTTAAATTGAGTTAGAATGTAATT	-11.55
TAGCATTAGGCAATGCTTTGGTTATTTTTATGACTTAAATTGAGTTAGAATGTAATT	-11.55
TCCCTTTGTCCGGCGATGTGTTTTTTTTTTAGCCATAACTCGCTGCATTGTTTGGGC	-11.54
TTTTTTGGCGCGCTATTTTTGTGGGTTTTTTGTACAAGATGTAGTCGGTTTTTTTTT	-11.54
TTACTCACATTACTTCTAACTACTTTTTTTCGGTGCATTACCAGCGGTTTTTGGGTT	-11.47
GTTCCCATTTTTTGTTCTAATTATTTTTTATGAGTTCAGTGCACGCGCAAAAATTGT	-11.45
TAATTTGCTCCCTTCTCATATTTTATTTTTTGCCCAAAACCAAAAAATAAAAAATAA	-11.43
CGCGATTTTTATTTTGTGTTTCTAGTTTTTTGCTCAAATCGATCATAAATTAATTTG	-11.35
TCTGTTTCTGTTTCGGTGCTTTTTGTTTTTCGCATCTCGGGATCTCGATGTATTTGC	-11.32
CGAAAATGTGTCACATTCGGTTTTTTTTTTTGACAGATGCTGAGAGTTTGACGACGA	-11.32
TTTTTTCTGCGCCTCTTAGAAGGAATTTTTTGTGTGCTGGCCGTGGGCCTTCTTCTC	-11.27
GCGTCCTGCTGCGTCGATGTCCTACTTTTTTGCATGTTTTTCGAGCAATAAAAATCC	-11.25
TGCTGCGCGGACAAAGGTGTTTTGTTTTTATGACTTTGTAACTCCTTCGCCAGCTTA	-11.23
TTTTTTTAAATAATTTTTAAAATATTTTTTTGATAGCATACGAAGTATTTAAAAATG	-11.23
TTTTCACTTTTTTTTTTTTGCAAATTTTTATGGTTTGTTTAACAAAACGCAACGTTA	-11.14
TGCTGTTCTTTTTGGCCCTGTTTTCTTTTTTGTGGTTAGAAGTGGACCCAATTTTTA	-11.13
CAATATTCAATTTAGAATTGCCGCTTTTTATGGGGCATTTTGAGTTTGGGGTGTATT	-11.13
CAACCTTGTGACTTTGTGACTTAGTTTTTTAGCCCGGCCCATTAACAGATCATTTGC	-11.12
CTCACACTTCCAGGACATGTGCTGCTTTTTTGGCCGTTTTTCCCCGACTGGTTATCA	-11.06
CACTCGAAATTCTTGTTGCCTTTGTTTTTATGGGCTTTCCAGGAAACAACAATGAAC	-11.05
TTAAAATGTTTTTTTTTTTTTGTTTTTTTTAGAAGTGCAATCTTTATTTTGGCAAAT	-11.04
TTAAAATGTTTTTTTTTTTTTGTTTTTTTTAGAAGTGCAATCTTTATTTTGGCAAAT	-11.04
AACAAAGGCCAAATTTTTTGGGTGATTTTTTGTGCGATTTTTTTGTCTTCGGGGAGG	-11.03
TTTTTGCATTGTTTTTACTTTGACATTTTTTGTTGTTTTTAAGAGAAATTTGACTTC	-11.01
TTTCTTTTGTTTCTCGGTCGACCATTTTTTTGTTCAATAATAAAGAAATATTTTTAA	-10.89
ACTTTTATTTTATTTTATTCTTGATTTTTTAGAGCATTTGCTATTGCTACTCAGCGA	-10.88
TATTTGTACTTCGATTTTCGATTTTTTTTTCGCAGGCCAGGACCTCCGCAAAACAAT	-10.87
GATTTTTATGGCACTTTCGCTGCGTTTTTATGAATTGCTCGACGGCTCGGAGAAAAG	-10.84
ATATCCATGATTTACAATTCTCGTTTTTTTCGCGTTATTTTTTTAGGGGCTTTAATG	-10.84
CACTTCGACTAGGTGTATACCATTTTTTTTTGAGTGTATCTGAGCATAACCCCTCCC	-10.84
TTGAGTTGGAAATTTGTGTAGTTTTTTTTTTGCAAGTCGGACTTACAGATGAAAGGC	-10.84
TAATCTGCAGTTTTTTTTTTTTTTTTTTTTAGAATTGAGTGACATAAACAAAATATA	-10.84
GCCCGTATTAGGAAAGTAGATCACGTTTTTTGTTCCCATTGTGCGCTTTTTTCGCTG	-10.79
TTTTTTACCAGCTATACTGAGTGAGTTTTTTGTCTTCCTTGTAGCCTGTTGAGCAAA	-10.77
GCAACCCTATGCGTTCATTTTCATTTTTTTCGCGCTGTCCAGTCATAAAACTCAGGT	-10.77
TAGTTTGCATTATTGAATTCTTCTTTTTTATGTTTTTTGTTTTCGTAGATATACTCT	-10.75
TCGTCAAAAAAATAATGTTTGATATTTTTTTGATCGCGTGCCATGGGTAACTCAATA	-10.72
TTTTTTTGGACCATTGCCATGCATATTTTATGGTATTTTTTCGTGTTTCCACGAATA	-10.71
TTCTGGGTACTCCTTTTGCATGCAGTTTTTAGGGGTTGATTTTCCCTATATCACATA	-10.65
AAACAGCTAAATATATTTTAAATATTTTTTTGTAGTGCTTCTGACATCCATCGCCTC	-10.63
AATTGATGAATTGCCATTCTGTCTATTTTTCGAGGTCATTGCAAGCCGTTTTTCAGG	-10.6
AATCCGGTTTAATCCCCGGCTTAAGTTTTTTGCCGCCCAGCAATGCGTTCGCATCTT	-10.55
TTCATATTACAACCGTTGCACCCCGTTTTTTGGTCTTTACTTTTAACTTTTTTCCGC	-10.51
CTGATTTTGATTTACGGCCTACTCTTTTTATGATCCTGTGCCGGGGAATCGCAACAA	-10.48
TTATATTTCCCGTATTTGGGCCACCTTTTTTGCGTCCATAAAGACCGGCAGTCTTAA	-10.48
TTTCTAGGAGCCAAGTTTAAGAATTTTTTTTGATTAATTAAGAGGTGGCAACGTGCA	-10.47
TCCGCAATTACAACCTTCTCTTTTTTTTTTTGAAACTATTTGGACTTTCTTTCCCTA	-10.43
TATCTGTGTGTGTGTGAGAGAATTTTTTTTTGCACACACACACATGAGCTTCATTCG	-10.41
TTGAGCTTGAGCGGTAGGTTTTTTTTTTTTCGTATTTTTGAAAGTACGTGCGTATGT	-10.34
ATGGGATGTCTTACGCGGAAGTGTGTTTTTTGCGACGTTTTTTAGGCTTCAAACAAG	-10.34
ATGGGATGTCTTACGCGGAAGTGTGTTTTTTGCGACGTTTTTTAGGCTTCAAACAAG	-10.34
TTGAGCTTGAGCGGTAGGTTTTTTTTTTTTCGTATTTTTGAAAGTACGTGCGTATGT	-10.34
CGAGCAGGCCGAGAGTTTTATAGTTTTTTATGGCTTTATGGCCGAGCCAATGACTTC	-10.31
TCATTAGATGAGTGTTTTGCTTCAGTTTTATGGCACGTCGCTATCTGGTGTCGCAGA	-10.3
TCTTCGTTTCAATTCCGGCATCTCGTTTTTCGCTTAGCCACCCACCTTTTTTCTAAT	-10.29
GAAAACATACTAACTTATGATTTTTTTTTTAGCCTTAGCTGCTGCATTAGCTGGCAT	-10.26
ATGGCTGAGTGATAAAATCTTTGGGTTTTTTGAGTGGGTGTGCGCATGTGCGCTTGC	-10.23
TTTTCGAAGATTTGAGTTTTCCGCCTTTTTCGGGGTAATGGCTGAAGAAAAGGCAAA	-10.23
ATGCAGCAGTTCTTTCTCCTCTCACTTTTTTGTAGCCTTCATCTAGGCGCTGAGACA	-10.15
CATTATGCAATAAAACTTTGGATGTTTTTTAGGCAACAGCATAACAGCCTAATACAG	-10.13
CATTATGCAATAAAACTTTGGATGTTTTTTAGGCAACAGCATAACAGCCTAATACAG	-10.13
ATCTGATTATTAAGAATTAATTTAATTTTTTGTTTAACTGAAAATATTGTCCGTATA	-10.1
TTTACCTGCTCAGGCTTGGGGATCGTTTTTCGCTTTCGCCGTGATGATTTCCCTTCC	-10.09
TTTACCTGCTCAGGCTTGGGGATCGTTTTTCGCTTTCGCCGTGATGATTTCCCTTCC	-10.09
GCAGTCCGAGTATATGAATATATGGTTTTATGGCCTGCTGTTTTTTACGTTTTTTTT	-10.08
GCAGTCCGAGTATATGAATATATGGTTTTATGGCCTGCTGTTTTTTACGTTTTTTTT	-10.08
CACAGCCCAGATTTGTTTTTTCCTCTTTTTCGCAAACCGTCAACAATTCGGTGGAAT	-10.08
TCTAGCCGACGAGATCCTTCCAGGTTTTTATGCATCCTGTCTGGCAATCCCGATGCC	-10.06
CAGCTCGGGGACAAAGTGTGATGATTTTTATGACTCGCCTGTGAGTTTGTGCCGCCA	-10.02
ATTTCTTCAGAGTTTCAACTCGTATTTTTTCGACTATATCCTGTGTCGCTTCCTCAG	-9.98
ATGTTTCGGCGATTAGTCAGAAATTTTTTTTGGTTGTTTGCGTGATAAGCAGAGGCT	-9.96
TAACTCAAAATGCCGGTTTCTTTTATTTTTTGTCGCTTGGACGCATCTTCCAGAGGT	-9.96
ATCTCCGGCTTAGAGCGCGACGCGTTTTTTCGCGACTCCGCCTGCATTGTTTTTTTT	-9.94
GACTTTTAAATGGTTTTATGTAGATTTTTATGGCAAGGACATGCTATGTTAAATTTA	-9.93
TCCTTTTTTGCGCTCAGCTCTCAGTTTTTTCGTCCAGCGGGCATTACCTACACGGCG	-9.91
TGGGTTTCGCTGTGGGTGTGAGCAGTTTTTTGTGAGTAACTGTCTACTGGCTACGTC	-9.91
TTTGGGCAGAACTCTTTCTTCTCTTTTTTTCGGGTGAGTAATCCAAGAATAATATTG	-9.89
CCGCTTAAAACTATCAATTCTCTTTTTTTTCGAAATCGGTTTAACATTTTTTACAGT	-9.88
TGTTCAGAGCGCATCAAATGTGTGCTTTTTTGGCGTAGACTCTCTGCAAATAGTAAT	-9.87
TATAACATATTAAAATTGCACTTGTTTTTATGTTATCTCCTATCCGCCTTTTGACTT	-9.85
CTAAATTAGCTATTCTATTGGATATTTTTTTGCACAGTACAGAATAAAACTTATGCA	-9.76
ATTGAAATGGCATTGTTGATATTTATTTTTCGACTTCTGCCCAATCTCGTCTCAATG	-9.76
CTAAATTAGCTATTCTATTGGATATTTTTTTGCACAGTACAGAATAAAACTTATGCA	-9.76
ACACTTTTCGTTACAAGTCTTTCGTTTTTATGACCCAAAAATGGTAAAAGTTTCCGC	-9.76
CGGCGAATTAGCAATCCTATCATGCTTTTATGGCCGGCCAACTCTTGCCCGCGCATC	-9.74
TTACTAGTTCCTTTTTACGATTTCTTTTTTAGACGTGTGCCAATAATTAGTTGTCCA	-9.72
TCCCTTCGACATCATTATTATGTGTTTTTATGACTTTCTAATGAAAAGGACAAGGGA	-9.7
AATAAATCTCCGAGGATCGTTCTAGTTTTTTGCTGGCCAGCACAAAAATGTCTCCGG	-9.68
GATGATGCGAGGATGCCAGTTTCAGTTTTATGGCCTGGCTGTGCGACGACCGCCGAC	-9.67
TTAATCATTTTTATGATGTGAACGATTTTTTGAATAGATGTTGCGAATTCCGAAATC	-9.64
CGTGGCTTTGCAGTTGTTAAACGAATTTTATGGCTTGACGCCATAAACGTTTAAATG	-9.61
CATTGCCATGCATATTTTATGGTATTTTTTCGTGTTTCCACGAATAAAATTAGATTT	-9.59
GACAGGATATTCAGCATGTACTGGATTTTATGGTCCCAACAATGGCCATGATCGATC	-9.58
GGTGCGGGCAGGTAGCTGGCTGCCGTTTTTTGTGCGCGACCTCAACCCTTTCACCCA	-9.56
GGTGCGGGCAGGTAGCTGGCTGCCGTTTTTTGTGCGCGACCTCAACCCTTTCACCCA	-9.56
ATAAAGTAAGGCGATTATTGTTTTATTTTTCGATCCCACCTTAGACTAAAAAAAAAT	-9.53
GTTAGCTAACTTTTTATTGCCAACATTTTTCGAGTGACTCTAGGAACTGAAATATTC	-9.53
CGTCCTGCTGCTCGACATGTTCCCATTTTTTGTTCTAATTATTTTTTATGAGTTCAG	-9.51
TAGAACGGGGGTATCCGGTCAGAATTTTTATGGGCGATCATTAAAATCGATAAGAGA	-9.49
TTCGGGCGCTTGAATTGACAATGGTTTTTTTGGTGTGCAAAGGGCAGGAATTTTTCA	-9.49
TAGAACGGGGGTATCCGGTCAGAATTTTTATGGGCGATCATTAAAATCGATAAGAGA	-9.49
TGACTCGGGAAAAATCGGCGTGAGTTTTTATGGCCGAACGTCAAGGTCTGGACTGCT	-9.47
TTTTACTTGAATTGCGTAGATAATATTTTTTGGATGATTATTTAACATTTTTGTTAA	-9.45
TCAAGGTCTGGACTGCTGCTGCATTTTTTTAGGGAACACTATTTTCGCAGCACTCGT	-9.45
ATCTCAATGTTCTGATCTCGTTCCATTTTTAGCGGAACTGTCCGCCAGTCCGATGTC	-9.44
ATCTCAATGTTCTGATCTCGTTCCATTTTTAGCGGAACTGTCCGCCAGTCCGATGTC	-9.44
CTTTTGCGGATTGACTTTTAAATGGTTTTATGTAGATTTTTATGGCAAGGACATGCT	-9.41
ATCGATTCGCGAATTCCACAGTTTTTTTTTTGAAACCAATCAATCATTCATATGAAA	-9.4
CAGAGGCGCATATTTCTGTATTATTTTTTATGATATGCGGCATAAATGGATTTTAAA	-9.39
ATCAACAATGCCATTTCAATGACCATTTTTTGCCAAAATCCCTGGCTCTTCTCTTAT	-9.39
CGGTTTTAGGATTACGATGAGATGGTTTTTCGGGAACTGGCCGCTGACGAATTGCCG	-9.39
CTCGGATCTCCGGACTGTGACCCGGTTTTTAGCAATGTTCTTTCTGTTTTTTTTTTT	-9.36
GTTTTGTCTTACGGACATTAAGGGGTTTTTTGTTTGCAAACGAACCCGAACCAGTTT	-9.35
TGATCATTTTTCGCAGTTGATTTAGTTTTTCGTAGATCTCAATCCCATGAAGTAAGA	-9.34
ACAGTTATCACTGGCTGGTGATGTGTTTTTTGGGAGCACAGTAACATACGACCGAGA	-9.32
TATTATTATATTATATTATTAAATTTTTTTAGCTTTTCTTATAATTTTAATATTTTT	-9.32
ACAGTTATCACTGGCTGGTGATGTGTTTTTTGGGAGCACAGTAACATACGACCGAGA	-9.32
GGAACTGTCCGCCAGTCCGATGTCCTTTTTCGACCGCCTCACGGCATGACATAATTT	-9.3
GGAACTGTCCGCCAGTCCGATGTCCTTTTTCGACCGCCTCACGGCATGACATAATTT	-9.3
TAAAAGCAAGTCAGGGCATATCCTTTTTTATGCTGCGGTTATTGTAATTTCTCCTAG	-9.3
CAATTTTCATAAGCCGAATTTTCTATTTTTTGTTTGACTCGGGAAAAATCGGCGTGA	-9.3
GCCTTCGTGGTTTTGGAGCTTCAGTTTTTTAGACAACAAAATTTCATTTGAGCAATT	-9.29
GCCTTCGTGGTTTTGGAGCTTCAGTTTTTTAGACAACAAAATTTCATTTGAGCAATT	-9.29
TCGCAATGGAAGAAAAGTCGGCAGTTTTTATGGGCCACATAAGGTTTTGATGTAAAG	-9.29
TAAGCAGGGGTGGATTACTGAGGGGTTTTTTGACTACATATCGAACTATATTTATTT	-9.29
AACGTTTTCAGCAACAGTTTACAGTTTTTATGTCTTTATGATTATTGCAATTAGAGG	-9.26
GAGCCCAGACAAGCAACTAATTAGTTTTTATGAGCGCCACTTGGCATAGGCATAGGT	-9.25
TAGCAGAAGTTATTCCAAAATTTAATTTTATGGGGGAATCGAAGAATTTGTTTAGAT	-9.24
GTTACTTTTCCCGGCTGCCATAAACTTTTATGGCTGCAAGACGCAGCGGAAGACGAG	-9.24
GTTCCACAATTCATCACCACATAGTTTTTTTGAAGCCTTTGTCGAAAAGCTTTATTT	-9.23
GTTCCACAATTCATCACCACATAGTTTTTTTGAAGCCTTTGTCGAAAAGCTTTATTT	-9.23
AACGTGGCCCGAACGCAGGCTGAGTTTTTTAGGCCAATTCTTGTGGGTACCTAAGCC	-9.22
GAGAAAAGCTTTTTGTGAAAGGTGATTTTATGCGCGCATTGTGAGTTAGCGCGTTTT	-9.22
CCTAGTTGAACCCACGACTCTTCTCTTTTTTGAATACACATCTTCGACTTTTATGCA	-9.22
TCTTCTGCGAAGTGTCTTTGGGCGATTTTATGATGCCAAAGAAGCGACTAAGTAAGT	-9.21
CCTCGGCAATTGTTAACCGCCTACTTTTTTCGACTGCCTATACCTTTCTTTCTCTAT	-9.21
GAGGTGGAAAAATCCCGCTCTTCGCTTTTATGGCCCAAAAGTTGCCGCCGCCGCTCC	-9.2
ATGCAGTTTTTTTATGCCGCCTAATTTTTATGGCCTAAAAAACGGAACCGATCCCAG	-9.2
AGGCATTAAGTTTTTAGCAACTCCCTTTTTCGGGCGCTTGAATTGACAATGGTTTTT	-9.19
TCGCTGCATTAGAAAACTAGATCAGTTTTTTGTTTTGGCCGACCGATTTTTGTGCCC	-9.18
TTGCATTACTCACCTTGTATGTATGTTTTTCGTTCTATTCACAGAATAAAGGTAAAA	-9.17
GGGCCCCCTGCGGCCTGTTTTATAGTTTTATGATGTGCCAATAATATTTCCGCCTTG	-9.16
CTCAATCGGCGCGAGCTTAGCGTTCTTTTTAGGGATTACAATTGGGAGTAGCTGTGT	-9.15
TGGTCCGATCGTAAAATATTTAGTTTTTTATGACCAACGGTGCGGGCAGGTAGCTGG	-9.15
TGGTCCGATCGTAAAATATTTAGTTTTTTATGACCAACGGTGCGGGCAGGTAGCTGG	-9.15
CTCAATCGGCGCGAGCTTAGCGTTCTTTTTAGGGATTACAATTGGGAGTAGCTGTGT	-9.15
TCTTACGTAAGTGACCGAAATATGTTTTTATGAGAGGATCATAAATTTTTTTTCCCC	-9.14
TCTTACGTAAGTGACCGAAATATGTTTTTATGAGAGGATCATAAATTTTTTTTCCCC	-9.14
CCTGGAAATCGCCGTCCTTTCGCCGTTTTTTGTCTTTGTTGTCCAGCAGTTACGCGG	-9.13
CGCGGAAGTGTGTTTTTTGCGACGTTTTTTAGGCTTCAAACAAGACGGCTGGTACAA	-9.12
CGCGGAAGTGTGTTTTTTGCGACGTTTTTTAGGCTTCAAACAAGACGGCTGGTACAA	-9.12
GATACATTTTTTAAGGAACTAAAGATTTTTTGCTTTGCTTTAGCAAATTTCAAGTAC	-9.12
TCTCTTTTTCGCACTCTAGCCATCCTTTTTAGTCACGTCTCTGTCTTTTGAGACTTC	-9.11
CTCGTTTCGGCTTCGACCCGATTCGTTTTTAGCTGGTGCCCGTGGACTCGGAGGATC	-9.11
CATCGATTGTGTAAGCCAATAGAAATTTTTCGGTTCCTTTGGCTTCTTTTCCTTTGG	-9.09
AATTTTAATATTTTTATATATTTTTTTTTTTGCAAAAGATAAATTAACAAACCAATA	-9.09
TTTTAATTCACCGTCTTTTTGATAGTTTTATGGAAAGTGAAACCCAAATTTTTCAAT	-9.09
CGTCGATGTCCTACTTTTTTGCATGTTTTTCGAGCAATAAAAATCCTGTCGTCGAGG	-9.08
GCATTTCTTAGCCAGCTTTGGCAACTTTTTAGGTTCAATCTAAAAATACTTTATGAA	-9.08
CAAGTTGTCTAAGGGACATACGATTTTTTTTGCCTCTGCGTCACGATTTTAACCCAA	-9.08
ACAAAATGATCCTTGGTGCCATCTCTTTTTCGCACTCTAGCCATCCTTTTTAGTCAC	-9.06
TGATCTGAGTAAGATCGCTCCGCACTTTTATGGCTCCCATTCGCTAGGATCCCCCTC	-9.04
GCCGGATTTAGTTCAGTTACACATATTTTTTGCATTGTTTTTACTTTGACATTTTTT	-9.03
TATCAAATATATCTGATAATAAGTATTTTTTGAGCCCACCTATAGATGATCCTGAAC	-9
GGCACGTTTCGAACAATGAGTGTCCTTTTTTGTCGTGGTACGCTACTCCCGCTCATC	-9
GCATTCTTTTCCCTCTGTGCATAAATTTTTCGGTAACAAAAACTGGCTGCCTTTTCC	-8.98
GAAGATGGGGGGCCTTCGCCAATTGTTTTTTGGGCAACTTTAAGCCCAGACACATTA	-8.98
CGCGGTGGCATTGTTGCACACTCGGTTTTATGGGTGTGTGGTTTTAGCCCTTTGATG	-8.98
ACAAGTGGTTTTTGTGTCCATAGTGTTTTATGTTTTTATGGCATGTTTTGTTAGAAC	-8.98
TCCAAATCCAAACCACTCCTCACCCTTTTTTGGACGGGTGGGACGGGTCATATAAGG	-8.96
TCCAAATCCAAACCACTCCTCACCCTTTTTTGGACGGGTGGGACGGGTCATATAAGG	-8.96
GGGTTGCATAATCCGGCAGCTTAAGTTTTTTGGCCTGTTGTGATCATAAAAAACGCC	-8.96
GTACGGGGGCCCTTTTAAAAGTGCATTTTTCGGTTACTGTCACTGTTTCGAGTGCAA	-8.96
GCCACAAAGTGTGTTGTGCCGTGTCTTTTTTGGAGTCGCCGTCGCCGGCAAAACGCA	-8.94
GATATTAGAAAAATTTCGGTTTTCTTTTTTAGGACATTTTAACATGAACAACAATTT	-8.94
TGGTTAACTGTTGAGTGTTGCACATTTTTTAGGCTAAGGCAAATTTGTATTTTATTT	-8.93
AAGTTTTTAACATTCCAAAACGTGGTTTTTTGAGTTCAATAAGCTTCATTTTTTAAA	-8.93
GCCACGTGATATCTCCGCAAAACCCTTTTTTGTCTTGTTCCCATAAAAAATCGCATT	-8.91
AAAAGCAATTTGCTACAATTTATATTTTTTTGCTTTTCCTTCTTTTAAGCATCTGGG	-8.91
GCCACGTGATATCTCCGCAAAACCCTTTTTTGTCTTGTTCCCATAAAAAATCGCATT	-8.91
AGTGTCGTTTATATCATTTATATTATTTTATGACATTTGCCTTTTGTCCGTGGTAAA	-8.9
GATCCTTTGTAATTAACGCTGCCTATTTTTCGGACTTTTCAGCGCCACCTCCCTCCA	-8.9
AAATAAATTGCATGTGGGCAGCTGTTTTTATGACTCCCTTTATGTAGAACGGCGAAA	-8.86
ATGAGATTTTCTCTGAGGCTCTTTCTTTTTCGACGGTTCGTTCGTTCCCACATCTAG	-8.85
GCCCGAAGGATGCGAAATATTTTTTTTTTATGTGCCTCGGTGTGGAACTGATCAATT	-8.85
TAGAACTAGAATTCCAATGCAGTTTTTTTATGCCGCCTAATTTTTATGGCCTAAAAA	-8.85
TTGGAATTCTAGTTCTAGTTTCAAGTTTTTAGGTTTCCAGGTTTCTGCCAGCCCGCC	-8.85
GATGGGTTCGCAGCATGCAGAAGGATTTTATGGTTTTATTTAGGGTTATTTGACGGT	-8.84
TAACGGTCAACACATAGTTCTGATTTTTTATGTTTTATTACTGACTAGAAACGTAAA	-8.83
AACGGTCTAGATGAACGTCCTCTTGTTTTATGCCAGCTAATGCAGCAGCTAAGGCTA	-8.83
CAGAAAGTAGCGATTAGATGATGCCTTTTATGTGCTTGTCTCTGCACTGCGGTTGTT	-8.83
GTCACTTACGTAAGAAATTCGTCCTTTTTATGTTGTCCCTGTCTGGCCTTGAGAAAT	-8.82
GTCACTTACGTAAGAAATTCGTCCTTTTTATGTTGTCCCTGTCTGGCCTTGAGAAAT	-8.82
AAATATTTTTATTGTTTTAACATAATTTTTCGCATGCGATCTGTCGGAGAGGATGAG	-8.82
TCTTTTTTGAATACACATCTTCGACTTTTATGCATTTATTGCTGTGAAAAAATGTTA	-8.81
TCCTGTCGTCGAGGATTTCCGAATTTTTTTCGCCCTAAAAAGATTGGAGGGAGCCGA	-8.8
TTATCTACGTGTCGGGGCGATAAGGTTTTTTGTTCAGATAGTTTTAGCGATTGCGAC	-8.8
TGCTTATGACCACTTCCGCTTGTGTTTTTTAGAGCCTTCATAAAAACTGCACTTGCA	-8.78
TATTAGGTTTCTCGGAATTTCCACATTTTTTGATTAGGCAAAAGGCTTAAAAAACAG	-8.77
GAGCCTTATGGCGGCACTTAACTCTTTTTATGAATATTTATTGTTGTTTGCTCAAAG	-8.77
TATTAGGTTTCTCGGAATTTCCACATTTTTTGATTAGGCAAAAGGCTTAAAAAACAG	-8.77
CGGAGTGCGCGTGGCCGCCGTGGCGTTTTATGACTCTGTTTGGCCGGCCTCGACTTG	-8.77
AAGTGTGTGGCGTAAATTAGGTCAGTTTTTAGGAAACATTCCAAAACAATGCAGAAT	-8.74
ATACTTTTTATGCTCATCAAAAATGTTTTATGGGCATCGGTGGAGAGGTCGCGATGC	-8.73
TCCAGCGGGCATTACCTACACGGCGTTTTATGGCGGAGATGATATTCGCCTGGGATC	-8.73
CTTACTAATTTGATTGTCGATTGCATTTTATGATCTCAATACATATTTTTTGTTCTA	-8.73
TGTGTCTGCTCCAGTTTCTGACCAGTTTTTAGTGTTCTATTTTTTTGGTCGAGCAGC	-8.71
AAAAATCTGCGAGCAGGTCGCTCTCTTTTTTGTTTGTTCATCTTTTTTGTCACGTGC	-8.71
AAAAATCTGCGAGCAGGTCGCTCTCTTTTTTGTTTGTTCATCTTTTTTGTCACGTGC	-8.71
TTGCATTTTATGATCTCAATACATATTTTTTGTTCTAAAAAGTTATTTAATGAATTC	-8.7
CTGTTTATTGCCAACATGTCGCGATTTTTTCGTACACCATAAAAAAAATGAGGTGGG	-8.69
ATTCAAATTGCGTTCAATTATTAGTTTTTATGTTAGTGAGGAGGTTTTGTAAATGGG	-8.69
ATGTTTTCCCTGGAAAAGAGCAAAATTTTTTGGGTTGGCCCATAGTAAGTGGACCAA	-8.69
TAAAAGTTTCCGCGAATTTAATCATTTTTATGATGTGAACGATTTTTTGAATAGATG	-8.69
ATTCAAATTGCGTTCAATTATTAGTTTTTATGTTAGTGAGGAGGTTTTGTAAATGGG	-8.69
CGCAGATTAGATTAATCTTCGGGGTTTTTTCGCCAATTGACTTTGTATATCTTTGCT	-8.68
TGGCGACTTGGATCGTGAGCTGATATTTTTCGCACTTTTTCCCGTGAATTTTGTCGG	-8.66
TTTAAAGTTTTATATGTACAAATTATTTTTTGTTGGCAATTTAGTTTGAAAAATTCT	-8.65
GTGCCGCCCAGCCACCCCTGACGTATTTTTTGTTAGGGGTGGTGCCGCAAGCACACC	-8.65
TTTTTCCCTAAAAAGAGAGTTATGGTTTTTAGGGAAATTTTTGATGTTATATGTATG	-8.64
TGCCGCTAACCGATGTGCTTAACCCTTTTATGGGCGCGCATTGTACCAAAAGGGTTG	-8.64
TTAATGGTGGTTCCAACTATAAATATTTTTTGTTACATTTTCCAGTTTGAATTGGCA	-8.61
TTTCTTAATTTTTATTGAATCCCGTTTTTATGACATTCCAGTGAGCAGAGTAAATTT	-8.61
CCTACAGAAACAGGGTAATTTGACTTTTTATGGGCTGTAATCCATTTACAGAATATG	-8.6
CAATGAATAAGGATGCTAAGAGACTTTTTATGATGCCACCCAGGGTGCTATGAATGA	-8.6
TTTCCCCGTCCAAATAGTGCTAATTTTTTTCGCACGAAAACCGACGAGAGTAGTGAA	-8.59
AGAGGCCAGTTATTATCCAGCTCCTTTTTATGGCACTTCTCACACGCCCACAAGGGG	-8.58
TCATATAGTCTGCGTATTAAATACTTTTTATGCTCATCAAAAATGTTTTATGGGCAT	-8.54
GAGGGAAGGACGAGGCCGAAGGACTTTTTATGTTTGACTCTATCGTTATTTGGCTTG	-8.53
TTACATTTAGCTCATCAAATGCAAGTTTTATGTGCCCCCATATTGGTAGCATGAAAA	-8.52
CGGCAATCCTTGCTTTGCCTTGTGCTTTTTCGATGCTTCTGCTTGTGCTTGTGTGCT	-8.49
AAATTCAAATTGAACAAAGGCCAAATTTTTTGGGTGATTTTTTGTGCGATTTTTTTG	-8.49
GACGTCGCCACTTCCGTCTGAGCGATTTTTAGCCGATTTGTAGCCGGCAAGCCGAAG	-8.48
AAAAAGCAAGACTATCTTTCCGAAGTTTTTCGTTTTTTCCGTTTTCGAGATCTGCTG	-8.47
GAGAGCGGACGCCATTCATGCTTTCTTTTTTGTATAGGAAAAAATAGTTAGCTAGCT	-8.47
GCAAGGCCACCTGCATAAATGCTCCTTTTATGGGTGGCTTTTAAACAATTACCCGAC	-8.46
TAAATTTATGCGAAAATTAAAAACGTTTTTCGCAAGGATTTCCAGTTGCCCGAATGT	-8.45
TAAATTTATGCGAAAATTAAAAACGTTTTTCGCAAGGATTTCCAGTTGCCCGAATGT	-8.45
TTTCAGTTTCATCTTTAAAAGTGCATTTTTTGCTTCTCGGAAGGAGAACACAAATAT	-8.44
GGCTTGCCTTTATGCTCGCTGATGGTTTTATGATGCGGTTAAGCGCTCGCAACCGCA	-8.44
GTATGGAATTATGGTATATGCAGATTTTTATGGGTCCCGGCGATCCGGTTCGCGGAA	-8.43
ACGCCCACGCAACGTCACGCCCACTTTTTTTGCACCACTAGGTCATGTCAAGTTGGG	-8.41
TTTTTTGTATAAATACATAATACAATTTTTTGTATAAGGCATTGGTAAATTAATCCC	-8.38
TCCCAATAAACCAAGAAACTCGCTCTTTTTTGACATAATTTTTAAGGCACCAACAGG	-8.37
ATTGTTTTCCATTCAGTAATTAGGTTTTTATGATGCAACCATATAAATGTTTAGGGA	-8.36
AAGAATGACAGAGAATTTTTAATATTTTTATGATGTACATTTCCGTTTTGCAGTTGT	-8.34
TTTTTGTGGTTAGAAGTGGACCCAATTTTTAGCTAATAATTGTTGCAATTTTTGTGG	-8.33
TTATAACCATCGGCTGCTCGACAATTTTTATGGTTACGACCGAACGGCCTGACTTTA	-8.31
AATGAAATGTTCTCCGCGGACCGCGTTTTATGGACGGTTCTACATATACATAGGTAC	-8.31
ACCATCAGTGGTGGCCACTCAGCCTTTTTATGGTCATTTTTTCCACGAAAGTGAGTG	-8.29
CGATCAAAAAAATATCAAACATTATTTTTTTGACGATTACCTGCATTAAATCAGTGC	-8.29
GATATTCGCCTGGGATCGGTTCCGTTTTTTAGGCCATAAAAATTAGGCGGCATAAAA	-8.29
GCGAAAGCTGAGCATGGATCTTTTATTTTTCGCTTTTTGCACTGCCACTGAAGAGAG	-8.26
AGTCGCCTGCACTTACCCAACTTCGTTTTATGTCTAATGGCCCAGGCTACCAGTTTT	-8.25
CCAGTGGTGTTTGTTTGGCTATTTTTTTTTAGTCTAAGGTGGGATCGAAAAATAAAA	-8.22
CGAGGGTGCTAATAAACTCTGCTATTTTTTAGTTTGCGAGTCCAATTTCATCGCAAA	-8.22
CTTGAAAATGGAGATCTTATGATCATTTTTCGGATATTTTCAAAATTCGCTTATAAG	-8.21
CAGTGAGCAGAGTAAATTTCAATTTTTTTATGTATATATGTACGTGCGAGCATGCCC	-8.18
AGGACCTGATCTAGATCTAAATAATTTTTATGATTCTTTTTTAACAAGCCGGCCATA	-8.16
ATTTCGCTTGTGGGAGAAATCACATTTTTATGATCGCCCCATTTCCGAGTAATTATA	-8.16
ATGCTTGTGAAGACGCTGATGGGCATTTTATGACGGTTGGAATCCTTCCTCTTCTGG	-8.15
TCATCGGTAATAATTGTAAAATGACTTTTTAGTGGGCCATATGCCAGGGGTTTCGCT	-8.12
AAAAGTTGCCAATTATCTTGGCCACTTTTATGCGTCAATGAATTATTTTCGTGTGAA	-8.11
AAGCCAGCCGGGGAACGAGGTGTTTTTTTTAGGTAGCTGACAGCCCACAAAGCGCCG	-8.11
TCTTTGCTTATCCCAAACTAGGGGTTTTTTAGGGGTAAAAAGCGGGAATACAGATTC	-8.09
TTAAATGTTGATTAACTTAAATTCGTTTTTAGTGCGCTCAATTTATAAACATTGATA	-8.08
GCCATCAACTTCAGCTTCGACTTCTTTTTTCGATGAGGAGAAAAGCCAACCAAAACC	-8.08
GTGTAAATAATTTACATTATTAGCATTTTTAGTGAAGTATTTGAAATATTTGATTAG	-8.08
GCTGCTGCGTTCCTTGCTCAATGAATTTTTCGCAATGGCAGCCTGCCGCAGGATCGA	-8.04
GCTGCTGCGTTCCTTGCTCAATGAATTTTTCGCAATGGCAGCCTGCCGCAGGATCGA	-8.04
ATTCGTCATAATGTACATTCCTATATTTTTTGATAGTTGTAGGCTTATTAAAAAATA	-8.04
ATTCGTCATAATGTACATTCCTATATTTTTTGATAGTTGTAGGCTTATTAAAAAATA	-8.04
ATCATCCAAATCCAAGTGCGCATAATTTTTTGTTTCTGCTCTAATCCAGAATGGATC	-8.03
ATTTTTGTAAATTTTAAAATGATCATTTTTCGCAGTTGATTTAGTTTTTCGTAGATC	-8.03
ATCATCCAAATCCAAGTGCGCATAATTTTTTGTTTCTGCTCTAATCCAGAATGGATC	-8.03
TATCGTGAACTGCAGCACATATATGTTTTATGTTTCCCAATCGATTTGGTGGCTCAA	-8.02
AAGTTGTAAGTAACAGAGCTATAGATTTTATGCCTTACAGATTTCAGTACGCCATTT	-8.01
AACAGAGGACATTAAATATATATAATTTTTAGTTTTATAGCCTCGCTTTCTCGCTGT	-8.01
TGAGAAATATCGATAACACTTTAGTTTTTTAGCCCACGGGCAAGGCCACCTGCATAA	-8
AAAAGACTTTTGTCCCGAAAACTTATTTTTTGGCAAAGACCACATCCCGCACATGCG	-7.99
TATACATTTGATTCCTAACTGTGATTTTTTAGTAGAAGTCTGGTTATAAAACACATT	-7.98
CACGCCCTTTGACAAATAAATTTTCTTTTTCGGCAAAGGTGAAGAAAATTCCCCGAT	-7.98
AGAAAATAATGAATTTTCTTCGCATTTTTTCGCCGCACAATGCCGAAGAAAATTTTT	-7.98
ATGTCCTCTGTTTAAAAAATTAAGCTTTTTTGTATAAATACATAATACAATTTTTTG	-7.97
GGTCAGCTAACACCATTCTTATTAATTTTTCGCAAGAATTTCGATACCACACAGCTA	-7.94
GGTCAGCTAACACCATTCTTATTAATTTTTCGCAAGAATTTCGATACCACACAGCTA	-7.94
AGCGCTAAATCGAATTATGCCGCTCTTTTTAGGGGGTGACAATGCGCAAATCACATT	-7.92
AAAGAAGGAGCTACCTGTTTAACCCTTTTATGCCGCTAACCGATGTGCTTAACCCTT	-7.91
AATTCGCGAAAACGCCTGAACTGCGTTTTTTGTAACGAATTTTCGACAACGAGTCTT	-7.9
AAAAAGAGAGCGACCTGCTCGCAGATTTTTAGTGCGAATTCCGCAGGTCATCGCCGA	-7.89
AAAAAGAGAGCGACCTGCTCGCAGATTTTTAGTGCGAATTCCGCAGGTCATCGCCGA	-7.89
ATATTAATGATCAAGAATTTAAACATTTTTCGGTACGCTACAAATCCTTTTCTTTCA	-7.87
TGTTTACCATAGAAAACAATGCCAATTTTATGGCTGCCCCGGCCACGCAGACAATGG	-7.87
AAAATATAAATTGTAGCAAATTGCTTTTTATGATCATGCATGTCGATTAAGTTAAAG	-7.87
GATTTCCAGTCGACACGCCACGAGATTTTATGAAGGCAACTCGCTTTGCATGTTATT	-7.85
GTGTAGAAAGTGTAGTATAGACTTCTTTTTAGAGTAACGGCCTCTGATAGGCAATAA	-7.84
GTGTAGAAAGTGTAGTATAGACTTCTTTTTAGAGTAACGGCCTCTGATAGGCAATAA	-7.84
ATCCTTCCATATCCATGGCCGAGTATTTTATGGCGCTGCCATTATTGCCGCTTTGTG	-7.83
AATATTATAAATACTAAAGTTACCCTTTTTTGTAAATACCTTTCGATAGCTAGTCGT	-7.83
TTGAAGTTCACCAAGAAATAATACGTTTTTAGTGGCGACACCTACCGCCTTCTTTCA	-7.83
TTGAAGTTCACCAAGAAATAATACGTTTTTAGTGGCGACACCTACCGCCTTCTTTCA	-7.83
GACTGCGAAACTCCCACCTCATTTTTTTTATGGTGTACGAAAAAATCGCGACATGTT	-7.8
CCCAGAGCTGCTAGGTCGCACAAAATTTTATGTGTAAATCAAAGGCGAAAAGAGCAG	-7.8
CAGCGCATTCATATATCAACGCATTTTTTATGTGACATAAACATTACTTCACTTTAC	-7.76
CGTGTTTCCACGAATAAAATTAGATTTTTTAGAGCAGAAATGTCAGCTACGCAGTGC	-7.74
TGAGGATGAGGACGAAGGGCAAACATTTTTCGGCCAGGCGCCAAGTGCCGTGACCAC	-7.73
TTTAAGTATTGAATTCTTCTGTGACTTTTTAGATAAAAAATAACACATTAATACATT	-7.73
CAACTGCAAGGTGTGCCTATGCAGTTTTTTAGGCATAAAAAAATATGAAAAGATGAA	-7.73
ATAACAACAATAAAGGCAACTGCGTTTTTATGGCATTAAACAAACTTTGAGAGCGTA	-7.72
GCAGCGGCAACAAATAGGGGTGCAATTTTTCGATGTGTACGTAACGGTAGAATACAC	-7.7
AATTTCCCTAAAAACCATAACTCTCTTTTTAGGGAAAAATTTCATTCTCTATTCGCT	-7.7
GAAATTCAAGAAAAAATGATTTCATTTTTTAGAATCAGTGCGCGAAATGTGAGCAGA	-7.69
ATAGATCCGTCAAAAGATCACCTCATTTTTAGTACCATCTTTTTTTTTTACATAAGC	-7.68
GCAGTTACGCGGAAGTCGAAGCCGTTTTTTAGCCAACGGATTGGCAAGAGGTAAAAA	-7.68
TTTTCGTTGAGGGCAAGGCATTAAGTTTTTAGCAACTCCCTTTTTCGGGCGCTTGAA	-7.68
AAATGCACAATGGGGCGTGGTCGGATTTTTCGAAGATTTGAGTTTTCCGCCTTTTTC	-7.68
ATAGATCCGTCAAAAGATCACCTCATTTTTAGTACCATCTTTTTTTTTTACATAAGC	-7.68
AAAAGCCAAAAAGTCAAATGCGATTTTTTATGGGAACAAGACAAAAAAGGGTTTTGC	-7.67
CCTGCACCCACCACGCCCATAATCCTTTTATGGCAAATAAACAAACAACGTCACGGC	-7.67
AAAAGCCAAAAAGTCAAATGCGATTTTTTATGGGAACAAGACAAAAAAGGGTTTTGC	-7.67
GACGCCTCCAAATGCCAAAATGGTATTTTTCGTTGGACAGGACGGACTTTTGGACCA	-7.66
ATTGATCGTTCCAAAGAGGGGAAACTTTTTAGGCATGTTTAGACTTTAATGCGCGCC	-7.66
GCTCCGCAATAATTTTCATAAAGTATTTTTAGATTGAACCTAAAAAGTTGCCAAAGC	-7.65
TAACGAATTTTCGACAACGAGTCTTTTTTATGGTGTGAGAAAAAAAAAAAAAAAAAA	-7.62
GCGCGCTGGCAAAAATCCAGAGAAATTTTTAGGGAACCATAAACGGGCCGGGGAAAA	-7.61
TGCAAACTAAAATTTGTTTAATGAATTTTATGGAAAAGTTAATGCAAATTAGTTGAA	-7.6
GAAAAGATGGAAATGTGGCCGTTAGTTTTTCGCGTGAAACAGTAAAAAATAAAAGTA	-7.59
CGATCCACGAGCATCGAAACTCGATTTTTTCGAAACCCAATACCAGGTGATGCCGCT	-7.58
CGAATTATCTTCGCTGAGTAGAGGGTTTTATGACCTTTACGTTTCTAGTCAGTAATA	-7.57
GGAAAAACTAGACAGGATGGGCGTTTTTTATGATCACAACAGGCCAAAAAACTTAAG	-7.57
AACTCGTAAATGTGAGGAAATCATTTTTTATGCAATTCGTTGTCAACGACTTTTGAG	-7.56
GGGCTGTAAATTGAGGCTGTTGACATTTTTAGTGCAAAATGGTTTCCGAGGAGATCT	-7.56
AATGCGGTCGTAAAACAAAAGACGCTTTTATGGTTACGCTCATTACGGCACACGCAG	-7.56
GGTGTAATATTCCTGCAAGTGCAGTTTTTATGAAGGCTCTAAAAAACACAAGCGGAA	-7.55
TCATTGAGAAACGAGACAATCGTCCTTTTATGACACGCAATAATGAGCCTGGCTCAC	-7.54
AGAAGCCACAGCAGAAGAGACAGAATTTTTTGCCAACTTTTTGTCGATGCGAAACTG	-7.53
GAGAACATGAGCTGCGAGCATCGGGTTTTTAGCATATCCATACCTGTGGCTCGTCCT	-7.52
TCGAAGGCCCGCGCACAAAAGGTGATTTTATGATTACGCGAACGCGATCGCTTTCGC	-7.48
AGAAAAATAGCTATATTTTGTTTAATTTTTAGTAAATATATTCCTTAAATTAAGAAT	-7.48
TTCGAATCTTCGGCTCCCTCCAATCTTTTTAGGGCGAAAAAAATTCGGAAATCCTCG	-7.47
CGTTTAATCTCATGGATTTCAGTCGTTTTTAGTTTCATGTGAAAAAACTCGAGGCAA	-7.45
ACGCCGAAACCGAGAGAAGAAAGATTTTTATGATCGGACCGGCGCCAGGGCGGCGTC	-7.44
ATTAGGGTACATATTATGACAAATGTTTTTCGAATCCAATAATTTTACAACGTCATT	-7.43
AAGCAGCCAAAAAAAAATACAATTTTTTTTCGTTGGGAAGGACAGGAAAGGAAATGC	-7.43
TAAACATACACTATTTAAATACATTTTTTATGATAAGTGAACTTAAAGTCACACTAA	-7.42
GAATAAAAAAGAAAATCTACCTGAGTTTTATGACTGGACAGCGCGAAAAAAATGAAA	-7.42
TCCAGCGATAATAAATATATCGATATTTTTAGTAAAATTGAAAAGGTAAACTTAATT	-7.37
AGCTAAAACATTTTAAACTATATTATTTTTCGCAAGAATATATCAATTATTGAGCAA	-7.37
AAATCGAAACGCACTTCACATTCCCTTTTATGTGATATAGGGAAAATCAACCCCTAA	-7.37
AGAGTCTTTAAAAATTTAAAATAAATTTTTAGGAGAATTTTTCAAACTAAATTGCCA	-7.29
AAACTAAAGTCGCTTAAAATGTATATTTTATGGAAAAATCATCAATTTAAGTATATT	-7.29
CTCGCAACTCCGCGACAGTTGAACATTTTTCGCCAAAACCGAACAACAACACCAACA	-7.29
CAAACAAATTACATGAACATGAGAATTTTTAGCGATTATGCGCTTTATCGGGGGAGC	-7.22
AAAACATAATTAATAATAGTATATATTTTTAGAAAGAAATATAGAACATTTTATTAT	-7.21
ATGAATACGATAATAGAAAATCAACTTTTTAGTGCTATAAAAAAGTAGTGCTATAAA	-7.19
AATGAAAAAGAATTCATTAAATAACTTTTTAGAACAAAAAATATGTATTGAGATCAT	-7.17

## Sheet: hb-mid-19-7
Sequence	Score		Percentile	Score
TTTTATTTTTTTTTTCTCTTTTTTTGGTGTGCT	-21.25		0	-7.23
GGGCGTCTTTTTTTTTTTTTTTTTTGGCCAGGA	-19.13		0.25	-8.27
TGTTTTTTTTTTTCTTTATTTTTTTGGCAAGAG	-18.79		0.5	-9.15
TGTGTCTGTTATTTTTTTTTTTTTTGTTTTGTT	-18.19		0.75	-10.57
TTATTTTATTTTATTTTTTTTTTTCGGTTCGGT	-17.3
TTTTTCTGTCCGTTTTTTTTTTTTTGGCAGAAA	-16.95
TTTGTTTTTTTTTCTTCACTTTTTTGACGCGTT	-16.73
TTTCATTTTCTTTTTTTTTTTTTTTGAAGCCAA	-16.51
ATTTCCATCTTTTCCTTATTTTTTTGCGTCCCG	-16.34
TTTTTTTTTGGTCTGCTCTTTTTTTGGACCATT	-16.13
TTTTTTTGTTTTGGTTTTTTTTTTCGCGCATTC	-16.11
ATTTTTCTCGTTTTTTTTTTTTTTTGCTTTTTG	-15.97
CAATGTTCTTTCTGTTTTTTTTTTTGGTCTGCT	-15.84
TCTCTTTACTTGCGCCTTGTTTTTTGGGCCATT	-15.81
TCGTTTGACTTTAATGTGTTTTTTTGCCGGGAG	-15.7
TCTCCCATCTGTGGGCTTTTTTTTTGCGAGGGT	-15.63
TTTCATTTGGTTTTTGGATTTTTTTGCAGACTT	-14.99
TTTTTTAAAATGTTTTTTTTTTTTTGTTTTTTT	-14.97
TTTTTTAAAATGTTTTTTTTTTTTTGTTTTTTT	-14.97
GCGCACCTTGTTGCTTTGTTTTTTTGACCAGAT	-14.76
CTGTGTGTGTGTGTTTTTTTTTTTTGCATCATT	-14.7
TGAATTCTTCTTTTTTATGTTTTTTGTTTTCGT	-14.58
TAAACTAATTTTATATTGCTTTTTTGGGTGCAT	-14.56
TTAGTTTGATTTAGCTTTTTTTTTTGTTAGCTA	-14.54
ACTTGTTTTGCGTTTTGGTTTTTTTGGGGTGGT	-14.38
CCAGTTTTTAGTGTTCTATTTTTTTGGTCGAGC	-14.37
TGCTCTTCGTTTTTGTCTATTTTTTGGGCCTCG	-14.27
TCCTTCTCGTTTTCTTCCTTTTTTTGTTTACGA	-14.24
TGTCCATAGTGTTTTATGTTTTTATGGCATGTT	-14.2
TCCTCTGATCCCTGTGTGTTTTTTTGCGGTATT	-14.12
TTTGTTCACTTATTTTTTATTTTTTGGTTTTGG	-13.73
TTTTATTTTGTGTTTCTAGTTTTTTGCTCAAAT	-13.68
TCAGTTAGCTTTTCTATTTTTTTTCGGATTTTT	-13.65
GACGCCTCGGTTGTTTCTTTTTTATGGTGTCCT	-13.63
GACGCCTCGGTTGTTTCTTTTTTATGGTGTCCT	-13.63
TCATTGCTATCTGATTTTTTTTTTTGCTATACT	-13.61
CCTTTTTGGCTCTTTGCCGTTTTTTGGCATCTC	-13.48
TCCTCCGTTTTCTTATTTTTTTTTTGTTGTATC	-13.39
TCTTTTTTGTTTGTTCATCTTTTTTGTCACGTG	-13.32
TCTTTTTTGTTTGTTCATCTTTTTTGTCACGTG	-13.32
TCAGACATTCTCGTTTAATTTTTTCGCGCACCT	-13.27
TCCTTCGTCCTTTTTGTGGTTTTTCGGTTCTTG	-13.03
TCCTTCGTCCTTTTTGTGGTTTTTCGGTTCTTG	-13.03
TTTCGCTTCGGTTTCTTCTTTTTTCGTGTGTGT	-12.92
CGAGGTTTTTTCTTTTTTCTTTTTTGGAGCTAC	-12.92
TCCCCAAAGACTTTTTCTTTTTTTTGTTTTGGT	-12.91
TGTGTCACATTCGGTTTTTTTTTTTGACAGATG	-12.9
CTTTTTTTTTTTTGCAAATTTTTATGGTTTGTT	-12.85
GTTTATGATGATTTTGTGATTTTTTGCTCTCGT	-12.79
CCACTCTTTTCACTTTTTTTTTTTTGCAAATTT	-12.66
GCCGACTGCGGTGGTTGTTTTTTTTGAGCCTCT	-12.65
GCCGACTGCGGTGGTTGTTTTTTTTGAGCCTCT	-12.65
ACGAAAAAAAATTGTATTTTTTTTTGGCTGCTT	-12.63
AAATTCTTGTTGCCTTTGTTTTTATGGGCTTTC	-12.56
TCGTTTTTTTCGCGTTATTTTTTTAGGGGCTTT	-12.56
CTATGCGTTCATTTTCATTTTTTTCGCGCTGTC	-12.39
GCTCCCTTCTCATATTTTATTTTTTGCCCAAAA	-12.26
TAATCGGGTTCCTTTCTACTTTTTTGGCGCGCT	-12.26
GGGTGATTTTTTGTGCGATTTTTTTGTCTTCGG	-12.26
TCGCGCTCCCAACGTTTTTTTTTTTGCCACTTA	-12.23
AGAACTTACCTTTTTGCTTTTTTTTGTTGGATG	-12.23
CTTCCAGGACATGTGCTGCTTTTTTGGCCGTTT	-12.22
TTCCCGTATTTGGGCCACCTTTTTTGCGTCCAT	-12.1
GCAGTTTTTTTTTTTTTTTTTTTTAGAATTGAG	-12.08
TGTTTTTTTTTTTTTGTTTTTTTTAGAAGTGCA	-11.99
TGTTTTTTTTTTTTTGTTTTTTTTAGAAGTGCA	-11.99
CATTCTCAATTCTTTCGGTTTTTATGGCCCTTT	-11.97
CATTCTCAATTCTTTCGGTTTTTATGGCCCTTT	-11.97
CTGCTGTTTTTTACGTTTTTTTTTCGCTGAATC	-11.9
CTGCTGTTTTTTACGTTTTTTTTTCGCTGAATC	-11.9
GATCATGATCTTGTTTGATTTTTTTGCGATTTA	-11.77
TTGGGAGATGTTTTCGTATTTTTTTGTTGATAA	-11.75
TTTATTTGGCTTATCAGGCTTTTTTGGCTTTGA	-11.73
TCCTTTTCTACTCTTCGTGTTTTTTGTGTGCTC	-11.71
TTTCGCAGGGATTTCCTGATTTTTTGCATTCGT	-11.68
TCGCAAAATTTTCTCACCATTTTTTGGGCACAG	-11.68
GGCCAAATTTTTTGGGTGATTTTTTGTGCGATT	-11.65
TTCATAATTTTTGCATTTTTTTTTCGCTCATCG	-11.6
TTCATAATTTTTGCATTTTTTTTTCGCTCATCG	-11.6
TCTTCATCTTTTCATATTTTTTTATGCCTAAAA	-11.59
TAGCTATTCTATTGGATATTTTTTTGCACAGTA	-11.58
TAGCTATTCTATTGGATATTTTTTTGCACAGTA	-11.58
ATTTGCATTTGTATTTTTATTTTTTGTTCAGTA	-11.54
TACTTCGATTTTCGATTTTTTTTTCGCAGGCCA	-11.51
TGTGACTTTGTGACTTAGTTTTTTAGCCCGGCC	-11.51
TGCCTAATTGTTGTGTGAATTTTATGGGCCGAT	-11.46
TCTTTTTGGCCCTGTTTTCTTTTTTGTGGTTAG	-11.45
AGATTTTAGATTTGAGTTCTTTTTTGGCGAGTG	-11.4
TTGCTTAGCTTTTCGTGATTTTTTCGCGTAAGC	-11.39
TGAGTCCTGCAGTGTCGTTTTTTTCGCAGACTT	-11.38
GCAGAAAGATTACGATTATTTTTTTGCTCGCAT	-11.34
TAGGCAATGCTTTGGTTATTTTTATGACTTAAA	-11.34
GCAGAAAGATTACGATTATTTTTTTGCTCGCAT	-11.34
TTTGTTCCCATTGTGCGCTTTTTTCGCTGCGCT	-11.34
TCAATTTAGAATTGCCGCTTTTTATGGGGCATT	-11.34
TAGGCAATGCTTTGGTTATTTTTATGACTTAAA	-11.34
TTTTTTCAAGAGTGTGTGTTTTTATGGGCCTCG	-11.3
TCTCCGAGGATCGTTCTAGTTTTTTGCTGGCCA	-11.25
GGCCGAGAGTTTTATAGTTTTTTATGGCTTTAT	-11.21
TTTTTCTATTTTTGGAAATTTTTATGAGGTCAG	-11.2
ATGCCCGAGCAAATCCTTTTTTTTTGCCCTTTG	-11.15
TGCGGTTGTCTCGACTCCTTTTTTTGCCAGAGG	-11.14
TGGAAATTTGTGTAGTTTTTTTTTTGCAAGTCG	-11.13
GCGGACAAAGGTGTTTTGTTTTTATGACTTTGT	-10.85
CAGAACTCTTTCTTCTCTTTTTTTCGGGTGAGT	-10.81
AGTGTGTTTTTTGCGACGTTTTTTAGGCTTCAA	-10.76
AGTGTGTTTTTTGCGACGTTTTTTAGGCTTCAA	-10.76
TAAGGCGATTATTGTTTTATTTTTCGATCCCAC	-10.74
GGAGCCAAGTTTAAGAATTTTTTTTGATTAATT	-10.73
TAAATAATTTTTAAAATATTTTTTTGATAGCAT	-10.7
ATGATTTACAATTCTCGTTTTTTTCGCGTTATT	-10.6
CTTCACTTTTTTGACGCGTTTTTTAGCCGAACT	-10.57
TCTGTTTCGGTGCTTTTTGTTTTTCGCATCTCG	-10.55
CAGTTCTTTCTCCTCTCACTTTTTTGTAGCCTT	-10.53
AAAATATTTGCTTTACTACTTTTTTGCCGCTTT	-10.53
TGTCTTACGCGGAAGTGTGTTTTTTGCGACGTT	-10.53
TGTCTTACGCGGAAGTGTGTTTTTTGCGACGTT	-10.53
ATTACAACCTTCTCTTTTTTTTTTTGAAACTAT	-10.49
TTTGTCCATTGTCTCCGCATTTTTTGTCATATA	-10.44
TTCAATTCGATTCGTGTGGTTTTTTGTTGTCGC	-10.43
TGCTGCGTCGATGTCCTACTTTTTTGCATGTTT	-10.41
TCCCAAGTTCTTCGTTTGGTTTTATGTTTCCAG	-10.38
TAAGTTTTTAGCAACTCCCTTTTTCGGGCGCTT	-10.36
TTGTTTCTCGGTCGACCATTTTTTTGTTCAATA	-10.36
CAGGTCTTTCCAAATTATTTTTTATGGCCATCG	-10.35
TTTTTTTATGCCGCCTAATTTTTATGGCCTAAA	-10.35
TGTGTGTGTGAGAGAATTTTTTTTTGCACACAC	-10.34
CGAGTATATGAATATATGGTTTTATGGCCTGCT	-10.24
CGAGTATATGAATATATGGTTTTATGGCCTGCT	-10.24
ATTTTATTTTATTCTTGATTTTTTAGAGCATTT	-10.24
AAATTGTGCCTTTTAGTATTTTTTTGCATTTCA	-10.2
AAAATAAAGTAGGGCTCTTTTTTTTGGGAATCT	-10.18
TCTATTTTTTGGGCCTCGCTTTTTAGCTTGCTT	-10.16
TGTCCGGCGATGTGTTTTTTTTTTAGCCATAAC	-10.13
TTCGTTACAAGTCTTTCGTTTTTATGACCCAAA	-10.13
CGTTTGGGTTGGCTTCGATTTTTATGGCACTTT	-10.11
GCAATAAAACTTTGGATGTTTTTTAGGCAACAG	-10.1
GCAATAAAACTTTGGATGTTTTTTAGGCAACAG	-10.1
CCAGATTTGTTTTTTCCTCTTTTTCGCAAACCG	-10.1
TTATTAAGAATTAATTTAATTTTTTGTTTAACT	-10.08
TTGAGCGGTAGGTTTTTTTTTTTTCGTATTTTT	-10.07
TTGAGCGGTAGGTTTTTTTTTTTTCGTATTTTT	-10.07
AGCTTGCTTTTGTGCTTTCTTTTTCGCGGAATT	-10.05
ATTTTTTGTTCTAATTATTTTTTATGAGTTCAG	-10.04
CATGCATATTTTATGGTATTTTTTCGTGTTTCC	-10.03
GTTTAATCCCCGGCTTAAGTTTTTTGCCGCCCA	-10.02
CGGCGATTAGTCAGAAATTTTTTTTGGTTGTTT	-10.01
ATCACTGGCTGGTGATGTGTTTTTTGGGAGCAC	-10
ATCACTGGCTGGTGATGTGTTTTTTGGGAGCAC	-10
TGTCCTACTTTTTTGCATGTTTTTCGAGCAATA	-9.99
GCTGCTCGACATGTTCCCATTTTTTGTTCTAAT	-9.99
GATGAGTGTTTTGCTTCAGTTTTATGGCACGTC	-9.98
TCTGGACTGCTGCTGCATTTTTTTAGGGAACAC	-9.98
CGACATCATTATTATGTGTTTTTATGACTTTCT	-9.97
TAATGAATTTTCTTCGCATTTTTTCGCCGCACA	-9.97
CTAAATATATTTTAAATATTTTTTTGTAGTGCT	-9.96
AAAAAATAATGTTTGATATTTTTTTGATCGCGT	-9.93
CTCGGCCAGGCAATTGTCCTTTTTTGCGCTCAG	-9.92
GTTCCTTTTTACGATTTCTTTTTTAGACGTGTG	-9.9
AAAATGCCGGTTTCTTTTATTTTTTGTCGCTTG	-9.89
AATATTTTTATATATTTTTTTTTTTGCAAAAGA	-9.88
GCATTATTGAATTCTTCTTTTTTATGTTTTTTG	-9.85
CTAGATGAACGTCCTCTTGTTTTATGCCAGCTA	-9.84
GGCAGGTAGCTGGCTGCCGTTTTTTGTGCGCGA	-9.82
GGCAGGTAGCTGGCTGCCGTTTTTTGTGCGCGA	-9.82
ATTGCATGTGGGCAGCTGTTTTTATGACTCCCT	-9.82
TTCGACTTCGGCCGCGACTTTTTATGGCATCTG	-9.8
TTCGACTTCGGCCGCGACTTTTTATGGCATCTG	-9.8
ATTAGCAATCCTATCATGCTTTTATGGCCGGCC	-9.8
TTCACCGTCTTTTTGATAGTTTTATGGAAAGTG	-9.76
TGAATTGCCATTCTGTCTATTTTTCGAGGTCAT	-9.75
ATGGCATTGTTGATATTTATTTTTCGACTTCTG	-9.74
TCGCGAATTCCACAGTTTTTTTTTTGAAACCAA	-9.73
CGCTTGAATTGACAATGGTTTTTTTGGTGTGCA	-9.73
TTTCGAACAATGAGTGTCCTTTTTTGTCGTGGT	-9.71
ATACTAACTTATGATTTTTTTTTTAGCCTTAGC	-9.69
GGCGCGCTATTTTTGTGGGTTTTTTGTACAAGA	-9.68
TGACCACTTCCGCTTGTGTTTTTTAGAGCCTTC	-9.67
TTAGATTAATCTTCGGGGTTTTTTCGCCAATTG	-9.67
TTTGCAGTTGTTAAACGAATTTTATGGCTTGAC	-9.64
TGATCCTTGGTGCCATCTCTTTTTCGCACTCTA	-9.64
GGGGTGGATTACTGAGGGGTTTTTTGACTACAT	-9.64
ACATTACTTCTAACTACTTTTTTTCGGTGCATT	-9.63
GAGTGATAAAATCTTTGGGTTTTTTGAGTGGGT	-9.63
GACTAGGTGTATACCATTTTTTTTTGAGTGTAT	-9.62
TTACAACCGTTGCACCCCGTTTTTTGGTCTTTA	-9.61
GAGCGCATCAAATGTGTGCTTTTTTGGCGTAGA	-9.57
TTTGCGCTCAGCTCTCAGTTTTTTCGTCCAGCG	-9.56
TTGATTTACGGCCTACTCTTTTTATGATCCTGT	-9.54
TAAATGGTTTTATGTAGATTTTTATGGCAAGGA	-9.51
GGGGGTATCCGGTCAGAATTTTTATGGGCGATC	-9.5
GGGGGTATCCGGTCAGAATTTTTATGGGCGATC	-9.5
ACCAGCTATACTGAGTGAGTTTTTTGTCTTCCT	-9.49
GGGGGGCCTTCGCCAATTGTTTTTTGGGCAACT	-9.49
CGCATATTTCTGTATTATTTTTTATGATATGCG	-9.44
CATTGTTTTTACTTTGACATTTTTTGTTGTTTT	-9.44
TTAACATTCCAAAACGTGGTTTTTTGAGTTCAA	-9.44
AATTTGCTACAATTTATATTTTTTTGCTTTTCC	-9.43
TTTTCTCTGAGGCTCTTTCTTTTTCGACGGTTC	-9.42
TTTAGTTCAGTTACACATATTTTTTGCATTGTT	-9.42
CAAGTCAGGGCATATCCTTTTTTATGCTGCGGT	-9.41
TTGAATTGCGTAGATAATATTTTTTGGATGATT	-9.39
GTTGATTAACTTAAATTCGTTTTTAGTGCGCTC	-9.39
GCGAGGATGCCAGTTTCAGTTTTATGGCCTGGC	-9.37
GGGAAAAATCGGCGTGAGTTTTTATGGCCGAAC	-9.37
TTTTTCGCAGTTGATTTAGTTTTTCGTAGATCT	-9.36
TTCAGCAACAGTTTACAGTTTTTATGTCTTTAT	-9.35
AATCGCCGTCCTTTCGCCGTTTTTTGTCTTTGT	-9.35
AAGTGTGTTGTGCCGTGTCTTTTTTGGAGTCGC	-9.34
TCAACACATAGTTCTGATTTTTTATGTTTTATT	-9.34
TCATAAGCCGAATTTTCTATTTTTTGTTTGACT	-9.34
TTTCAATTCCGGCATCTCGTTTTTCGCTTAGCC	-9.32
AAGATTTGAGTTTTCCGCCTTTTTCGGGGTAAT	-9.29
ATATTAAAATTGCACTTGTTTTTATGTTATCTC	-9.28
CAGTTATTATCCAGCTCCTTTTTATGGCACTTC	-9.27
ATATTCAGCATGTACTGGATTTTATGGTCCCAA	-9.26
AGAAAAATTTCGGTTTTCTTTTTTAGGACATTT	-9.25
TTTTTTAAGGAACTAAAGATTTTTTGCTTTGCT	-9.21
TATGGCACTTTCGCTGCGTTTTTATGAATTGCT	-9.19
CATAATCCGGCAGCTTAAGTTTTTTGGCCTGTT	-9.19
GTCCGCCAGTCCGATGTCCTTTTTCGACCGCCT	-9.18
GTCCGCCAGTCCGATGTCCTTTTTCGACCGCCT	-9.18
GTGTTTGTTTGGCTATTTTTTTTTAGTCTAAGG	-9.17
GAAACAGGGTAATTTGACTTTTTATGGGCTGTA	-9.17
TAGAATTCCAATGCAGTTTTTTTATGCCGCCTA	-9.15
TCAGAGTTTCAACTCGTATTTTTTCGACTATAT	-9.14
GTGGTTTTGGAGCTTCAGTTTTTTAGACAACAA	-9.13
GTGGTTTTGGAGCTTCAGTTTTTTAGACAACAA	-9.13
TAACCGATGTGCTTAACCCTTTTATGGGCGCGC	-9.12
TGAACCCACGACTCTTCTCTTTTTTGAATACAC	-9.11
TGCTCAGGCTTGGGGATCGTTTTTCGCTTTCGC	-9.09
AGCTTTTTGTGAAAGGTGATTTTATGCGCGCAT	-9.09
TGCTCAGGCTTGGGGATCGTTTTTCGCTTTCGC	-9.09
GTTTTATATGTACAAATTATTTTTTGTTGGCAA	-9.08
ACTGTTGAGTGTTGCACATTTTTTAGGCTAAGG	-9.07
ATGTTCTGATCTCGTTCCATTTTTAGCGGAACT	-9.06
ATGTTCTGATCTCGTTCCATTTTTAGCGGAACT	-9.06
TCGCTGTGGGTGTGAGCAGTTTTTTGTGAGTAA	-9.04
TTCTAGTTCTAGTTTCAAGTTTTTAGGTTTCCA	-9.02
GGGGACAAAGTGTGATGATTTTTATGACTCGCC	-9.01
TTTCCCGGCTGCCATAAACTTTTATGGCTGCAA	-9
CCTGCGGCCTGTTTTATAGTTTTATGATGTGCC	-9
TTTTCCCTCTGTGCATAAATTTTTCGGTAACAA	-8.99
TCTTACGGACATTAAGGGGTTTTTTGTTTGCAA	-8.98
CGTCGAGGATTTCCGAATTTTTTTCGCCCTAAA	-8.97
TGCCAATTATCTTGGCCACTTTTATGCGTCAAT	-8.96
CAATTCATCACCACATAGTTTTTTTGAAGCCTT	-8.95
TATATTATATTATTAAATTTTTTTAGCTTTTCT	-8.95
CAATTCATCACCACATAGTTTTTTTGAAGCCTT	-8.95
TAGGATTACGATGAGATGGTTTTTCGGGAACTG	-8.92
ATTAGGAAAGTAGATCACGTTTTTTGTTCCCAT	-8.91
GTTTATATCATTTATATTATTTTATGACATTTG	-8.9
TACGTAAGAAATTCGTCCTTTTTATGTTGTCCC	-8.87
TACGTAAGAAATTCGTCCTTTTTATGTTGTCCC	-8.87
ATTGCGTTCAATTATTAGTTTTTATGTTAGTGA	-8.86
CGCCTGGGATCGGTTCCGTTTTTTAGGCCATAA	-8.86
TTTTATTGTTTTAACATAATTTTTCGCATGCGA	-8.86
TGGAAGAAAAGTCGGCAGTTTTTATGGGCCACA	-8.86
ATTGCGTTCAATTATTAGTTTTTATGTTAGTGA	-8.86
CGGCGCGAGCTTAGCGTTCTTTTTAGGGATTAC	-8.83
CGGCGCGAGCTTAGCGTTCTTTTTAGGGATTAC	-8.83
GGCATTGTTGCACACTCGGTTTTATGGGTGTGT	-8.82
GTACTCCTTTTGCATGCAGTTTTTAGGGGTTGA	-8.82
CAATTGTTAACCGCCTACTTTTTTCGACTGCCT	-8.81
CGACGAGATCCTTCCAGGTTTTTATGCATCCTG	-8.79
TAACTTTTTATTGCCAACATTTTTCGAGTGACT	-8.78
CTGCGAGCAGGTCGCTCTCTTTTTTGTTTGTTC	-8.78
CTGCGAGCAGGTCGCTCTCTTTTTTGTTTGTTC	-8.78
GCCGGGGAACGAGGTGTTTTTTTTAGGTAGCTG	-8.78
CTTAGCCAGCTTTGGCAACTTTTTAGGTTCAAT	-8.77
TCCTTGCTTTGCCTTGTGCTTTTTCGATGCTTC	-8.76
TGGACCATTGCCATGCATATTTTATGGTATTTT	-8.75
AGGATGCGAAATATTTTTTTTTTATGTGCCTCG	-8.75
GCCCGAACGCAGGCTGAGTTTTTTAGGCCAATT	-8.73
CCACCTGCATAAATGCTCCTTTTATGGGTGGCT	-8.72
TCCAAACCACTCCTCACCCTTTTTTGGACGGGT	-8.71
TCCAAACCACTCCTCACCCTTTTTTGGACGGGT	-8.71
AGTGGTGGCCACTCAGCCTTTTTATGGTCATTT	-8.7
TTTCATCTTTAAAAGTGCATTTTTTGCTTCTCG	-8.7
ATTTTCGACAACGAGTCTTTTTTATGGTGTGAG	-8.7
CTGCGCCTCTTAGAAGGAATTTTTTGTGTGCTG	-8.69
ATAGCTATATTTTGTTTAATTTTTAGTAAATAT	-8.69
AATGCCATTTCAATGACCATTTTTTGCCAAAAT	-8.69
GTTTCTCGGAATTTCCACATTTTTTGATTAGGC	-8.68
GTCTAAGGGACATACGATTTTTTTTGCCTCTGC	-8.68
GTTTCTCGGAATTTCCACATTTTTTGATTAGGC	-8.68
AAGTTATTCCAAAATTTAATTTTATGGGGGAAT	-8.67
GGGCCCTTTTAAAAGTGCATTTTTCGGTTACTG	-8.67
GGAGCTACCTGTTTAACCCTTTTATGCCGCTAA	-8.67
ATTGCCAACATGTCGCGATTTTTTCGTACACCA	-8.66
CAAGGTGTGCCTATGCAGTTTTTTAGGCATAAA	-8.66
ATGTTCTCCGCGGACCGCGTTTTATGGACGGTT	-8.65
TACTCACCTTGTATGTATGTTTTTCGTTCTATT	-8.64
GGACGCCATTCATGCTTTCTTTTTTGTATAGGA	-8.63
TGATCTAGATCTAAATAATTTTTATGATTCTTT	-8.62
ATATCGATAACACTTTAGTTTTTTAGCCCACGG	-8.62
CTTTTGTCCCGAAAACTTATTTTTTGGCAAAGA	-8.59
TTGTGTAAGCCAATAGAAATTTTTCGGTTCCTT	-8.58
TTTCCGCGAATTTAATCATTTTTATGATGTGAA	-8.58
TTTATGATCTCAATACATATTTTTTGTTCTAAA	-8.58
GCGAAGTGTCTTTGGGCGATTTTATGATGCCAA	-8.56
TTGTAATTAACGCTGCCTATTTTTCGGACTTTT	-8.55
TTAGCTCATCAAATGCAAGTTTTATGTGCCCCC	-8.55
GTGGCGTAAATTAGGTCAGTTTTTAGGAAACAT	-8.55
CGTCCAAATAGTGCTAATTTTTTTCGCACGAAA	-8.54
CGGATTGACTTTTAAATGGTTTTATGTAGATTT	-8.53
ATTTTTATGATGTGAACGATTTTTTGAATAGAT	-8.53
CCATCGGCTGCTCGACAATTTTTATGGTTACGA	-8.52
GCTGAGCATGGATCTTTTATTTTTCGCTTTTTG	-8.52
CCTTTATGCTCGCTGATGGTTTTATGATGCGGT	-8.52
GGTTTTTGTGTCCATAGTGTTTTATGTTTTTAT	-8.51
TGATATCTCCGCAAAACCCTTTTTTGTCTTGTT	-8.5
AATGGAGATCTTATGATCATTTTTCGGATATTT	-8.5
TGATATCTCCGCAAAACCCTTTTTTGTCTTGTT	-8.5
GTAAGTGACCGAAATATGTTTTTATGAGAGGAT	-8.49
GTAAGTGACCGAAATATGTTTTTATGAGAGGAT	-8.49
TGCTCCAGTTTCTGACCAGTTTTTAGTGTTCTA	-8.48
TCTCCGGACTGTGACCCGGTTTTTAGCAATGTT	-8.48
ACGCAACGTCACGCCCACTTTTTTTGCACCACT	-8.48
TATGGCGGCACTTAACTCTTTTTATGAATATTT	-8.47
GAAAAATCCCGCTCTTCGCTTTTATGGCCCAAA	-8.46
GATCGTAAAATATTTAGTTTTTTATGACCAACG	-8.43
GATCGTAAAATATTTAGTTTTTTATGACCAACG	-8.43
AACTTCAGCTTCGACTTCTTTTTTCGATGAGGA	-8.4
GGGCATTACCTACACGGCGTTTTATGGCGGAGA	-8.38
ATGGAAATGTGGCCGTTAGTTTTTCGCGTGAAA	-8.38
AAAACTATCAATTCTCTTTTTTTTCGAAATCGG	-8.38
GGCTTAGAGCGCGACGCGTTTTTTCGCGACTCC	-8.38
CAAGACTATCTTTCCGAAGTTTTTCGTTTTTTC	-8.36
GCAGAGTAAATTTCAATTTTTTTATGTATATAT	-8.35
AATTTGATTGTCGATTGCATTTTATGATCTCAA	-8.32
AATTATGGTATATGCAGATTTTTATGGGTCCCG	-8.31
TAAACCAAGAAACTCGCTCTTTTTTGACATAAT	-8.3
AGTCTGCGTATTAAATACTTTTTATGCTCATCA	-8.29
AATTTTTATTGAATCCCGTTTTTATGACATTCC	-8.28
GAAACTCCCACCTCATTTTTTTTATGGTGTACG	-8.27
ATATTCCTGCAAGTGCAGTTTTTATGAAGGCTC	-8.27
GTAGCGATTAGATGATGCCTTTTATGTGCTTGT	-8.27
CATAATGTACATTCCTATATTTTTTGATAGTTG	-8.25
CATAATGTACATTCCTATATTTTTTGATAGTTG	-8.25
ATGATCAAGAATTTAAACATTTTTCGGTACGCT	-8.23
GCCACTTCCGTCTGAGCGATTTTTAGCCGATTT	-8.23
GAGTAAGATCGCTCCGCACTTTTATGGCTCCCA	-8.23
AAATTGAACAAAGGCCAAATTTTTTGGGTGATT	-8.23
GCGCGTGGCCGCCGTGGCGTTTTATGACTCTGT	-8.22
ACAATAAAGGCAACTGCGTTTTTATGGCATTAA	-8.2
TCTGTTTAAAAAATTAAGCTTTTTTGTATAAAT	-8.2
TGCTAATAAACTCTGCTATTTTTTAGTTTGCGA	-8.2
TCCCTGGAAAAGAGCAAAATTTTTTGGGTTGGC	-8.18
ACTAGACAGGATGGGCGTTTTTTATGATCACAA	-8.18
TCTTCGGCTCCCTCCAATCTTTTTAGGGCGAAA	-8.17
ATATATCTGATAATAAGTATTTTTTGAGCCCAC	-8.17
TTGAATACACATCTTCGACTTTTATGCATTTAT	-8.17
ACGTGTCGGGGCGATAAGGTTTTTTGTTCAGAT	-8.16
CTTGGATCGTGAGCTGATATTTTTCGCACTTTT	-8.15
TCGGCTTCGACCCGATTCGTTTTTAGCTGGTGC	-8.15
CTAAAATTTGTTTAATGAATTTTATGGAAAAGT	-8.15
AGACAAGCAACTAATTAGTTTTTATGAGCGCCA	-8.11
CTGCACTTACCCAACTTCGTTTTATGTCTAATG	-8.11
TAAATTGTAGCAAATTGCTTTTTATGATCATGC	-8.11
TTCCATTCAGTAATTAGGTTTTTATGATGCAAC	-8.1
GACAGAGAATTTTTAATATTTTTATGATGTACA	-8.1
TTTATGCTCATCAAAAATGTTTTATGGGCATCG	-8.1
CTTTGACAAATAAATTTTCTTTTTCGGCAAAGG	-8.07
TTTCGCACTCTAGCCATCCTTTTTAGTCACGTC	-8.07
GTGGTTCCAACTATAAATATTTTTTGTTACATT	-8.05
CTTGTGGGAGAAATCACATTTTTATGATCGCCC	-8.05
CAAATCCAAGTGCGCATAATTTTTTGTTTCTGC	-8.04
CAAATCCAAGTGCGCATAATTTTTTGTTTCTGC	-8.04
AAAAAATATCAAACATTATTTTTTTGACGATTA	-7.99
CTAACACCATTCTTATTAATTTTTCGCAAGAAT	-7.94
CTAACACCATTCTTATTAATTTTTCGCAAGAAT	-7.94
TAAATTGAGGCTGTTGACATTTTTAGTGCAAAA	-7.92
GCGTTCCTTGCTCAATGAATTTTTCGCAATGGC	-7.9
GCGTTCCTTGCTCAATGAATTTTTCGCAATGGC	-7.9
ACGCGGAAGTCGAAGCCGTTTTTTAGCCAACGG	-7.89
ATAAGGATGCTAAGAGACTTTTTATGATGCCAC	-7.89
CAAAAAGTCAAATGCGATTTTTTATGGGAACAA	-7.88
CCCAGCCACCCCTGACGTATTTTTTGTTAGGGG	-7.88
CAAAAAGTCAAATGCGATTTTTTATGGGAACAA	-7.88
AAATCGAATTATGCCGCTCTTTTTAGGGGGTGA	-7.88
TAAGTAACAGAGCTATAGATTTTATGCCTTACA	-7.86
TATTGAATTCTTCTGTGACTTTTTAGATAAAAA	-7.86
TTTGATTCCTAACTGTGATTTTTTAGTAGAAGT	-7.85
ACAATGGGGCGTGGTCGGATTTTTCGAAGATTT	-7.84
ATAATTTACATTATTAGCATTTTTAGTGAAGTA	-7.83
TTCGCAGCATGCAGAAGGATTTTATGGTTTTAT	-7.82
CCTAAAAAGAGAGTTATGGTTTTTAGGGAAATT	-7.82
CCATAGAAAACAATGCCAATTTTATGGCTGCCC	-7.82
CGTTCCAAAGAGGGGAAACTTTTTAGGCATGTT	-7.8
TACACTATTTAAATACATTTTTTATGATAAGTG	-7.78
CTTATCCCAAACTAGGGGTTTTTTAGGGGTAAA	-7.77
CATTAGAAAACTAGATCAGTTTTTTGTTTTGGC	-7.77
ATCTCATGGATTTCAGTCGTTTTTAGTTTCATG	-7.76
CCCACCACGCCCATAATCCTTTTATGGCAAATA	-7.76
GTAATAATTGTAAAATGACTTTTTAGTGGGCCA	-7.75
ATCTTCGCTGAGTAGAGGGTTTTATGACCTTTA	-7.75
AGGACGAGGCCGAAGGACTTTTTATGTTTGACT	-7.75
TATGCGAAAATTAAAAACGTTTTTCGCAAGGAT	-7.75
TATGCGAAAATTAAAAACGTTTTTCGCAAGGAT	-7.75
GTGAAGACGCTGATGGGCATTTTATGACGGTTG	-7.74
GTCGTAAAACAAAAGACGCTTTTATGGTTACGC	-7.74
CCTAAAAACCATAACTCTCTTTTTAGGGAAAAA	-7.73
GCTGCTAGGTCGCACAAAATTTTATGTGTAAAT	-7.7
CGAAAACGCCTGAACTGCGTTTTTTGTAACGAA	-7.7
GAACTGCAGCACATATATGTTTTATGTTTCCCA	-7.68
AGAGCGACCTGCTCGCAGATTTTTAGTGCGAAT	-7.67
AGAGCGACCTGCTCGCAGATTTTTAGTGCGAAT	-7.67
CACAGCAGAAGAGACAGAATTTTTTGCCAACTT	-7.66
TCCACGAATAAAATTAGATTTTTTAGAGCAGAA	-7.65
GCAACAAATAGGGGTGCAATTTTTCGATGTGTA	-7.65
ATTCATATATCAACGCATTTTTTATGTGACATA	-7.65
CCATATCCATGGCCGAGTATTTTATGGCGCTGC	-7.64
CAAGAAAAAATGATTTCATTTTTTAGAATCAGT	-7.64
AAAAGAAAATCTACCTGAGTTTTATGACTGGAC	-7.63
TAAATGTGAGGAAATCATTTTTTATGCAATTCG	-7.62
GTATAAATACATAATACAATTTTTTGTATAAGG	-7.62
TTTAAAAATTTAAAATAAATTTTTAGGAGAATT	-7.6
CCGTCAAAAGATCACCTCATTTTTAGTACCATC	-7.6
CCAAAAAAAAATACAATTTTTTTTCGTTGGGAA	-7.6
AAAGTGTAGTATAGACTTCTTTTTAGAGTAACG	-7.6
AAAGTGTAGTATAGACTTCTTTTTAGAGTAACG	-7.6
ACGAGCATCGAAACTCGATTTTTTCGAAACCCA	-7.6
CCGTCAAAAGATCACCTCATTTTTAGTACCATC	-7.6
TTCACCAAGAAATAATACGTTTTTAGTGGCGAC	-7.58
TTCACCAAGAAATAATACGTTTTTAGTGGCGAC	-7.58
AACATTTTAAACTATATTATTTTTCGCAAGAAT	-7.56
TGAGGACGAAGGGCAAACATTTTTCGGCCAGGC	-7.55
TGGTTAGAAGTGGACCCAATTTTTAGCTAATAA	-7.54
GTACATATTATGACAAATGTTTTTCGAATCCAA	-7.49
ATGAGCTGCGAGCATCGGGTTTTTAGCATATCC	-7.48
ACTCCGCGACAGTTGAACATTTTTCGCCAAAAC	-7.48
TCCAAATGCCAAAATGGTATTTTTCGTTGGACA	-7.46
AAACGCACTTCACATTCCCTTTTATGTGATATA	-7.46
GGACATTAAATATATATAATTTTTAGTTTTATA	-7.43
GTAAATTTTAAAATGATCATTTTTCGCAGTTGA	-7.43
TGGCAAAAATCCAGAGAAATTTTTAGGGAACCA	-7.4
GCCCGCGCACAAAAGGTGATTTTATGATTACGC	-7.39
AAGTCGCTTAAAATGTATATTTTATGGAAAAAT	-7.39
AGAAACGAGACAATCGTCCTTTTATGACACGCA	-7.37
ATAAATACTAAAGTTACCCTTTTTTGTAAATAC	-7.32
TTGAGGGCAAGGCATTAAGTTTTTAGCAACTCC	-7.32
ACGATAATAGAAAATCAACTTTTTAGTGCTATA	-7.31
GATAATAAATATATCGATATTTTTAGTAAAATT	-7.29
TAATTAATAATAGTATATATTTTTAGAAAGAAA	-7.29
CAGTCGACACGCCACGAGATTTTATGAAGGCAA	-7.28
CAATAATTTTCATAAAGTATTTTTAGATTGAAC	-7.27
AAACCGAGAGAAGAAAGATTTTTATGATCGGAC	-7.27
AATTACATGAACATGAGAATTTTTAGCGATTAT	-7.26
AAAGAATTCATTAAATAACTTTTTAGAACAAAA	-7.23

## Sheet: hb-mid-19-2
Sequence	Score		Percentile	Score
TGTTTTTTTTTTTCTTTATTTTTTTGGC	-23.56		0	-7.21
GGGCGTCTTTTTTTTTTTTTTTTTTGGC	-20.86		0.25	-8.17
TTTTATTTTTTTTTTCTCTTTTTTTGGT	-20.54		0.5	-9.02
TTTTTCTGTCCGTTTTTTTTTTTTTGGC	-20.34		0.75	-10.6
ATTTTTCTCGTTTTTTTTTTTTTTTGCT	-17.41
TGTGTCTGTTATTTTTTTTTTTTTTGTT	-17.06
TTATTTTATTTTATTTTTTTTTTTCGGT	-16.85
TCGTTTGACTTTAATGTGTTTTTTTGCC	-16.67
TTTCATTTTCTTTTTTTTTTTTTTTGAA	-16.57
TTTTTTTGTTTTGGTTTTTTTTTTCGCG	-16.54
ATTTCCATCTTTTCCTTATTTTTTTGCG	-16.07
TCTCCCATCTGTGGGCTTTTTTTTTGCG	-15.93
TTTGTTTTTTTTTCTTCACTTTTTTGAC	-15.55
TTTGTTCACTTATTTTTTATTTTTTGGT	-15.42
TTTTTTTTTGGTCTGCTCTTTTTTTGGA	-14.89
TCCTTCTCGTTTTCTTCCTTTTTTTGTT	-14.78
CCAGTTTTTAGTGTTCTATTTTTTTGGT	-14.68
TGCTCTTCGTTTTTGTCTATTTTTTGGG	-14.63
TTAGTTTGATTTAGCTTTTTTTTTTGTT	-14.62
TCTCTTTACTTGCGCCTTGTTTTTTGGG	-14.58
TTTTTTAAAATGTTTTTTTTTTTTTGTT	-14.46
TTTTTTAAAATGTTTTTTTTTTTTTGTT	-14.46
TCTTTTTTGTTTGTTCATCTTTTTTGTC	-14.44
TCTTTTTTGTTTGTTCATCTTTTTTGTC	-14.44
TGTGTCACATTCGGTTTTTTTTTTTGAC	-14.42
CAATGTTCTTTCTGTTTTTTTTTTTGGT	-14.2
CTGTGTGTGTGTGTTTTTTTTTTTTGCA	-14.18
TCATTGCTATCTGATTTTTTTTTTTGCT	-14.17
ACTTGTTTTGCGTTTTGGTTTTTTTGGG	-14.03
TGTCCATAGTGTTTTATGTTTTTATGGC	-14.02
TCCTCCGTTTTCTTATTTTTTTTTTGTT	-13.96
GCGCACCTTGTTGCTTTGTTTTTTTGAC	-13.9
TCCTCTGATCCCTGTGTGTTTTTTTGCG	-13.78
TCCTTCGTCCTTTTTGTGGTTTTTCGGT	-13.76
TCCTTCGTCCTTTTTGTGGTTTTTCGGT	-13.76
CGAGGTTTTTTCTTTTTTCTTTTTTGGA	-13.65
TTTCATTTGGTTTTTGGATTTTTTTGCA	-13.58
TCGCGCTCCCAACGTTTTTTTTTTTGCC	-13.49
TTTTATTTTGTGTTTCTAGTTTTTTGCT	-13.45
CCTTTTTGGCTCTTTGCCGTTTTTTGGC	-13.44
TGAATTCTTCTTTTTTATGTTTTTTGTT	-13.38
CCACTCTTTTCACTTTTTTTTTTTTGCA	-13.22
TCAGTTAGCTTTTCTATTTTTTTTCGGA	-13.14
GCTCCCTTCTCATATTTTATTTTTTGCC	-13.11
TTGGGAGATGTTTTCGTATTTTTTTGTT	-13.04
GATCATGATCTTGTTTGATTTTTTTGCG	-13.02
TAAACTAATTTTATATTGCTTTTTTGGG	-12.95
TCTTCATCTTTTCATATTTTTTTATGCC	-12.87
AGAACTTACCTTTTTGCTTTTTTTTGTT	-12.83
TTTATTTGGCTTATCAGGCTTTTTTGGC	-12.76
TGCGGTTGTCTCGACTCCTTTTTTTGCC	-12.72
TTTCGCTTCGGTTTCTTCTTTTTTCGTG	-12.7
GCAGTTTTTTTTTTTTTTTTTTTTAGAA	-12.7
CTGCTGTTTTTTACGTTTTTTTTTCGCT	-12.61
CTGCTGTTTTTTACGTTTTTTTTTCGCT	-12.61
TCCCCAAAGACTTTTTCTTTTTTTTGTT	-12.49
TTGCTTAGCTTTTCGTGATTTTTTCGCG	-12.47
TCTTTTTGGCCCTGTTTTCTTTTTTGTG	-12.45
GGGTGATTTTTTGTGCGATTTTTTTGTC	-12.37
AAATTCTTGTTGCCTTTGTTTTTATGGG	-12.32
TGTTTTTTTTTTTTTGTTTTTTTTAGAA	-12.26
TGTTTTTTTTTTTTTGTTTTTTTTAGAA	-12.26
TAGGCAATGCTTTGGTTATTTTTATGAC	-12.24
TAGGCAATGCTTTGGTTATTTTTATGAC	-12.24
TGGAAATTTGTGTAGTTTTTTTTTTGCA	-12.2
GACGCCTCGGTTGTTTCTTTTTTATGGT	-12.15
GACGCCTCGGTTGTTTCTTTTTTATGGT	-12.15
TTCATAATTTTTGCATTTTTTTTTCGCT	-12.11
TTCATAATTTTTGCATTTTTTTTTCGCT	-12.11
TCGTTTTTTTCGCGTTATTTTTTTAGGG	-12.02
CTTTTTTTTTTTTGCAAATTTTTATGGT	-11.92
AGATTTTAGATTTGAGTTCTTTTTTGGC	-11.91
CTATGCGTTCATTTTCATTTTTTTCGCG	-11.75
GCCGACTGCGGTGGTTGTTTTTTTTGAG	-11.66
GCCGACTGCGGTGGTTGTTTTTTTTGAG	-11.66
TCAGACATTCTCGTTTAATTTTTTCGCG	-11.59
TAGCTATTCTATTGGATATTTTTTTGCA	-11.48
TAGCTATTCTATTGGATATTTTTTTGCA	-11.48
TCGCAAAATTTTCTCACCATTTTTTGGG	-11.44
TTTGTCCATTGTCTCCGCATTTTTTGTC	-11.43
ATTTGCATTTGTATTTTTATTTTTTGTT	-11.43
TAATCGGGTTCCTTTCTACTTTTTTGGC	-11.43
AATATTTTTATATATTTTTTTTTTTGCA	-11.4
TTTTTTCAAGAGTGTGTGTTTTTATGGG	-11.4
GTTTATGATGATTTTGTGATTTTTTGCT	-11.27
ATGCCCGAGCAAATCCTTTTTTTTTGCC	-11.22
TTTTTCTATTTTTGGAAATTTTTATGAG	-11.16
TGTCCGGCGATGTGTTTTTTTTTTAGCC	-11.11
CTTCCAGGACATGTGCTGCTTTTTTGGC	-11.07
GGCCGAGAGTTTTATAGTTTTTTATGGC	-11.04
TCTGTTTCGGTGCTTTTTGTTTTTCGCA	-11.02
TACTTCGATTTTCGATTTTTTTTTCGCA	-10.98
ACGAAAAAAAATTGTATTTTTTTTTGGC	-10.96
CATTCTCAATTCTTTCGGTTTTTATGGC	-10.95
CATTCTCAATTCTTTCGGTTTTTATGGC	-10.95
TTCCCGTATTTGGGCCACCTTTTTTGCG	-10.92
TCAATTTAGAATTGCCGCTTTTTATGGG	-10.9
TGTGACTTTGTGACTTAGTTTTTTAGCC	-10.81
TCCTTTTCTACTCTTCGTGTTTTTTGTG	-10.81
GCGGACAAAGGTGTTTTGTTTTTATGAC	-10.78
ATTACAACCTTCTCTTTTTTTTTTTGAA	-10.75
TTTCGCAGGGATTTCCTGATTTTTTGCA	-10.74
TCTCCGAGGATCGTTCTAGTTTTTTGCT	-10.73
GCAATAAAACTTTGGATGTTTTTTAGGC	-10.71
GCAATAAAACTTTGGATGTTTTTTAGGC	-10.71
TTAGATTAATCTTCGGGGTTTTTTCGCC	-10.71
CAGGTCTTTCCAAATTATTTTTTATGGC	-10.69
GGCCAAATTTTTTGGGTGATTTTTTGTG	-10.64
TTTTTTTATGCCGCCTAATTTTTATGGC	-10.63
CAGAACTCTTTCTTCTCTTTTTTTCGGG	-10.63
TTGTTTCTCGGTCGACCATTTTTTTGTT	-10.61
AAATTGTGCCTTTTAGTATTTTTTTGCA	-10.6
TTTGTTCCCATTGTGCGCTTTTTTCGCT	-10.59
AGTGTGTTTTTTGCGACGTTTTTTAGGC	-10.58
AGTGTGTTTTTTGCGACGTTTTTTAGGC	-10.58
GGAGCCAAGTTTAAGAATTTTTTTTGAT	-10.58
AAAATAAAGTAGGGCTCTTTTTTTTGGG	-10.53
CTTCACTTTTTTGACGCGTTTTTTAGCC	-10.53
CCAGATTTGTTTTTTCCTCTTTTTCGCA	-10.52
TTCACCGTCTTTTTGATAGTTTTATGGA	-10.51
TAAATGGTTTTATGTAGATTTTTATGGC	-10.48
TGCCTAATTGTTGTGTGAATTTTATGGG	-10.46
TAATGAATTTTCTTCGCATTTTTTCGCC	-10.37
TGAGTCCTGCAGTGTCGTTTTTTTCGCA	-10.36
TTCGTTACAAGTCTTTCGTTTTTATGAC	-10.33
TCTGGACTGCTGCTGCATTTTTTTAGGG	-10.28
GAGCGCATCAAATGTGTGCTTTTTTGGC	-10.24
ATGATTTACAATTCTCGTTTTTTTCGCG	-10.23
TCCCAAGTTCTTCGTTTGGTTTTATGTT	-10.22
AAAATGCCGGTTTCTTTTATTTTTTGTC	-10.22
CATGCATATTTTATGGTATTTTTTCGTG	-10.21
TGTCTTACGCGGAAGTGTGTTTTTTGCG	-10.21
TGTCTTACGCGGAAGTGTGTTTTTTGCG	-10.21
GCATTATTGAATTCTTCTTTTTTATGTT	-10.21
TGTCCTACTTTTTTGCATGTTTTTCGAG	-10.2
GATGAGTGTTTTGCTTCAGTTTTATGGC	-10.2
GGCGCGCTATTTTTGTGGGTTTTTTGTA	-10.2
TTCAATTCGATTCGTGTGGTTTTTTGTT	-10.19
ATACTAACTTATGATTTTTTTTTTAGCC	-10.16
TAAATAATTTTTAAAATATTTTTTTGAT	-10.09
CGTTTGGGTTGGCTTCGATTTTTATGGC	-10.08
AAAATATTTGCTTTACTACTTTTTTGCC	-10.07
GTTCCTTTTTACGATTTCTTTTTTAGAC	-10.01
GTGTTTGTTTGGCTATTTTTTTTTAGTC	-9.99
CGCATATTTCTGTATTATTTTTTATGAT	-9.99
TTATTAAGAATTAATTTAATTTTTTGTT	-9.99
TAAGGCGATTATTGTTTTATTTTTCGAT	-9.94
ATCACTGGCTGGTGATGTGTTTTTTGGG	-9.94
ATCACTGGCTGGTGATGTGTTTTTTGGG	-9.94
ATTTTTTGTTCTAATTATTTTTTATGAG	-9.93
AGCTTGCTTTTGTGCTTTCTTTTTCGCG	-9.93
TCGCGAATTCCACAGTTTTTTTTTTGAA	-9.92
TTCGACTTCGGCCGCGACTTTTTATGGC	-9.89
TTCGACTTCGGCCGCGACTTTTTATGGC	-9.89
ACTGTTGAGTGTTGCACATTTTTTAGGC	-9.85
TGTGTGTGTGAGAGAATTTTTTTTTGCA	-9.84
TGCTGCGTCGATGTCCTACTTTTTTGCA	-9.83
GCAGAAAGATTACGATTATTTTTTTGCT	-9.83
GCAGAAAGATTACGATTATTTTTTTGCT	-9.83
CGCTTGAATTGACAATGGTTTTTTTGGT	-9.82
CTAGATGAACGTCCTCTTGTTTTATGCC	-9.72
TCGCTGTGGGTGTGAGCAGTTTTTTGTG	-9.7
ATTTTATTTTATTCTTGATTTTTTAGAG	-9.69
TTTGCAGTTGTTAAACGAATTTTATGGC	-9.68
TTGAGCGGTAGGTTTTTTTTTTTTCGTA	-9.67
TTGAGCGGTAGGTTTTTTTTTTTTCGTA	-9.67
CAGTTATTATCCAGCTCCTTTTTATGGC	-9.66
GTTTAATCCCCGGCTTAAGTTTTTTGCC	-9.65
CGACATCATTATTATGTGTTTTTATGAC	-9.64
ATTGCGTTCAATTATTAGTTTTTATGTT	-9.55
GCTGCTCGACATGTTCCCATTTTTTGTT	-9.55
CTTTTGTCCCGAAAACTTATTTTTTGGC	-9.55
TTTGCGCTCAGCTCTCAGTTTTTTCGTC	-9.55
ATTGCGTTCAATTATTAGTTTTTATGTT	-9.55
AATTTGCTACAATTTATATTTTTTTGCT	-9.55
TTACAACCGTTGCACCCCGTTTTTTGGT	-9.54
GTTTATATCATTTATATTATTTTATGAC	-9.51
CTCGGCCAGGCAATTGTCCTTTTTTGCG	-9.5
GTGGTTTTGGAGCTTCAGTTTTTTAGAC	-9.49
GTGGTTTTGGAGCTTCAGTTTTTTAGAC	-9.49
CGGCGATTAGTCAGAAATTTTTTTTGGT	-9.47
ATGGCATTGTTGATATTTATTTTTCGAC	-9.42
CAGTTCTTTCTCCTCTCACTTTTTTGTA	-9.41
CGGCGCGAGCTTAGCGTTCTTTTTAGGG	-9.4
CTAAATATATTTTAAATATTTTTTTGTA	-9.4
CGGCGCGAGCTTAGCGTTCTTTTTAGGG	-9.4
TTTCGAACAATGAGTGTCCTTTTTTGTC	-9.39
TGACCACTTCCGCTTGTGTTTTTTAGAG	-9.39
CAAGGTGTGCCTATGCAGTTTTTTAGGC	-9.39
TTTTCTCTGAGGCTCTTTCTTTTTCGAC	-9.38
TTTCAATTCCGGCATCTCGTTTTTCGCT	-9.38
CGAGTATATGAATATATGGTTTTATGGC	-9.33
CGAGTATATGAATATATGGTTTTATGGC	-9.33
TTTTCCCTCTGTGCATAAATTTTTCGGT	-9.33
GACTAGGTGTATACCATTTTTTTTTGAG	-9.32
GGCAGGTAGCTGGCTGCCGTTTTTTGTG	-9.29
GGCAGGTAGCTGGCTGCCGTTTTTTGTG	-9.29
ACATTACTTCTAACTACTTTTTTTCGGT	-9.27
GGGAAAAATCGGCGTGAGTTTTTATGGC	-9.27
GTACTCCTTTTGCATGCAGTTTTTAGGG	-9.27
ATTAGCAATCCTATCATGCTTTTATGGC	-9.26
TTAACATTCCAAAACGTGGTTTTTTGAG	-9.26
AATCGCCGTCCTTTCGCCGTTTTTTGTC	-9.25
TTTTTCGCAGTTGATTTAGTTTTTCGTA	-9.24
GGGGGTATCCGGTCAGAATTTTTATGGG	-9.2
GGGGGTATCCGGTCAGAATTTTTATGGG	-9.2
AAGATTTGAGTTTTCCGCCTTTTTCGGG	-9.19
GCGAGGATGCCAGTTTCAGTTTTATGGC	-9.18
TTCAGCAACAGTTTACAGTTTTTATGTC	-9.17
GAGTGATAAAATCTTTGGGTTTTTTGAG	-9.17
ATATTAAAATTGCACTTGTTTTTATGTT	-9.13
TCAGAGTTTCAACTCGTATTTTTTCGAC	-9.13
AAGTGTGTTGTGCCGTGTCTTTTTTGGA	-9.12
GGGGGGCCTTCGCCAATTGTTTTTTGGG	-9.12
TAGGATTACGATGAGATGGTTTTTCGGG	-9.12
CGTCGAGGATTTCCGAATTTTTTTCGCC	-9.11
CGCCTGGGATCGGTTCCGTTTTTTAGGC	-9.11
TTGATTTACGGCCTACTCTTTTTATGAT	-9.11
CATTGTTTTTACTTTGACATTTTTTGTT	-9.1
CAAGTCAGGGCATATCCTTTTTTATGCT	-9.07
GGGGTGGATTACTGAGGGGTTTTTTGAC	-9.06
TCAACACATAGTTCTGATTTTTTATGTT	-9.03
TCTATTTTTTGGGCCTCGCTTTTTAGCT	-9.02
AATGCCATTTCAATGACCATTTTTTGCC	-9.02
TGAATTGCCATTCTGTCTATTTTTCGAG	-9.02
ATGTTCTGATCTCGTTCCATTTTTAGCG	-8.99
ATGTTCTGATCTCGTTCCATTTTTAGCG	-8.99
TGATCCTTGGTGCCATCTCTTTTTCGCA	-8.99
ATAGCTATATTTTGTTTAATTTTTAGTA	-8.98
TCATAAGCCGAATTTTCTATTTTTTGTT	-8.97
GGAGCTACCTGTTTAACCCTTTTATGCC	-8.97
TTGAATTGCGTAGATAATATTTTTTGGA	-8.96
TGAACCCACGACTCTTCTCTTTTTTGAA	-8.96
GGACGCCATTCATGCTTTCTTTTTTGTA	-8.95
TAAGTTTTTAGCAACTCCCTTTTTCGGG	-8.92
CCTGCGGCCTGTTTTATAGTTTTATGAT	-8.91
TTTCATCTTTAAAAGTGCATTTTTTGCT	-8.91
ATTTTCGACAACGAGTCTTTTTTATGGT	-8.9
GTCTAAGGGACATACGATTTTTTTTGCC	-8.89
GTTTCTCGGAATTTCCACATTTTTTGAT	-8.88
GAAACAGGGTAATTTGACTTTTTATGGG	-8.88
ATTGCATGTGGGCAGCTGTTTTTATGAC	-8.88
GTTTCTCGGAATTTCCACATTTTTTGAT	-8.88
TGCTCAGGCTTGGGGATCGTTTTTCGCT	-8.85
AAAAAATAATGTTTGATATTTTTTTGAT	-8.85
TGCTCAGGCTTGGGGATCGTTTTTCGCT	-8.85
GGGGACAAAGTGTGATGATTTTTATGAC	-8.85
TTTAGTTCAGTTACACATATTTTTTGCA	-8.85
GTTTTATATGTACAAATTATTTTTTGTT	-8.83
CTTTGACAAATAAATTTTCTTTTTCGGC	-8.83
TGGAAGAAAAGTCGGCAGTTTTTATGGG	-8.83
AGAAAAATTTCGGTTTTCTTTTTTAGGA	-8.8
TGCCAATTATCTTGGCCACTTTTATGCG	-8.79
TAGAATTCCAATGCAGTTTTTTTATGCC	-8.79
ATATTCAGCATGTACTGGATTTTATGGT	-8.79
TCCTTGCTTTGCCTTGTGCTTTTTCGAT	-8.77
TTCTAGTTCTAGTTTCAAGTTTTTAGGT	-8.74
TGGACCATTGCCATGCATATTTTATGGT	-8.73
ACAATAAAGGCAACTGCGTTTTTATGGC	-8.73
AGGATGCGAAATATTTTTTTTTTATGTG	-8.73
TTTCCCGGCTGCCATAAACTTTTATGGC	-8.73
TCTTACGGACATTAAGGGGTTTTTTGTT	-8.72
TTTTTTAAGGAACTAAAGATTTTTTGCT	-8.72
TTTCCGCGAATTTAATCATTTTTATGAT	-8.72
GCTGAGCATGGATCTTTTATTTTTCGCT	-8.71
CTGCGAGCAGGTCGCTCTCTTTTTTGTT	-8.71
CTGCGAGCAGGTCGCTCTCTTTTTTGTT	-8.71
AACTTCAGCTTCGACTTCTTTTTTCGAT	-8.71
GCCGGGGAACGAGGTGTTTTTTTTAGGT	-8.71
TATGGCACTTTCGCTGCGTTTTTATGAA	-8.7
TTTATGATCTCAATACATATTTTTTGTT	-8.69
TATATTATATTATTAAATTTTTTTAGCT	-8.68
ACCAGCTATACTGAGTGAGTTTTTTGTC	-8.67
GGGCATTACCTACACGGCGTTTTATGGC	-8.67
GGCTTAGAGCGCGACGCGTTTTTTCGCG	-8.67
TTTTATTGTTTTAACATAATTTTTCGCA	-8.66
CTTAGCCAGCTTTGGCAACTTTTTAGGT	-8.62
GGCATTGTTGCACACTCGGTTTTATGGG	-8.62
AATTTTTATTGAATCCCGTTTTTATGAC	-8.6
AAAACTATCAATTCTCTTTTTTTTCGAA	-8.6
GATCGTAAAATATTTAGTTTTTTATGAC	-8.59
GATCGTAAAATATTTAGTTTTTTATGAC	-8.59
ATGGAAATGTGGCCGTTAGTTTTTCGCG	-8.59
CATAATGTACATTCCTATATTTTTTGAT	-8.58
CATAATGTACATTCCTATATTTTTTGAT	-8.58
GTTGATTAACTTAAATTCGTTTTTAGTG	-8.56
CGTCCAAATAGTGCTAATTTTTTTCGCA	-8.55
TAACCGATGTGCTTAACCCTTTTATGGG	-8.55
CCATCGGCTGCTCGACAATTTTTATGGT	-8.54
GGGCCCTTTTAAAAGTGCATTTTTCGGT	-8.54
GAAACTCCCACCTCATTTTTTTTATGGT	-8.53
GAAAAATCCCGCTCTTCGCTTTTATGGC	-8.52
CGACGAGATCCTTCCAGGTTTTTATGCA	-8.5
TACGTAAGAAATTCGTCCTTTTTATGTT	-8.5
TACGTAAGAAATTCGTCCTTTTTATGTT	-8.5
AAGTTATTCCAAAATTTAATTTTATGGG	-8.48
ATATCGATAACACTTTAGTTTTTTAGCC	-8.48
TAACTTTTTATTGCCAACATTTTTCGAG	-8.46
CATAATCCGGCAGCTTAAGTTTTTTGGC	-8.45
TAAACCAAGAAACTCGCTCTTTTTTGAC	-8.44
CTAAAATTTGTTTAATGAATTTTATGGA	-8.44
TATTGAATTCTTCTGTGACTTTTTAGAT	-8.4
GCCCGAACGCAGGCTGAGTTTTTTAGGC	-8.39
GCGAAGTGTCTTTGGGCGATTTTATGAT	-8.39
CGGATTGACTTTTAAATGGTTTTATGTA	-8.38
CTGCACTTACCCAACTTCGTTTTATGTC	-8.38
CAAGACTATCTTTCCGAAGTTTTTCGTT	-8.37
GTGGCGTAAATTAGGTCAGTTTTTAGGA	-8.37
AGTCTGCGTATTAAATACTTTTTATGCT	-8.36
GGTTTTTGTGTCCATAGTGTTTTATGTT	-8.36
CTGCGCCTCTTAGAAGGAATTTTTTGTG	-8.35
GTAAGTGACCGAAATATGTTTTTATGAG	-8.35
GTAAGTGACCGAAATATGTTTTTATGAG	-8.35
ATTTTTATGATGTGAACGATTTTTTGAA	-8.34
ATTGCCAACATGTCGCGATTTTTTCGTA	-8.33
AATGGAGATCTTATGATCATTTTTCGGA	-8.33
AGTGGTGGCCACTCAGCCTTTTTATGGT	-8.32
GCAGAGTAAATTTCAATTTTTTTATGTA	-8.32
TGATCTAGATCTAAATAATTTTTATGAT	-8.3
TCTCCGGACTGTGACCCGGTTTTTAGCA	-8.3
TATGGCGGCACTTAACTCTTTTTATGAA	-8.3
GACAGAGAATTTTTAATATTTTTATGAT	-8.28
TCGGCTTCGACCCGATTCGTTTTTAGCT	-8.27
CCTTTATGCTCGCTGATGGTTTTATGAT	-8.25
TTCCATTCAGTAATTAGGTTTTTATGAT	-8.24
CCACCTGCATAAATGCTCCTTTTATGGG	-8.22
TGCTCCAGTTTCTGACCAGTTTTTAGTG	-8.21
TCCCTGGAAAAGAGCAAAATTTTTTGGG	-8.21
TTTATGCTCATCAAAAATGTTTTATGGG	-8.2
TCTGTTTAAAAAATTAAGCTTTTTTGTA	-8.2
CAATTCATCACCACATAGTTTTTTTGAA	-8.2
CCTAAAAACCATAACTCTCTTTTTAGGG	-8.2
CAATTCATCACCACATAGTTTTTTTGAA	-8.2
TAAATTGTAGCAAATTGCTTTTTATGAT	-8.2
AGCTTTTTGTGAAAGGTGATTTTATGCG	-8.19
AAAAAATATCAAACATTATTTTTTTGAC	-8.19
TACTCACCTTGTATGTATGTTTTTCGTT	-8.19
TCCAAACCACTCCTCACCCTTTTTTGGA	-8.17
TCTTCGGCTCCCTCCAATCTTTTTAGGG	-8.17
TCCAAACCACTCCTCACCCTTTTTTGGA	-8.17
GTCCGCCAGTCCGATGTCCTTTTTCGAC	-8.16
GTCCGCCAGTCCGATGTCCTTTTTCGAC	-8.16
CAAATCCAAGTGCGCATAATTTTTTGTT	-8.16
CAAATCCAAGTGCGCATAATTTTTTGTT	-8.16
CCCAGCCACCCCTGACGTATTTTTTGTT	-8.15
GCGTTCCTTGCTCAATGAATTTTTCGCA	-8.12
GCGTTCCTTGCTCAATGAATTTTTCGCA	-8.12
ACGCGGAAGTCGAAGCCGTTTTTTAGCC	-8.12
TTTCGCACTCTAGCCATCCTTTTTAGTC	-8.12
CCCACCACGCCCATAATCCTTTTATGGC	-8.12
ATTAGGAAAGTAGATCACGTTTTTTGTT	-8.11
TTGTAATTAACGCTGCCTATTTTTCGGA	-8.1
AATTATGGTATATGCAGATTTTTATGGG	-8.1
GCGCGTGGCCGCCGTGGCGTTTTATGAC	-8.1
TGATATCTCCGCAAAACCCTTTTTTGTC	-8.09
GCCACTTCCGTCTGAGCGATTTTTAGCC	-8.09
TGATATCTCCGCAAAACCCTTTTTTGTC	-8.09
CAATTGTTAACCGCCTACTTTTTTCGAC	-8.08
ATGATCAAGAATTTAAACATTTTTCGGT	-8.07
TAAATTGAGGCTGTTGACATTTTTAGTG	-8.07
ACGCAACGTCACGCCCACTTTTTTTGCA	-8.07
ATAATTTACATTATTAGCATTTTTAGTG	-8.05
AAATCGAATTATGCCGCTCTTTTTAGGG	-8.05
CAAAAAGTCAAATGCGATTTTTTATGGG	-8.04
TTGAATACACATCTTCGACTTTTATGCA	-8.04
TGCTAATAAACTCTGCTATTTTTTAGTT	-8.04
CAAAAAGTCAAATGCGATTTTTTATGGG	-8.04
TACACTATTTAAATACATTTTTTATGAT	-8.03
GTGGTTCCAACTATAAATATTTTTTGTT	-8.02
GTAGCGATTAGATGATGCCTTTTATGTG	-8.02
AATTTGATTGTCGATTGCATTTTATGAT	-8.02
TTAGCTCATCAAATGCAAGTTTTATGTG	-8.01
TAAGTAACAGAGCTATAGATTTTATGCC	-7.99
GAGTAAGATCGCTCCGCACTTTTATGGC	-7.99
CTAACACCATTCTTATTAATTTTTCGCA	-7.98
ACTAGACAGGATGGGCGTTTTTTATGAT	-7.98
CTAACACCATTCTTATTAATTTTTCGCA	-7.98
ATGTTCTCCGCGGACCGCGTTTTATGGA	-7.97
CTTATCCCAAACTAGGGGTTTTTTAGGG	-7.96
AAATTGAACAAAGGCCAAATTTTTTGGG	-7.95
TTGTGTAAGCCAATAGAAATTTTTCGGT	-7.93
GTATAAATACATAATACAATTTTTTGTA	-7.9
TTTGATTCCTAACTGTGATTTTTTAGTA	-7.89
ATATTCCTGCAAGTGCAGTTTTTATGAA	-7.89
CCTAAAAAGAGAGTTATGGTTTTTAGGG	-7.89
TAAATGTGAGGAAATCATTTTTTATGCA	-7.88
TGGTTAGAAGTGGACCCAATTTTTAGCT	-7.88
CGAAAACGCCTGAACTGCGTTTTTTGTA	-7.88
ATTCATATATCAACGCATTTTTTATGTG	-7.87
ACGTGTCGGGGCGATAAGGTTTTTTGTT	-7.85
ATCTCATGGATTTCAGTCGTTTTTAGTT	-7.85
ATATATCTGATAATAAGTATTTTTTGAG	-7.8
CTTGGATCGTGAGCTGATATTTTTCGCA	-7.78
AAAGTGTAGTATAGACTTCTTTTTAGAG	-7.78
AAAGTGTAGTATAGACTTCTTTTTAGAG	-7.78
CATTAGAAAACTAGATCAGTTTTTTGTT	-7.78
GTGAAGACGCTGATGGGCATTTTATGAC	-7.77
ACTCCGCGACAGTTGAACATTTTTCGCC	-7.74
CCATATCCATGGCCGAGTATTTTATGGC	-7.73
AGACAAGCAACTAATTAGTTTTTATGAG	-7.73
ACAATGGGGCGTGGTCGGATTTTTCGAA	-7.73
TTCGCAGCATGCAGAAGGATTTTATGGT	-7.71
ATAAGGATGCTAAGAGACTTTTTATGAT	-7.7
ATCTTCGCTGAGTAGAGGGTTTTATGAC	-7.69
GCTGCTAGGTCGCACAAAATTTTATGTG	-7.69
CGTTCCAAAGAGGGGAAACTTTTTAGGC	-7.68
GTCGTAAAACAAAAGACGCTTTTATGGT	-7.67
TATGCGAAAATTAAAAACGTTTTTCGCA	-7.66
TATGCGAAAATTAAAAACGTTTTTCGCA	-7.66
TCCACGAATAAAATTAGATTTTTTAGAG	-7.64
CTTGTGGGAGAAATCACATTTTTATGAT	-7.63
AAACGCACTTCACATTCCCTTTTATGTG	-7.63
GCAACAAATAGGGGTGCAATTTTTCGAT	-7.62
CCAAAAAAAAATACAATTTTTTTTCGTT	-7.59
CAAGAAAAAATGATTTCATTTTTTAGAA	-7.58
AGGACGAGGCCGAAGGACTTTTTATGTT	-7.58
ACGAGCATCGAAACTCGATTTTTTCGAA	-7.58
AACATTTTAAACTATATTATTTTTCGCA	-7.57
GTAATAATTGTAAAATGACTTTTTAGTG	-7.56
AAAAGAAAATCTACCTGAGTTTTATGAC	-7.56
CCATAGAAAACAATGCCAATTTTATGGC	-7.56
TTCACCAAGAAATAATACGTTTTTAGTG	-7.55
TTCACCAAGAAATAATACGTTTTTAGTG	-7.55
GTAAATTTTAAAATGATCATTTTTCGCA	-7.54
ATGAGCTGCGAGCATCGGGTTTTTAGCA	-7.53
GAACTGCAGCACATATATGTTTTATGTT	-7.53
TTTAAAAATTTAAAATAAATTTTTAGGA	-7.52
TGAGGACGAAGGGCAAACATTTTTCGGC	-7.51
CCGTCAAAAGATCACCTCATTTTTAGTA	-7.5
CCGTCAAAAGATCACCTCATTTTTAGTA	-7.5
CACAGCAGAAGAGACAGAATTTTTTGCC	-7.5
TCCAAATGCCAAAATGGTATTTTTCGTT	-7.49
AGAGCGACCTGCTCGCAGATTTTTAGTG	-7.47
AGAGCGACCTGCTCGCAGATTTTTAGTG	-7.47
GGACATTAAATATATATAATTTTTAGTT	-7.47
ATAAATACTAAAGTTACCCTTTTTTGTA	-7.46
AAGTCGCTTAAAATGTATATTTTATGGA	-7.46
TGGCAAAAATCCAGAGAAATTTTTAGGG	-7.43
AGAAACGAGACAATCGTCCTTTTATGAC	-7.43
GTACATATTATGACAAATGTTTTTCGAA	-7.41
TAATTAATAATAGTATATATTTTTAGAA	-7.39
TTGAGGGCAAGGCATTAAGTTTTTAGCA	-7.38
GCCCGCGCACAAAAGGTGATTTTATGAT	-7.35
GATAATAAATATATCGATATTTTTAGTA	-7.3
ACGATAATAGAAAATCAACTTTTTAGTG	-7.28
AATTACATGAACATGAGAATTTTTAGCG	-7.27
CAATAATTTTCATAAAGTATTTTTAGAT	-7.27
AAAGAATTCATTAAATAACTTTTTAGAA	-7.25
CAGTCGACACGCCACGAGATTTTATGAA	-7.23
AAACCGAGAGAAGAAAGATTTTTATGAT	-7.21

## Sheet: hb-mid-9-7
Sequence	Score		Percentile	Score
TTTTTTTTTTTTTTTGGCCAGGA	-19.8		0	-7.24
TTTTTCTCTTTTTTTGGTGTGCT	-18.29		0.25	-8.25
TCTGTTTTTTTTTTTGGTCTGCT	-17.8		0.5	-8.98
ATTGTATTTTTTTTTGGCTGCTT	-17.79		0.75	-10.32
TTTTTTTTTTTTTTTGCTTTTTG	-16.27
TTGCTTTGTTTTTTTGACCAGAT	-15.48
TTTCCTTATTTTTTTGCGTCCCG	-15.07
ATTTTTTTTTTTTTTGTTTTGTT	-14.82
TTTCTTTATTTTTTTGGCAAGAG	-14.75
TGTTTTTTTTTTTTTGTTTTTTT	-14.6
TGTTTTTTTTTTTTTGTTTTTTT	-14.6
TTGTTTCTTTTTTATGGTGTCCT	-14.56
TTGTTTCTTTTTTATGGTGTCCT	-14.56
CGTTTTGGTTTTTTTGGGGTGGT	-14.29
TTTTTTTTTTTTTTTGAAGCCAA	-14.25
TTATATTGCTTTTTTGGGTGCAT	-14.07
TTATTTTTTTTTTTCGGTTCGGT	-14.01
GTGTTTTTTTTTTTTGCATCATT	-13.87
CGTTTTTTTTTTTTTGGCAGAAA	-13.84
TTTTTGGATTTTTTTGCAGACTT	-13.58
TTAATGTGTTTTTTTGCCGGGAG	-13.45
CTTTTTCTTTTTTTTGTTTTGGT	-13.41
TTTTGTCTATTTTTTGGGCCTCG	-13.32
TTTTTTATGTTTTTTGTTTTCGT	-13.25
GTGTTCTATTTTTTTGGTCGAGC	-13.21
TTGGTTTTTTTTTTCGCGCATTC	-13.17
GTGGTTGTTTTTTTTGAGCCTCT	-13.16
GTGGTTGTTTTTTTTGAGCCTCT	-13.16
ATTTTGTGATTTTTTGCTCTCGT	-13.06
TGCGCCTTGTTTTTTGGGCCATT	-12.96
ATGTGCTGCTTTTTTGGCCGTTT	-12.95
TCTTTCGGTTTTTATGGCCCTTT	-12.93
TCTTTCGGTTTTTATGGCCCTTT	-12.93
CTGATTTTTTTTTTTGCTATACT	-12.88
GTCTGCTCTTTTTTTGGACCATT	-12.8
CCTGTGTGTTTTTTTGCGGTATT	-12.72
GTGGGCTTTTTTTTTGCGAGGGT	-12.68
TTTCTTCCTTTTTTTGTTTACGA	-12.67
TTGTTTGATTTTTTTGCGATTTA	-12.67
TTAGCTTTTTTTTTTGTTAGCTA	-12.64
GTTTTATGTTTTTATGGCATGTT	-12.62
TTTTTGCTTTTTTTTGTTGGATG	-12.51
TACGATTATTTTTTTGCTCGCAT	-12.48
TACGATTATTTTTTTGCTCGCAT	-12.48
TCTTTGCCGTTTTTTGGCATCTC	-12.41
TTTCTTTTATTTTTTGTCGCTTG	-12.39
TTTCTTCACTTTTTTGACGCGTT	-12.34
CCTTTCTACTTTTTTGGCGCGCT	-12.27
GTTTGATATTTTTTTGATCGCGT	-12.2
TGCCTTTGTTTTTATGGGCTTTC	-12.18
TTTGGGTGATTTTTTGTGCGATT	-12.13
TTTGAGTTCTTTTTTGGCGAGTG	-12.04
TGTTTCTAGTTTTTTGCTCAAAT	-12.02
TTTATAGTTTTTTATGGCTTTAT	-11.98
TCTTCTCTTTTTTTCGGGTGAGT	-11.83
TCGGTTTTTTTTTTTGACAGATG	-11.76
TTTCTATTTTTTTTCGGATTTTT	-11.74
TCTTTTTTCTTTTTTGGAGCTAC	-11.61
TCGTTTAATTTTTTCGCGCACCT	-11.57
TATTTTTTATTTTTTGGTTTTGG	-11.53
ATTTTCATTTTTTTCGCGCTGTC	-11.51
TTGTGCGATTTTTTTGTCTTCGG	-11.43
TTCGTGTGGTTTTTTGTTGTCGC	-11.33
TCGTTCTAGTTTTTTGCTGGCCA	-11.32
CTCTTCGTGTTTTTTGTGTGCTC	-11.31
TCTTATTTTTTTTTTGTTGTATC	-11.3
AACGTTTTTTTTTTTGCCACTTA	-11.24
AGGGCTCTTTTTTTTGGGAATCT	-11.23
CTTTACTACTTTTTTGCCGCTTT	-11.23
TTCTCACCATTTTTTGGGCACAG	-11.22
GTGTTTTGTTTTTATGACTTTGT	-11.21
TCTCTTTTTTTTTTTGAAACTAT	-11.13
TTTTTGTGGTTTTTCGGTTCTTG	-11.11
TTTTTGTGGTTTTTCGGTTCTTG	-11.11
GTTTCTTCTTTTTTCGTGTGTGT	-11.04
ATCTTTGGGTTTTTTGAGTGGGT	-11.03
ATTTCCTGATTTTTTGCATTCGT	-11
TTTTCGTATTTTTTTGTTGATAA	-10.99
TTTTAGTATTTTTTTGCATTTCA	-10.96
CAGCTTAAGTTTTTTGGCCTGTT	-10.94
TTGTGCGCTTTTTTCGCTGCGCT	-10.92
ATTCTCGTTTTTTTCGCGTTATT	-10.91
AAATCCTTTTTTTTTGCCCTTTG	-10.87
TGTAGTTTTTTTTTTGCAAGTCG	-10.84
GTATTTTTATTTTTTGTTCAGTA	-10.8
CACTTTTTTTTTTTTGCAAATTT	-10.77
TGGGCCACCTTTTTTGCGTCCAT	-10.71
ATTGCCGCTTTTTATGGGGCATT	-10.71
TTCGATTTTTTTTTCGCAGGCCA	-10.67
AGTGTGTGTTTTTATGGGCCTCG	-10.64
TTTGCAAATTTTTATGGTTTGTT	-10.63
TTGTGTGAATTTTATGGGCCGAT	-10.62
TGTGTTTTTTTTTTAGCCATAAC	-10.55
TTGTTCATCTTTTTTGTCACGTG	-10.52
TTGTTCATCTTTTTTGTCACGTG	-10.52
ATATTTTTTTTTTATGTGCCTCG	-10.5
TGAGTGTCCTTTTTTGTCGTGGT	-10.49
GGTGATGTGTTTTTTGGGAGCAC	-10.48
GGTGATGTGTTTTTTGGGAGCAC	-10.48
TTACGTTTTTTTTTCGCTGAATC	-10.41
TTACGTTTTTTTTTCGCTGAATC	-10.41
ATTATGTGTTTTTATGACTTTCT	-10.41
ATACCATTTTTTTTTGAGTGTAT	-10.39
CTGAGTGAGTTTTTTGTCTTCCT	-10.37
CATATTTTATTTTTTGCCCAAAA	-10.36
TCAGAAATTTTTTTTGGTTGTTT	-10.34
TTCATATTTTTTTATGCCTAAAA	-10.34
TTTTCCGCCTTTTTCGGGGTAAT	-10.34
TTTGGATGTTTTTTAGGCAACAG	-10.33
TTTGGATGTTTTTTAGGCAACAG	-10.33
TTGCTTCAGTTTTATGGCACGTC	-10.32
TATATTTTTTTTTTTGCAAAAGA	-10.32
TTAATTTAATTTTTTGTTTAACT	-10.32
CTTTCGCCGTTTTTTGTCTTTGT	-10.31
TTGCATTTTTTTTTCGCTCATCG	-10.31
TTGCATTTTTTTTTCGCTCATCG	-10.31
ATTGGATATTTTTTTGCACAGTA	-10.3
ATTGGATATTTTTTTGCACAGTA	-10.3
TGTGCTTTCTTTTTCGCGGAATT	-10.29
TTTGGTTATTTTTATGACTTAAA	-10.29
TTTGGTTATTTTTATGACTTAAA	-10.29
AATTTATATTTTTTTGCTTTTCC	-10.25
TCGACTCCTTTTTTTGCCAGAGG	-10.25
TTATCAGGCTTTTTTGGCTTTGA	-10.24
TGGCTGCCGTTTTTTGTGCGCGA	-10.23
TGGCTGCCGTTTTTTGTGCGCGA	-10.23
TTTAAATATTTTTTTGTAGTGCT	-10.21
CGGCTTAAGTTTTTTGCCGCCCA	-10.19
GTCTTTCGTTTTTATGACCCAAA	-10.18
GGTTTTTTTTTTTTCGTATTTTT	-10.11
GGTTTTTTTTTTTTCGTATTTTT	-10.11
TTCGTTTGGTTTTATGTTTCCAG	-10.1
GTCCTCTTGTTTTATGCCAGCTA	-10.09
TGACTTAGTTTTTTAGCCCGGCC	-10.08
CAATTGTCCTTTTTTGCGCTCAG	-10.07
ATTGTTTTATTTTTCGATCCCAC	-10.04
TTAAAATATTTTTTTGATAGCAT	-10.03
TTTTTTTTTTTTTTAGAATTGAG	-10.01
ATGCAGTTTTTTTATGCCGCCTA	-10
TTCTGTCTATTTTTCGAGGTCAT	-10
TGCACCCCGTTTTTTGGTCTTTA	-9.97
AATGTGTGCTTTTTTGGCGTAGA	-9.95
TTTCGTGATTTTTTCGCGTAAGC	-9.92
CTAATTAGTTTTTATGAGCGCCA	-9.91
CGCGTTATTTTTTTAGGGGCTTT	-9.91
ATGATTTTTTTTTTAGCCTTAGC	-9.89
TAGATCACGTTTTTTGTTCCCAT	-9.89
CGGTTTTCTTTTTTAGGACATTT	-9.88
GGCTTCGATTTTTATGGCACTTT	-9.87
ATGTTCCCATTTTTTGTTCTAAT	-9.87
TGCCGTGTCTTTTTTGGAGTCGC	-9.84
ATGTCCTACTTTTTTGCATGTTT	-9.82
CCTGTTTTCTTTTTTGTGGTTAG	-9.82
TTGCGACGTTTTTTAGGCTTCAA	-9.82
TTGCGACGTTTTTTAGGCTTCAA	-9.82
CTATCATGCTTTTATGGCCGGCC	-9.8
CGCCAATTGTTTTTTGGGCAACT	-9.79
AGTGTCGTTTTTTTCGCAGACTT	-9.78
GGCGTGAGTTTTTATGGCCGAAC	-9.78
GTCGGCAGTTTTTATGGGCCACA	-9.78
AATTTGACTTTTTATGGGCTGTA	-9.77
AATTTTCTATTTTTTGTTTGACT	-9.76
TTAAGAATTTTTTTTGATTAATT	-9.76
TCCTCACCCTTTTTTGGACGGGT	-9.74
TCCTCACCCTTTTTTGGACGGGT	-9.74
TTTTGTGGGTTTTTTGTACAAGA	-9.74
CATACGATTTTTTTTGCCTCTGC	-9.72
AATATATGGTTTTATGGCCTGCT	-9.71
AATATATGGTTTTATGGCCTGCT	-9.71
GGAAGTGTGTTTTTTGCGACGTT	-9.67
GGAAGTGTGTTTTTTGCGACGTT	-9.67
GGCAGCTGTTTTTATGACTCCCT	-9.64
TTTTTGTTTTTTTTAGAAGTGCA	-9.62
TTTTTGTTTTTTTTAGAAGTGCA	-9.62
GTCGCTCTCTTTTTTGTTTGTTC	-9.59
GTCGCTCTCTTTTTTGTTTGTTC	-9.59
TTGACGCGTTTTTTAGCCGAACT	-9.58
TTCCGAATTTTTTTCGCCCTAAA	-9.57
TGTACTGGATTTTATGGTCCCAA	-9.57
TAACTACTTTTTTTCGGTGCATT	-9.54
TTATGGTATTTTTTCGTGTTTCC	-9.52
GTTCTGATTTTTTATGTTTTATT	-9.52
TCTTCGCATTTTTTCGCCGCACA	-9.52
TCCTCTCACTTTTTTGTAGCCTT	-9.51
TATGCAGATTTTTATGGGTCCCG	-9.5
ATTCTTCTTTTTTATGTTTTTTG	-9.5
ATTCGTCCTTTTTATGTTGTCCC	-9.49
ATTCGTCCTTTTTATGTTGTCCC	-9.49
GACAATGGTTTTTTTGGTGTGCA	-9.49
TGCACTTGTTTTTATGTTATCTC	-9.45
GCAACTCCCTTTTTCGGGCGCTT	-9.43
CATATCCTTTTTTATGCTGCGGT	-9.43
TTTTTCCTCTTTTTCGCAAACCG	-9.37
TTACACATATTTTTTGCATTGTT	-9.37
GTTTACAGTTTTTATGTCTTTAT	-9.36
CTAATTATTTTTTATGAGTTCAG	-9.33
CGGTTCCGTTTTTTAGGCCATAA	-9.32
AGAGAATTTTTTTTTGCACACAC	-9.32
TGCTTTTTGTTTTTCGCATCTCG	-9.32
ATTCTTGATTTTTTAGAGCATTT	-9.31
GCTCTTCGCTTTTATGGCCCAAA	-9.28
CCGCCTACTTTTTTCGACTGCCT	-9.28
ACGCCCACTTTTTTTGCACCACT	-9.26
TGTGATGATTTTTATGACTCGCC	-9.22
CAGTTTCAGTTTTATGGCCTGGC	-9.21
CCTCATTTTTTTTATGGTGTACG	-9.19
CAAATTATTTTTTATGGCCATCG	-9.18
TATTTAGTTTTTTATGACCAACG	-9.18
TATTTAGTTTTTTATGACCAACG	-9.18
TGCTGCATTTTTTTAGGGAACAC	-9.17
AGGCTGAGTTTTTTAGGCCAATT	-9.15
TAGATAATATTTTTTGGATGATT	-9.14
GTCGACCATTTTTTTGTTCAATA	-9.13
CACTTTAGTTTTTTAGCCCACGG	-9.12
TTTTGCATGTTTTTCGAGCAATA	-9.1
CCGATGTCCTTTTTCGACCGCCT	-9.1
CCGATGTCCTTTTTCGACCGCCT	-9.1
CCAGCTCCTTTTTATGGCACTTC	-9.07
TTTGGAAATTTTTATGAGGTCAG	-9.06
GAGGTGTTTTTTTTAGGTAGCTG	-9.06
TTAAATTCGTTTTTAGTGCGCTC	-9.05
TGTATTATTTTTTATGATATGCG	-9.04
TATGTAGATTTTTATGGCAAGGA	-9.01
TTAAATACTTTTTATGCTCATCA	-9
ACTGAGGGGTTTTTTGACTACAT	-8.98
CGCTTGTGTTTTTTAGAGCCTTC	-8.97
CTTCGGGGTTTTTTCGCCAATTG	-8.97
ATTCTCTTTTTTTTCGAAATCGG	-8.96
AAGGCCAAATTTTTTGGGTGATT	-8.95
GCTCTCAGTTTTTTCGTCCAGCG	-8.94
CCACATAGTTTTTTTGAAGCCTT	-8.94
TGATATTTATTTTTCGACTTCTG	-8.94
CCACATAGTTTTTTTGAAGCCTT	-8.94
CTTCCAGGTTTTTATGCATCCTG	-8.93
ACTTTGACATTTTTTGTTGTTTT	-8.92
TTATGATCATTTTTCGGATATTT	-8.89
TTGATTTAGTTTTTCGTAGATCT	-8.88
CACAGTTTTTTTTTTGAAACCAA	-8.87
TTTTAATATTTTTATGATGTACA	-8.86
TTTAATCATTTTTATGATGTGAA	-8.86
GCCGCGACTTTTTATGGCATCTG	-8.85
GCCGCGACTTTTTATGGCATCTG	-8.85
TTTCAATTTTTTTATGTATATAT	-8.85
ATTAAGGGGTTTTTTGTTTGCAA	-8.85
TTTATATTATTTTATGACATTTG	-8.84
CTTGGCCACTTTTATGCGTCAAT	-8.84
AAATGCTCCTTTTATGGGTGGCT	-8.83
CCGCCTAATTTTTATGGCCTAAA	-8.83
ATGGGCGTTTTTTATGATCACAA	-8.83
GTCTCCGCATTTTTTGTCATATA	-8.82
ACTCAGCCTTTTTATGGTCATTT	-8.82
GTATGTATGTTTTTCGTTCTATT	-8.81
ACTCTTCTCTTTTTTGAATACAC	-8.79
GGTCAGAATTTTTATGGGCGATC	-8.79
GGTCAGAATTTTTATGGGCGATC	-8.79
TGGGGATCGTTTTTCGCTTTCGC	-8.78
CTCGTTCCATTTTTAGCGGAACT	-8.78
CTCGTTCCATTTTTAGCGGAACT	-8.78
TGGGGATCGTTTTTCGCTTTCGC	-8.78
ATTTCCACATTTTTTGATTAGGC	-8.77
ATTTCCACATTTTTTGATTAGGC	-8.77
GTTTTATAGTTTTATGATGTGCC	-8.75
GGCTCTTTCTTTTTCGACGGTTC	-8.74
TCGCTGCGTTTTTATGAATTGCT	-8.72
TAATAAGTATTTTTTGAGCCCAC	-8.71
ATTCCTATATTTTTTGATAGTTG	-8.71
ATTCCTATATTTTTTGATAGTTG	-8.71
TTTGGGCGATTTTATGATGCCAA	-8.7
TTTGGCAACTTTTTAGGTTCAAT	-8.7
GATCTTTTATTTTTCGCTTTTTG	-8.69
ACGAGTCTTTTTTATGGTGTGAG	-8.69
TTTTGATAGTTTTATGGAAAGTG	-8.68
CTCGACAATTTTTATGGTTACGA	-8.67
TTAGCGTTCTTTTTAGGGATTAC	-8.67
TTAGCGTTCTTTTTAGGGATTAC	-8.67
AATGCGATTTTTTATGGGAACAA	-8.66
CTCTGCTATTTTTTAGTTTGCGA	-8.66
GTGCTAATTTTTTTCGCACGAAA	-8.66
AATGCGATTTTTTATGGGAACAA	-8.66
TAAATTTTCTTTTTCGGCAAAGG	-8.65
ATTATTAGTTTTTATGTTAGTGA	-8.64
ATTATTAGTTTTTATGTTAGTGA	-8.64
TCGACTTCTTTTTTCGATGAGGA	-8.63
ATGAGATGGTTTTTCGGGAACTG	-8.63
GAAAGGTGATTTTATGCGCGCAT	-8.62
AAACATTATTTTTTTGACGATTA	-8.6
GCTTAACCCTTTTATGGGCGCGC	-8.6
CTAGATCAGTTTTTTGTTTTGGC	-8.59
GCGATAAGGTTTTTTGTTCAGAT	-8.58
GTTGCACATTTTTTAGGCTAAGG	-8.56
CACACTCGGTTTTATGGGTGTGT	-8.56
GCTCCGCACTTTTATGGCTCCCA	-8.55
AAAATTTAATTTTATGGGGGAAT	-8.54
ACGATTTCTTTTTTAGACGTGTG	-8.53
GCCTACTCTTTTTATGATCCTGT	-8.53
CTATGCAGTTTTTTAGGCATAAA	-8.53
CTTAACTCTTTTTATGAATATTT	-8.53
GGCATCTCGTTTTTCGCTTAGCC	-8.53
TGTCGCGATTTTTTCGTACACCA	-8.52
GGGCCTCGCTTTTTAGCTTGCTT	-8.51
CGCTGCCTATTTTTCGGACTTTT	-8.5
TTAAACGAATTTTATGGCTTGAC	-8.5
CATGCTTTCTTTTTTGTATAGGA	-8.48
TGCCATCTCTTTTTCGCACTCTA	-8.48
TTAGGTCAGTTTTTAGGAAACAT	-8.48
TGCGCATAATTTTTTGTTTCTGC	-8.47
TGCGCATAATTTTTTGTTTCTGC	-8.47
GAGACAGAATTTTTTGCCAACTT	-8.47
TGTGAGCAGTTTTTTGTGAGTAA	-8.45
TATTAAATTTTTTTAGCTTTTCT	-8.45
CAACTGCGTTTTTATGGCATTAA	-8.44
CGGACCGCGTTTTATGGACGGTT	-8.44
TACAAATTATTTTTTGTTGGCAA	-8.43
AAAACGTGGTTTTTTGAGTTCAA	-8.43
CAATGCCAATTTTATGGCTGCCC	-8.42
AGTTTCAAGTTTTTAGGTTTCCA	-8.41
TCGATTGCATTTTATGATCTCAA	-8.4
GAAATATGTTTTTATGAGAGGAT	-8.35
GAAATATGTTTTTATGAGAGGAT	-8.35
AACTCGTATTTTTTCGACTATAT	-8.34
TGTGAACGATTTTTTGAATAGAT	-8.34
ATTTAAACATTTTTCGGTACGCT	-8.33
AGAGCAAAATTTTTTGGGTTGGC	-8.32
AACTCGCTCTTTTTTGACATAAT	-8.32
TGATTTCATTTTTTAGAATCAGT	-8.31
TTTGTTTAATTTTTAGTAAATAT	-8.3
GGCCGTTAGTTTTTCGCGTGAAA	-8.3
GTTTAACCCTTTTATGCCGCTAA	-8.3
TCTTATTAATTTTTCGCAAGAAT	-8.29
TCTTATTAATTTTTCGCAAGAAT	-8.29
TTGCCAACATTTTTCGAGTGACT	-8.27
GAGTTATGGTTTTTAGGGAAATT	-8.27
AACTAAAGATTTTTTGCTTTGCT	-8.26
GCGACGCGTTTTTTCGCGACTCC	-8.26
TAGAAGGAATTTTTTGTGTGCTG	-8.25
TTTCCGAAGTTTTTCGTTTTTTC	-8.25
CAATGACCATTTTTTGCCAAAAT	-8.25
ATCTTCGACTTTTATGCATTTAT	-8.24
CTAAATAATTTTTATGATTCTTT	-8.22
CTATAAATATTTTTTGTTACATT	-8.22
TAATTAGGTTTTTATGATGCAAC	-8.21
TCTGAGCGATTTTTAGCCGATTT	-8.21
TTTAAATGGTTTTATGTAGATTT	-8.21
GAAAACTTATTTTTTGGCAAAGA	-8.21
CTACCTGAGTTTTATGACTGGAC	-8.21
TACACGGCGTTTTATGGCGGAGA	-8.18
ATACAATTTTTTTTCGTTGGGAA	-8.18
GCAAAACCCTTTTTTGTCTTGTT	-8.17
GCAAAACCCTTTTTTGTCTTGTT	-8.17
GGCTATTTTTTTTTAGTCTAAGG	-8.16
TTAACATAATTTTTCGCATGCGA	-8.16
TGAACTGCGTTTTTTGTAACGAA	-8.16
TTTAATGAATTTTATGGAAAAGT	-8.13
GCCATAAACTTTTATGGCTGCAA	-8.12
GCCTTGTGCTTTTTCGATGCTTC	-8.1
AGCTTCAGTTTTTTAGACAACAA	-8.09
AGCTTCAGTTTTTTAGACAACAA	-8.09
ACTAGGGGTTTTTTAGGGGTAAA	-8.08
AAAAGTGCATTTTTTGCTTCTCG	-8.07
TGCATGCAGTTTTTAGGGGTTGA	-8.07
CGCTGATGGTTTTATGATGCGGT	-8.07
TCCATAGTGTTTTATGTTTTTAT	-8.05
TTTCAGTCGTTTTTAGTTTCATG	-8.04
GTGGTCGGATTTTTCGAAGATTT	-8.04
GAATCCCGTTTTTATGACATTCC	-8.03
AAATCACATTTTTATGATCGCCC	-8.02
ATGCCGCTCTTTTTAGGGGGTGA	-8.01
CCATGCATATTTTATGGTATTTT	-8
CAAATTGCTTTTTATGATCATGC	-8
CGAAGCCGTTTTTTAGCCAACGG	-7.97
TAAGAGACTTTTTATGATGCCAC	-7.97
CCTGACGTATTTTTTGTTAGGGG	-7.96
GATGATGCCTTTTATGTGCTTGT	-7.96
AAGTGCAGTTTTTATGAAGGCTC	-7.95
AGCTATAGATTTTATGCCTTACA	-7.94
GGCCGAGTATTTTATGGCGCTGC	-7.94
CAATAGAAATTTTTCGGTTCCTT	-7.94
CGAAGGACTTTTTATGTTTGACT	-7.94
TGATGGGCATTTTATGACGGTTG	-7.94
GAGCTGATATTTTTCGCACTTTT	-7.92
GTGCATAAATTTTTCGGTAACAA	-7.92
TCTGACCAGTTTTTAGTGTTCTA	-7.91
ACTATATTATTTTTCGCAAGAAT	-7.9
GTGACCCGGTTTTTAGCAATGTT	-7.89
TCAAAAATGTTTTATGGGCATCG	-7.87
CCAACTTCGTTTTATGTCTAATG	-7.86
TTATTAGCATTTTTAGTGAAGTA	-7.85
AAAAGTGCATTTTTCGGTTACTG	-7.83
AAATGCAAGTTTTATGTGCCCCC	-7.8
ATAACTCTCTTTTTAGGGAAAAA	-7.8
CCTCCAATCTTTTTAGGGCGAAA	-7.79
GGGCAAACATTTTTCGGCCAGGC	-7.79
TTAAAAACGTTTTTCGCAAGGAT	-7.79
TTAAAAACGTTTTTCGCAAGGAT	-7.79
CTGTTGACATTTTTAGTGCAAAA	-7.79
CAATACATATTTTTTGTTCTAAA	-7.79
AGTAGAGGGTTTTATGACCTTTA	-7.78
ACATATATGTTTTATGTTTCCCA	-7.76
CCCGATTCGTTTTTAGCTGGTGC	-7.76
AAATTAAGCTTTTTTGTATAAAT	-7.74
CCATAATCCTTTTATGGCAAATA	-7.72
GCTCGCAGATTTTTAGTGCGAAT	-7.71
GCTCGCAGATTTTTAGTGCGAAT	-7.71
GGGGTGCAATTTTTCGATGTGTA	-7.7
GAAATCATTTTTTATGCAATTCG	-7.7
CAATCGTCCTTTTATGACACGCA	-7.69
AGGGGAAACTTTTTAGGCATGTT	-7.68
AGTTGAACATTTTTCGCCAAAAC	-7.67
CAACGCATTTTTTATGTGACATA	-7.66
GCAGAAGGATTTTATGGTTTTAT	-7.65
TAGCCATCCTTTTTAGTCACGTC	-7.64
CACATTCCCTTTTATGTGATATA	-7.63
AAATTAGATTTTTTAGAGCAGAA	-7.6
ATAATACAATTTTTTGTATAAGG	-7.6
ATCACCTCATTTTTAGTACCATC	-7.59
TATATATAATTTTTAGTTTTATA	-7.59
TTCTGTGACTTTTTAGATAAAAA	-7.59
ATCACCTCATTTTTAGTACCATC	-7.59
AAGTTACCCTTTTTTGTAAATAC	-7.58
AAATGTATATTTTATGGAAAAAT	-7.58
AAAAGACGCTTTTATGGTTACGC	-7.58
AAACTCGATTTTTTCGAAACCCA	-7.57
ATAGACTTCTTTTTAGAGTAACG	-7.55
ATAGACTTCTTTTTAGAGTAACG	-7.55
TAAAATGACTTTTTAGTGGGCCA	-7.52
CTCAATGAATTTTTCGCAATGGC	-7.52
CTCAATGAATTTTTCGCAATGGC	-7.52
AGCATCGGGTTTTTAGCATATCC	-7.49
AAATACATTTTTTATGATAAGTG	-7.48
AAGAAAGATTTTTATGATCGGAC	-7.48
AACTGTGATTTTTTAGTAGAAGT	-7.47
AAAAGGTGATTTTATGATTACGC	-7.46
TGACAAATGTTTTTCGAATCCAA	-7.45
GGCATTAAGTTTTTAGCAACTCC	-7.45
AAAATGGTATTTTTCGTTGGACA	-7.43
AATAATACGTTTTTAGTGGCGAC	-7.43
AATAATACGTTTTTAGTGGCGAC	-7.43
TAAAATAAATTTTTAGGAGAATT	-7.42
TGGACCCAATTTTTAGCTAATAA	-7.41
CGCACAAAATTTTATGTGTAAAT	-7.39
AAATGATCATTTTTCGCAGTTGA	-7.38
ACATGAGAATTTTTAGCGATTAT	-7.36
ATATCGATATTTTTAGTAAAATT	-7.36
CCAGAGAAATTTTTAGGGAACCA	-7.36
GCCACGAGATTTTATGAAGGCAA	-7.36
AAAATCAACTTTTTAGTGCTATA	-7.32
TTAAATAACTTTTTAGAACAAAA	-7.32
TAGTATATATTTTTAGAAAGAAA	-7.27
CATAAAGTATTTTTAGATTGAAC	-7.24
GCCGTGGCGTTTTATGACTCTGT-8.09

## Sheet: hb-mid-9-2
Sequence	Score		Percentile	Score
TTTTTTTTTTTTTTTGGC	-22.89		0	-7.24
TTTTTTTTTTTTTTTGCT	-18.43		0.25	-8.17
TTTCTTTATTTTTTTGGC	-18.35		0.5	-9
TTTTTCTCTTTTTTTGGT	-17.48		0.75	-10.27
CGTTTTTTTTTTTTTGGC	-16.58
TCTGTTTTTTTTTTTGGT	-15.85
ATTGTATTTTTTTTTGGC	-15.03
TTTCCTTATTTTTTTGCG	-14.81
TTGCTTTGTTTTTTTGAC	-14.58
TTGTTTGATTTTTTTGCG	-14.49
TTAATGTGTTTTTTTGCC	-14.24
TTTTTTTTTTTTTTTGAA	-14.21
TGTTTTTTTTTTTTTGTT	-14.11
TGTTTTTTTTTTTTTGTT	-14.11
CGTTTTGGTTTTTTTGGG	-13.96
ATTTTTTTTTTTTTTGTT	-13.71
TTTTGTCTATTTTTTGGG	-13.69
GTGTTCTATTTTTTTGGT	-13.5
CTGATTTTTTTTTTTGCT	-13.48
TTATTTTTTTTTTTCGGT	-13.47
TTGGTTTTTTTTTTCGCG	-13.38
GTGTTTTTTTTTTTTGCA	-13.35
TTTTTGCTTTTTTTTGTT	-13.31
TTTCTTTTATTTTTTGTC	-13.24
TCGGTTTTTTTTTTTGAC	-13.21
TTTCTTCCTTTTTTTGTT	-13.13
CTTTTTCTTTTTTTTGTT	-12.99
TATTTTTTATTTTTTGGT	-12.85
TTGTTTCTTTTTTATGGT	-12.82
TTGTTTCTTTTTTATGGT	-12.82
GTGGGCTTTTTTTTTGCG	-12.79
TTTGAGTTCTTTTTTGGC	-12.78
TTAGCTTTTTTTTTTGTT	-12.66
AACGTTTTTTTTTTTGCC	-12.43
GTTTTATGTTTTTATGGC	-12.4
TTATATTGCTTTTTTGGG	-12.38
CCTGTGTGTTTTTTTGCG	-12.36
TCTTTGCCGTTTTTTGGC	-12.35
TATATTTTTTTTTTTGCA	-12.3
TTTTCGTATTTTTTTGTT	-12.26
TCTTTTTTCTTTTTTGGA	-12.26
TTTTTGGATTTTTTTGCA	-12.21
TTTTTTATGTTTTTTGTT	-12.07
GTGGTTGTTTTTTTTGAG	-12.05
GTGGTTGTTTTTTTTGAG	-12.05
TGTAGTTTTTTTTTTGCA	-12.01
TGCCTTTGTTTTTATGGG	-11.95
TTTATAGTTTTTTATGGC	-11.85
TGCGCCTTGTTTTTTGGG	-11.85
TGTGTTTTTTTTTTAGCC	-11.83
AGGGCTCTTTTTTTTGGG	-11.8
TGTTTCTAGTTTTTTGCT	-11.76
TCTTTCGGTTTTTATGGC	-11.72
TCTTTCGGTTTTTATGGC	-11.72
TCGACTCCTTTTTTTGCC	-11.72
GTCTGCTCTTTTTTTGGA	-11.71
TCTTATTTTTTTTTTGTT	-11.69
TCTTCTCTTTTTTTCGGG	-11.68
TTTTTGTGGTTTTTCGGT	-11.64
TTTTTGTGGTTTTTCGGT	-11.64
ATGTGCTGCTTTTTTGGC	-11.6
TTTTAGTATTTTTTTGCA	-11.55
TTGTGCGATTTTTTTGTC	-11.53
TCTCTTTTTTTTTTTGAA	-11.53
TTCATATTTTTTTATGCC	-11.44
CCTTTCTACTTTTTTGGC	-11.39
ATTTTGTGATTTTTTGCT	-11.37
TTTCTTCACTTTTTTGAC	-11.34
TTTCTATTTTTTTTCGGA	-11.24
TTGTTCATCTTTTTTGTC	-11.21
TTGTTCATCTTTTTTGTC	-11.21
GTGTTTTGTTTTTATGAC	-11.17
CACTTTTTTTTTTTTGCA	-11.16
TTTGGATGTTTTTTAGGC	-11.09
TTTGGATGTTTTTTAGGC	-11.09
TTCGTGTGGTTTTTTGTT	-11.08
TTTGGTTATTTTTATGAC	-11.08
TTTGGTTATTTTTATGAC	-11.08
TTATCAGGCTTTTTTGGC	-11.06
CATATTTTATTTTTTGCC	-10.97
TTTGGGTGATTTTTTGTG	-10.97
TTCTCACCATTTTTTGGG	-10.97
TTACGTTTTTTTTTCGCT	-10.96
TTACGTTTTTTTTTCGCT	-10.96
AAATCCTTTTTTTTTGCC	-10.96
ATTTTCATTTTTTTCGCG	-10.87
AATGTGTGCTTTTTTGGC	-10.82
GTTTCTTCTTTTTTCGTG	-10.79
TCGTTCTAGTTTTTTGCT	-10.77
TTTCGTGATTTTTTCGCG	-10.76
AGTGTGTGTTTTTATGGG	-10.73
CTTTACTACTTTTTTGCC	-10.7
TTGCATTTTTTTTTCGCT	-10.7
TTGCATTTTTTTTTCGCT	-10.7
GTATTTTTATTTTTTGTT	-10.69
TTGCTTCAGTTTTATGGC	-10.61
ATATTTTTTTTTTATGTG	-10.58
TACGATTATTTTTTTGCT	-10.57
TACGATTATTTTTTTGCT	-10.57
CCTGTTTTCTTTTTTGTG	-10.56
ATTCTCGTTTTTTTCGCG	-10.51
AATTTATATTTTTTTGCT	-10.48
GTTTGATATTTTTTTGAT	-10.47
ATGATTTTTTTTTTAGCC	-10.46
GGTGATGTGTTTTTTGGG	-10.44
GGTGATGTGTTTTTTGGG	-10.44
ATCTTTGGGTTTTTTGAG	-10.42
GTCTTTCGTTTTTATGAC	-10.42
TTTTTTTTTTTTTTAGAA	-10.4
CTCTTCGTGTTTTTTGTG	-10.39
TTTTGTGGGTTTTTTGTA	-10.33
ATTGCCGCTTTTTATGGG	-10.27
TTTTCCGCCTTTTTCGGG	-10.26
TTAATTTAATTTTTTGTT	-10.25
CTTTCGCCGTTTTTTGTC	-10.24
TGTGCTTTCTTTTTCGCG	-10.17
ATTGGATATTTTTTTGCA	-10.16
ATTGGATATTTTTTTGCA	-10.16
TTGTGCGCTTTTTTCGCT	-10.16
TTCGATTTTTTTTTCGCA	-10.15
TGAGTGTCCTTTTTTGTC	-10.13
CATACGATTTTTTTTGCC	-10.12
TCGTTTAATTTTTTCGCG	-10.1
ATTTCCTGATTTTTTGCA	-10.08
ATTATGTGTTTTTATGAC	-10.04
ATACCATTTTTTTTTGAG	-10.04
GTCCTCTTGTTTTATGCC	-9.97
TTCGTTTGGTTTTATGTT	-9.93
TATGTAGATTTTTATGGC	-9.92
TGCACCCCGTTTTTTGGT	-9.91
TCTTCGCATTTTTTCGCC	-9.9
CTTCGGGGTTTTTTCGCC	-9.88
ATTCTTCTTTTTTATGTT	-9.85
TTTGCAAATTTTTATGGT	-9.85
GGCTTCGATTTTTATGGC	-9.84
TAAATTTTCTTTTTCGGC	-9.83
TTCCGAATTTTTTTCGCC	-9.8
GTCGGCAGTTTTTATGGG	-9.79
CGGCTTAAGTTTTTTGCC	-9.79
CAGCTTAAGTTTTTTGGC	-9.76
TCAGAAATTTTTTTTGGT	-9.73
TTTTTGTTTTTTTTAGAA	-9.72
TTTTTCCTCTTTTTCGCA	-9.72
TTTTTGTTTTTTTTAGAA	-9.72
TTATGGTATTTTTTCGTG	-9.68
TTGTGTGAATTTTATGGG	-9.68
CGGTTCCGTTTTTTAGGC	-9.68
GGCGTGAGTTTTTATGGC	-9.68
GGTTTTTTTTTTTTCGTA	-9.67
TGGGCCACCTTTTTTGCG	-9.67
GGTTTTTTTTTTTTCGTA	-9.67
CCTCATTTTTTTTATGGT	-9.66
TGCTTTTTGTTTTTCGCA	-9.65
TTGCGACGTTTTTTAGGC	-9.64
TTGCGACGTTTTTTAGGC	-9.64
TGGCTGCCGTTTTTTGTG	-9.62
TGGCTGCCGTTTTTTGTG	-9.62
CAATTGTCCTTTTTTGCG	-9.61
TGCCGTGTCTTTTTTGGA	-9.6
TTAAGAATTTTTTTTGAT	-9.6
TTTAAATATTTTTTTGTA	-9.59
GACAATGGTTTTTTTGGT	-9.58
ATGCAGTTTTTTTATGCC	-9.55
TGTATTATTTTTTATGAT	-9.55
GTCGCTCTCTTTTTTGTT	-9.53
GTCGCTCTCTTTTTTGTT	-9.53
TTGACGCGTTTTTTAGCC	-9.52
TTTATATTATTTTATGAC	-9.5
CCAGCTCCTTTTTATGGC	-9.48
GTCTCCGCATTTTTTGTC	-9.47
TATTTAGTTTTTTATGAC	-9.47
TATTTAGTTTTTTATGAC	-9.47
CGCGTTATTTTTTTAGGG	-9.46
TGACTTAGTTTTTTAGCC	-9.46
TTAAAATATTTTTTTGAT	-9.44
AATTTGACTTTTTATGGG	-9.43
GCTCTTCGCTTTTATGGC	-9.42
CAAATTATTTTTTATGGC	-9.42
ATGTTCCCATTTTTTGTT	-9.41
TGCTGCATTTTTTTAGGG	-9.41
CGCCAATTGTTTTTTGGG	-9.37
GGAAGTGTGTTTTTTGCG	-9.37
GGAAGTGTGTTTTTTGCG	-9.37
ATTATTAGTTTTTATGTT	-9.33
CGGTTTTCTTTTTTAGGA	-9.33
AATTTTCTATTTTTTGTT	-9.33
ATTATTAGTTTTTATGTT	-9.33
TGCACTTGTTTTTATGTT	-9.3
ATTCTCTTTTTTTTCGAA	-9.3
CTGAGTGAGTTTTTTGTC	-9.29
CTATGCAGTTTTTTAGGC	-9.29
ATTGTTTTATTTTTCGAT	-9.28
GTCGACCATTTTTTTGTT	-9.28
ATGTCCTACTTTTTTGCA	-9.26
TTAGCGTTCTTTTTAGGG	-9.26
GTTGCACATTTTTTAGGC	-9.26
TTAGCGTTCTTTTTAGGG	-9.26
TTTTGCATGTTTTTCGAG	-9.25
TTTTGATAGTTTTATGGA	-9.23
CTAATTATTTTTTATGAG	-9.22
CTATCATGCTTTTATGGC	-9.22
ATTCCTATATTTTTTGAT	-9.2
ATTCCTATATTTTTTGAT	-9.2
TTTTAATATTTTTATGAT	-9.19
TATGCAGATTTTTATGGG	-9.19
GTTTACAGTTTTTATGTC	-9.18
GTTCTGATTTTTTATGTT	-9.18
TAACTACTTTTTTTCGGT	-9.17
TTCTGTCTATTTTTCGAG	-9.17
TTAAATACTTTTTATGCT	-9.14
CAACTGCGTTTTTATGGC	-9.12
CTAATTAGTTTTTATGAG	-9.1
GAAAACTTATTTTTTGGC	-9.07
CATATCCTTTTTTATGCT	-9.06
TGTGATGATTTTTATGAC	-9.05
TTTAATCATTTTTATGAT	-9.05
ATTCGTCCTTTTTATGTT	-9.04
ATTCGTCCTTTTTATGTT	-9.04
TGTACTGGATTTTATGGT	-9.03
CAGTTTCAGTTTTATGGC	-9.03
ATTTCCACATTTTTTGAT	-9.01
TCGACTTCTTTTTTCGAT	-9.01
ATTTCCACATTTTTTGAT	-9.01
CACAGTTTTTTTTTTGAA	-9
TGTGAGCAGTTTTTTGTG	-9
GAGGTGTTTTTTTTAGGT	-9
AATGCGATTTTTTATGGG	-8.98
CCGCCTAATTTTTATGGC	-8.98
AATGCGATTTTTTATGGG	-8.98
TTTGGAAATTTTTATGAG	-8.97
CACTTTAGTTTTTTAGCC	-8.97
AGTGTCGTTTTTTTCGCA	-8.97
TCCTCACCCTTTTTTGGA	-8.95
TCCTCACCCTTTTTTGGA	-8.95
AAACATTATTTTTTTGAC	-8.94
GATCTTTTATTTTTCGCT	-8.92
GCTCTCAGTTTTTTCGTC	-8.92
ACGAGTCTTTTTTATGGT	-8.91
GCCGCGACTTTTTATGGC	-8.9
GCCGCGACTTTTTATGGC	-8.9
AGAGAATTTTTTTTTGCA	-8.88
AATATATGGTTTTATGGC	-8.85
AATATATGGTTTTATGGC	-8.85
ATTCTTGATTTTTTAGAG	-8.83
TTTCAATTTTTTTATGTA	-8.83
ATGAGATGGTTTTTCGGG	-8.82
CATGCTTTCTTTTTTGTA	-8.81
TTGATTTAGTTTTTCGTA	-8.77
TTACACATATTTTTTGCA	-8.77
TAGATCACGTTTTTTGTT	-8.74
AGGCTGAGTTTTTTAGGC	-8.73
CTCGACAATTTTTATGGT	-8.71
TAGATAATATTTTTTGGA	-8.71
CTCGTTCCATTTTTAGCG	-8.71
CTCGTTCCATTTTTAGCG	-8.71
GGCTATTTTTTTTTAGTC	-8.7
CGCTTGTGTTTTTTAGAG	-8.7
TTATGATCATTTTTCGGA	-8.7
GGCTCTTTCTTTTTCGAC	-8.69
GGCAGCTGTTTTTATGAC	-8.69
ACGCCCACTTTTTTTGCA	-8.69
TGCGCATAATTTTTTGTT	-8.68
TGCGCATAATTTTTTGTT	-8.68
GTGCTAATTTTTTTCGCA	-8.68
CTTGGCCACTTTTATGCG	-8.67
GTTTTATAGTTTTATGAT	-8.66
TGATATTTATTTTTCGAC	-8.66
CTAGATCAGTTTTTTGTT	-8.65
ACTCTTCTCTTTTTTGAA	-8.64
ACTTTGACATTTTTTGTT	-8.61
CTTCCAGGTTTTTATGCA	-8.6
ATTAAGGGGTTTTTTGTT	-8.58
ATGGGCGTTTTTTATGAT	-8.57
ACGATTTCTTTTTTAGAC	-8.56
TCCTCTCACTTTTTTGTA	-8.56
TTTGTTTAATTTTTAGTA	-8.56
GTTTAACCCTTTTATGCC	-8.56
GCGACGCGTTTTTTCGCG	-8.56
TGGGGATCGTTTTTCGCT	-8.55
TGGGGATCGTTTTTCGCT	-8.55
GGCATCTCGTTTTTCGCT	-8.55
TTTGGCAACTTTTTAGGT	-8.54
AAGGCCAAATTTTTTGGG	-8.54
CAATGACCATTTTTTGCC	-8.53
TTTGGGCGATTTTATGAT	-8.52
GGCCGTTAGTTTTTCGCG	-8.52
GGTCAGAATTTTTATGGG	-8.51
GGTCAGAATTTTTATGGG	-8.51
TTAAACGAATTTTATGGC	-8.49
AACTCGCTCTTTTTTGAC	-8.48
TGAACTGCGTTTTTTGTA	-8.48
CTCTGCTATTTTTTAGTT	-8.46
ACTGAGGGGTTTTTTGAC	-8.46
TACACGGCGTTTTATGGC	-8.45
TTTAATGAATTTTATGGA	-8.45
ACTCAGCCTTTTTATGGT	-8.4
GAGTTATGGTTTTTAGGG	-8.4
TAATTAGGTTTTTATGAT	-8.38
TGCATGCAGTTTTTAGGG	-8.38
ACTAGGGGTTTTTTAGGG	-8.37
ATAACTCTCTTTTTAGGG	-8.37
CACACTCGGTTTTATGGG	-8.37
AGAGCAAAATTTTTTGGG	-8.36
CCGCCTACTTTTTTCGAC	-8.36
AAAATTTAATTTTATGGG	-8.35
TCTTATTAATTTTTCGCA	-8.35
TCTTATTAATTTTTCGCA	-8.35
CTTAACTCTTTTTATGAA	-8.35
GAATCCCGTTTTTATGAC	-8.32
AGCTTCAGTTTTTTAGAC	-8.31
AGCTTCAGTTTTTTAGAC	-8.31
AACTCGTATTTTTTCGAC	-8.31
TTAGGTCAGTTTTTAGGA	-8.3
GTATGTATGTTTTTCGTT	-8.3
TCGCTGCGTTTTTATGAA	-8.28
CCTGACGTATTTTTTGTT	-8.28
AAAACGTGGTTTTTTGAG	-8.28
AAATGCTCCTTTTATGGG	-8.27
TTTCCGAAGTTTTTCGTT	-8.26
TTAAATTCGTTTTTAGTG	-8.26
GCTCCGCACTTTTATGGC	-8.26
CGAAGCCGTTTTTTAGCC	-8.25
GCAACTCCCTTTTTCGGG	-8.22
AAAAGTGCATTTTTTGCT	-8.22
ATGCCGCTCTTTTTAGGG	-8.22
TACAAATTATTTTTTGTT	-8.21
GAAATATGTTTTTATGAG	-8.21
GAAATATGTTTTTATGAG	-8.21
TGATTTCATTTTTTAGAA	-8.21
ATACAATTTTTTTTCGTT	-8.2
TATTAAATTTTTTTAGCT	-8.2
TAATAAGTATTTTTTGAG	-8.19
CTATAAATATTTTTTGTT	-8.19
GCCTACTCTTTTTATGAT	-8.19
TGTCGCGATTTTTTCGTA	-8.18
GCGATAAGGTTTTTTGTT	-8.18
AGTTTCAAGTTTTTAGGT	-8.17
TTTCAGTCGTTTTTAGTT	-8.17
ATTTAAACATTTTTCGGT	-8.16
CCACATAGTTTTTTTGAA	-8.15
CCACATAGTTTTTTTGAA	-8.15
TGTGAACGATTTTTTGAA	-8.15
GAGACAGAATTTTTTGCC	-8.15
CTACCTGAGTTTTATGAC	-8.12
CCATAATCCTTTTATGGC	-8.11
TTATTAGCATTTTTAGTG	-8.11
ATCTTCGACTTTTATGCA	-8.1
GTGCATAAATTTTTCGGT	-8.1
CCAACTTCGTTTTATGTC	-8.1
GCTTAACCCTTTTATGGG	-8.1
AGCTATAGATTTTATGCC	-8.09
GGCCGAGTATTTTATGGC	-8.09
GCCTTGTGCTTTTTCGAT	-8.09
CAAATTGCTTTTTATGAT	-8.09
TCTGAGCGATTTTTAGCC	-8.07
TTTAAATGGTTTTATGTA	-8.07
AGTTGAACATTTTTCGCC	-8.07
TCGATTGCATTTTATGAT	-8.07
CCGATGTCCTTTTTCGAC	-8.05
CCGATGTCCTTTTTCGAC	-8.05
CGCTGCCTATTTTTCGGA	-8.03
GAAATCATTTTTTATGCA	-8.02
TTCTGTGACTTTTTAGAT	-8.02
TGCCATCTCTTTTTCGCA	-8.01
TTGCCAACATTTTTCGAG	-8
TGATGGGCATTTTATGAC	-8
CAATGCCAATTTTATGGC	-8
TTAACATAATTTTTCGCA	-7.99
CCATGCATATTTTATGGT	-7.97
GCCGTGGCGTTTTATGAC	-7.97
TAGAAGGAATTTTTTGTG	-7.95
TCAAAAATGTTTTATGGG	-7.95
CTAAATAATTTTTATGAT	-7.94
ACTATATTATTTTTCGCA	-7.93
GCCATAAACTTTTATGGC	-7.92
TCCATAGTGTTTTATGTT	-7.92
CTGTTGACATTTTTAGTG	-7.92
ATAATACAATTTTTTGTA	-7.91
AACTAAAGATTTTTTGCT	-7.9
GTGGTCGGATTTTTCGAA	-7.9
AAGTTACCCTTTTTTGTA	-7.89
CAACGCATTTTTTATGTG	-7.89
CACATTCCCTTTTATGTG	-7.88
CCCGATTCGTTTTTAGCT	-7.84
CGCTGATGGTTTTATGAT	-7.84
CAATACATATTTTTTGTT	-7.84
GAAAGGTGATTTTATGCG	-7.83
CAATCGTCCTTTTATGAC	-7.82
GGGCCTCGCTTTTTAGCT	-7.81
GCAAAACCCTTTTTTGTC	-7.8
GCAAAACCCTTTTTTGTC	-7.8
CGGACCGCGTTTTATGGA	-7.79
CCTCCAATCTTTTTAGGG	-7.77
TAAGAGACTTTTTATGAT	-7.76
GGGCAAACATTTTTCGGC	-7.75
GTGACCCGGTTTTTAGCA	-7.74
GATGATGCCTTTTATGTG	-7.74
ATAGACTTCTTTTTAGAG	-7.73
ATAGACTTCTTTTTAGAG	-7.73
AAAAGTGCATTTTTCGGT	-7.73
AGTAGAGGGTTTTATGAC	-7.72
AAATTAAGCTTTTTTGTA	-7.72
CGAAGGACTTTTTATGTT	-7.72
AAATGTATATTTTATGGA	-7.71
TCTGACCAGTTTTTAGTG	-7.7
TGGACCCAATTTTTAGCT	-7.7
TTAAAAACGTTTTTCGCA	-7.69
TTAAAAACGTTTTTCGCA	-7.69
GGGGTGCAATTTTTCGAT	-7.67
TAGCCATCCTTTTTAGTC	-7.67
CTCAATGAATTTTTCGCA	-7.66
CTCAATGAATTTTTCGCA	-7.66
TATATATAATTTTTAGTT	-7.66
AAATACATTTTTTATGAT	-7.66
AAGTGCAGTTTTTATGAA	-7.63
AAATTAGATTTTTTAGAG	-7.59
GAGCTGATATTTTTCGCA	-7.59
AAATCACATTTTTATGAT	-7.58
ACATATATGTTTTATGTT	-7.58
GGCATTAAGTTTTTAGCA	-7.56
AGGGGAAACTTTTTAGGC	-7.56
AGCATCGGGTTTTTAGCA	-7.55
GCAGAAGGATTTTATGGT	-7.55
AAACTCGATTTTTTCGAA	-7.54
AAAAGACGCTTTTATGGT	-7.52
AAATGATCATTTTTCGCA	-7.49
AACTGTGATTTTTTAGTA	-7.48
CAATAGAAATTTTTCGGT	-7.48
ATCACCTCATTTTTAGTA	-7.48
GCTCGCAGATTTTTAGTG	-7.48
GCTCGCAGATTTTTAGTG	-7.48
ATCACCTCATTTTTAGTA	-7.48
AAAATGGTATTTTTCGTT	-7.46
AAATGCAAGTTTTATGTG	-7.46
AAAAGGTGATTTTATGAT	-7.41
AATAATACGTTTTTAGTG	-7.4
AATAATACGTTTTTAGTG	-7.4
ATATCGATATTTTTAGTA	-7.39
CCAGAGAAATTTTTAGGG	-7.39
ACATGAGAATTTTTAGCG	-7.38
TAGTATATATTTTTAGAA	-7.38
TAAAATGACTTTTTAGTG	-7.37
TGACAAATGTTTTTCGAA	-7.37
CGCACAAAATTTTATGTG	-7.37
TTAAATAACTTTTTAGAA	-7.37
TAAAATAAATTTTTAGGA	-7.36
AAGAAAGATTTTTATGAT	-7.35
AAAATCAACTTTTTAGTG	-7.3
GCCACGAGATTTTATGAA	-7.28
CATAAAGTATTTTTAGAT	-7.24

## Sheet: hb-mid-1-7
Sequence	Score		Percentile	Score
TTTTTTTGGCTGCTT	-17.97		0	-7.22
TTTTTTTGGTCTGCT	-14.15		0.25	-8.16
TTTTTTTGCTCGCAT	-14.12		0.5	-8.83
TTTTTTTGCTCGCAT	-14.12		0.75	-9.92
TTTTTTTGGGGTGGT	-13.33
GTTTTTTGGCCTGTT	-13.17
TTTTTTTGGTGTGCT	-13.08
TTTTTTTGGTTGTTT	-13.04
TTTTTTTGGCCAGGA	-12.55
TTTTTTTGCGTCCCG	-12.32
TTTTTTTGCGGTATT	-12.31
CTTTTTTGGCCGTTT	-12.3
CTTTTTTGGGTGCAT	-12.1
TTTTTTTGGACCATT	-12.04
GTTTTTTGGGCCATT	-12.04
TTTTTTTGCCCTTTG	-12.03
TTTTTTTGATCGCGT	-11.9
TTTTTTTGGGAATCT	-11.84
TTTTTTTGGTCGAGC	-11.78
CTTTTTTGGCGCGCT	-11.77
TTTTTTTGCGAGGGT	-11.77
TTTTTTTGCCGGGAG	-11.67
TTTTTTTGACCAGAT	-11.66
TTTTTTTGGTGTGCA	-11.56
TTTTTTTGAGCCTCT	-11.55
TTTTTTTGAGCCTCT	-11.55
TTTTTATGGCCCTTT	-11.51
TTTTTATGGCCCTTT	-11.51
TTTTTTTGCAGACTT	-11.47
GTTTTTTGGGCAACT	-11.39
TTTTTTTGCCTCTGC	-11.36
GTTTTTTGGCATCTC	-11.27
TTTTTTTGGCAGAAA	-11.18
CTTTTTTGCGTCCAT	-11.15
TTTTTTCGCGCACCT	-11.12
TTTTTTTGCACCACT	-11.12
TTTTTTTGGCAAGAG	-11.03
ATTTTTTGGGTGATT	-11.01
TTTTTTTGTTTTGTT	-10.98
GTTTTTTGCCGCCCA	-10.95
GTTTTTTGTCTTCCT	-10.88
TTTTTATGGTGTCCT	-10.87
TTTTTATGGTGTCCT	-10.87
TTTTTTTGCCACTTA	-10.84
TTTTTTTGAGTGTAT	-10.82
TTTTTTTGCACACAC	-10.81
TTTTTTTGTCTTCGG	-10.79
ATTTTTTGCTCTCGT	-10.77
GTTTTTTGGGAGCAC	-10.77
GTTTTTTGGGAGCAC	-10.77
TTTTTTTGCTATACT	-10.75
TTTTTTTGCTTTTCC	-10.74
CTTTTTTGCCGCTTT	-10.69
TTTTTTTGCATCATT	-10.69
TTTTTTTGATAGCAT	-10.67
ATTTTTTGCCAACTT	-10.61
TTTTTTTGAAGCCTT	-10.58
TTTTTTTGAAGCCTT	-10.58
ATTTTTTGGGCACAG	-10.58
TTTTTTTGTTTTTTT	-10.55
TTTTTATGGCATGTT	-10.55
TTTTTTTGTTTTTTT	-10.55
CTTTTTCGGGCGCTT	-10.52
GTTTTTTGCGACGTT	-10.51
GTTTTTTGCGACGTT	-10.51
TTTTTTTGTTTTGGT	-10.47
TTTTTTTGCTTTTTG	-10.46
TTTTTATGGCTTTAT	-10.45
TTTTTATGGGGCATT	-10.45
TTTTTTTGCGATTTA	-10.42
GTTTTTTGTTCCCAT	-10.38
TTTTTATGGTTTGTT	-10.38
TTTTTATGGGCGATC	-10.37
CTTTTTTGCGCTCAG	-10.37
TTTTTATGGGCTGTA	-10.37
TTTTTATGGGCGATC	-10.37
TTTTTATGGGTCCCG	-10.36
TTTTTATGGCCGAAC	-10.34
TTTTTTTGCCAGAGG	-10.28
TTTTTTTGCACAGTA	-10.27
TTTTTTTGCACAGTA	-10.27
GTTTTTTGGTCTTTA	-10.25
TTTTTATGCCGCCTA	-10.25
TTTTTATGGCACTTT	-10.24
TTTTTATGGGCTTTC	-10.24
TTTTTTCGACTGCCT	-10.24
GTTTTTTGCTGGCCA	-10.24
TTTTTTCGGGTGAGT	-10.22
GTTTTTTGACTACAT	-10.21
ATTTTTTGGGCCTCG	-10.2
GTTTTATGGCCTGCT	-10.19
GTTTTATGGCCTGCT	-10.19
TTTTTATGGTCATTT	-10.19
CTTTTTTGGCGAGTG	-10.19
CTTTTTTGGACGGGT	-10.17
CTTTTTTGGACGGGT	-10.17
GTTTTTTGTGTGCTC	-10.13
TTTTTTCGCGCTGTC	-10.12
TTTTTTTGTTAGCTA	-10.12
TTTTTTCGGTTCGGT	-10.08
TTTTTTTGATTAATT	-10.07
TTTTTATGACTCCCT	-10.06
TTTTTATGGCATCTG	-10.05
TTTTTATGGCATCTG	-10.05
ATTTTTTGCTTTGCT	-10.04
CTTTTTTGTCTTGTT	-10.03
ATTTTTTGGGTTGGC	-10.03
TTTTTTCGGTGCATT	-10.03
CTTTTTTGTCTTGTT	-10.03
GTTTTTTGCTCAAAT	-9.97
CTTTTTTGACGCGTT	-9.96
TTTTTTTGACGATTA	-9.92
TTTTTTTGTAGTGCT	-9.92
GTTTTTTGTGCGCGA	-9.92
GTTTTTTGTGCGCGA	-9.92
TTTTTTAGGCCAATT	-9.91
TTTTTTCGCGTTATT	-9.91
TTTTTATGGGCCACA	-9.91
TTTTTATGGCCTAAA	-9.89
TTTTTATGGGCCTCG	-9.89
ATTTTTTGTGCGATT	-9.87
TTTTTTCGCTGCGCT	-9.84
TTTTTTTGTTTACGA	-9.83
TTTTTATGGCCATCG	-9.82
CTTTTTTGGCTTTGA	-9.8
TTTTTTTGCAAATTT	-9.79
TTTTTTTGTTGTATC	-9.74
GTTTTTTGAGTGGGT	-9.74
GTTTTTTGTTTTCGT	-9.74
TTTTTTTGTTCAATA	-9.73
CTTTTTTGGCGTAGA	-9.7
TTTTTTTGACAGATG	-9.68
ATTTTTTGAGCCCAC	-9.67
ATTTTTTGGATGATT	-9.65
TTTTTTTGCATTTCA	-9.65
TTTTTTTGTTGGATG	-9.61
TTTTTTAGGGGCTTT	-9.6
CTTTTTTGTCGTGGT	-9.59
TTTTTATGGCACTTC	-9.59
GTTTTTTGTCTTTGT	-9.58
ATTTTATGCGCGCAT	-9.54
TTTTTTAGCCCGGCC	-9.54
TTTTTTCGCGCATTC	-9.53
TTTTTTAGGCTTCAA	-9.53
TTTTTTAGGCTTCAA	-9.53
GTTTTTTGTTCAGAT	-9.52
ATTTTTTGCATTCGT	-9.49
TTTTTATGCTGCGGT	-9.49
TTTTTATGAGCGCCA	-9.48
ATTTTATGGCTGCCC	-9.47
TTTTTTCGCCCTAAA	-9.46
ATTTTTTGTGTGCTG	-9.46
CTTTTATGGCCGGCC	-9.46
ATTTTTCGGTTCCTT	-9.45
ATTTTTTGCCCAAAA	-9.45
ATTTTATGGGCCGAT	-9.43
CTTTTTTGGAGTCGC	-9.42
CTTTTATGGGTGGCT	-9.42
CTTTTATGGGCGCGC	-9.41
TTTTTATGGTTACGA	-9.39
TTTTTTCGCAGACTT	-9.39
TTTTTTTGAAGCCAA	-9.39
ATTTTTTGCATTGTT	-9.39
TTTTTATGGGAACAA	-9.38
TTTTTATGGGAACAA	-9.38
GTTTTTTGAGTTCAA	-9.36
ATTTTTTGCCAAAAT	-9.35
CTTTTTTGCATGTTT	-9.33
TTTTTTCGGATTTTT	-9.33
TTTTTATGATCGCCC	-9.31
TTTTTTCGCCGCACA	-9.31
GTTTTATGGCCTGGC	-9.28
CTTTTATGGCTCCCA	-9.25
GTTTTTTGTTTGCAA	-9.24
TTTTTTTGCAAGTCG	-9.24
CTTTTTCGACCGCCT	-9.22
CTTTTTCGACCGCCT	-9.22
TTTTTATGACTTTCT	-9.19
CTTTTTTGTAGCCTT	-9.19
CTTTTATGGCTGCAA	-9.18
GTTTTTTGTTGTCGC	-9.15
TTTTTATGGTGTGAG	-9.15
TTTTTTTGTTGATAA	-9.14
GTTTTATGGGTGTGT	-9.12
TTTTTATGTCTTTAT	-9.11
TTTTTATGGCATTAA	-9.09
TTTTTTAGCCCACGG	-9.09
GTTTTATGGACGGTT	-9.09
TTTTTATGGCAAGGA	-9.08
ATTTTTTGTTCTAAT	-9.07
ATTTTTTGTTTGACT	-9.05
ATTTTTTGGTTTTGG	-9.05
TTTTTATGACTCGCC	-9.03
TTTTTTCGTGTGTGT	-9.01
ATTTTTTGTTGTTTT	-9
TTTTTATGGTGTACG	-8.99
TTTTTTAGCCGAACT	-8.99
ATTTTTTGGCAAAGA	-8.99
TTTTTTCGCAGGCCA	-8.98
TTTTTTTGAAACCAA	-8.98
TTTTTTCGTCCAGCG	-8.98
TTTTTTAGGCCATAA	-8.98
TTTTTTTGAAACTAT	-8.98
ATTTTTTGCTTCTCG	-8.97
TTTTTATGACTTTGT	-8.95
TTTTTTCGCGACTCC	-8.94
ATTTTTTGTTGGCAA	-8.93
GTTTTATGGCACGTC	-8.9
TTTTTATGCTCATCA	-8.9
TTTTTATGCATCCTG	-8.89
TTTTTATGTTGTCCC	-8.89
TTTTTATGTTGTCCC	-8.89
TTTTTATGCCTAAAA	-8.89
CTTTTTTGGAGCTAC	-8.89
TTTTTTCGACTATAT	-8.89
TTTTTTCGCTCATCG	-8.87
TTTTTTAGGGAACAC	-8.87
TTTTTTCGCTCATCG	-8.87
ATTTTTTGTCGCTTG	-8.87
ATTTTTCGGCCAGGC	-8.85
CTTTTTTGACATAAT	-8.85
TTTTTTAGGTAGCTG	-8.85
ATTTTATGGGGGAAT	-8.84
TTTTTATGTTTGACT	-8.84
TTTTTTAGGCAACAG	-8.83
TTTTTTAGGCAACAG	-8.83
TTTTTATGAGAGGAT	-8.83
TTTTTATGAGAGGAT	-8.83
ATTTTATGGTCCCAA	-8.83
TTTTTTCGCGTAAGC	-8.83
GTTTTATGCCAGCTA	-8.82
TTTTTATGATTCTTT	-8.81
CTTTTTTGTCACGTG	-8.81
CTTTTTTGTCACGTG	-8.81
TTTTTATGATCCTGT	-8.81
CTTTTTCGGGGTAAT	-8.81
GTTTTTTGTTTTGGC	-8.8
TTTTTTCGCTGAATC	-8.78
ATTTTTTGTTCAGTA	-8.78
TTTTTTCGCTGAATC	-8.78
TTTTTATGAGTTCAG	-8.78
ATTTTATGGCTTGAC	-8.77
TTTTTATGTTTTATT	-8.77
CTTTTTTGTTTGTTC	-8.77
CTTTTTTGTTTGTTC	-8.77
TTTTTATGATCGGAC	-8.77
TTTTTATGAGGTCAG	-8.76
TTTTTTAGGACATTT	-8.76
TTTTTTAGCTTTTCT	-8.76
TTTTTATGTGCCTCG	-8.75
ATTTTTTGTTTAACT	-8.74
CTTTTATGGCCCAAA	-8.73
GTTTTATGTGCCCCC	-8.73
TTTTTTCGCCAATTG	-8.73
TTTTTATGACCCAAA	-8.73
TTTTTATGATGCCAC	-8.73
TTTTTTTGCAAAAGA	-8.71
TTTTTATGATCACAA	-8.67
GTTTTTCGGGAACTG	-8.67
TTTTTTCGTGTTTCC	-8.66
GTTTTATGGGCATCG	-8.66
ATTTTTTGTTACATT	-8.65
GTTTTATGGCGGAGA	-8.62
TTTTTTAGGGGTAAA	-8.6
TTTTTATGTTATCTC	-8.6
ATTTTTCGGTACGCT	-8.59
TTTTTATGACCAACG	-8.59
TTTTTATGACCAACG	-8.59
TTTTTTAGAGCATTT	-8.57
TTTTTTAGCCTTAGC	-8.55
GTTTTTTGTGAGTAA	-8.55
GTTTTTCGCTTTCGC	-8.53
GTTTTTCGCTTTCGC	-8.53
CTTTTTAGCTTGCTT	-8.53
TTTTTTCGCACGAAA	-8.53
CTTTTATGCGTCAAT	-8.52
ATTTTTCGGTTACTG	-8.52
ATTTTTCGGACTTTT	-8.51
ATTTTATGGTTTTAT	-8.51
CTTTTTTGTGGTTAG	-8.51
CTTTTTCGCGGAATT	-8.51
TTTTTTAGGCTAAGG	-8.51
ATTTTTTGTCATATA	-8.5
ATTTTATGGCGCTGC	-8.5
TTTTTATGAAGGCTC	-8.5
CTTTTTAGGCATGTT	-8.5
CTTTTATGGTTACGC	-8.49
ATTTTTTGTTCTAAA	-8.49
TTTTTTAGGCATAAA	-8.45
TTTTTTCGTTGGGAA	-8.44
TTTTTATGAATTGCT	-8.43
TTTTTTAGCCAACGG	-8.43
TTTTTTCGTACACCA	-8.42
GTTTTTCGGTTCTTG	-8.42
TTTTTATGACTTAAA	-8.42
GTTTTTCGGTTCTTG	-8.42
TTTTTATGACTTAAA	-8.42
ATTTTTCGAGGTCAT	-8.41
ATTTTTTGTTTCTGC	-8.4
ATTTTTTGTTTCTGC	-8.4
TTTTTTAGAGCCTTC	-8.39
TTTTTATGACATTCC	-8.39
TTTTTTCGTATTTTT	-8.38
TTTTTTCGTATTTTT	-8.38
ATTTTTTGATTAGGC	-8.36
ATTTTATGGTATTTT	-8.36
ATTTTTTGATTAGGC	-8.36
GTTTTTAGGTTTCCA	-8.34
ATTTTTTGAATAGAT	-8.34
GTTTTTCGTTCTATT	-8.33
GTTTTTAGTGCGCTC	-8.32
CTTTTTTGAATACAC	-8.32
TTTTTTAGCCATAAC	-8.3
GTTTTTCGCGTGAAA	-8.29
GTTTTTCGCTTAGCC	-8.28
CTTTTTCGCACTCTA	-8.27
TTTTTTAGACGTGTG	-8.26
GTTTTATGACTCTGT	-8.26
TTTTTATGTTTTTTG	-8.25
TTTTTATGATGTGAA	-8.25
TTTTTATGTGACATA	-8.24
TTTTTATGATCATGC	-8.24
ATTTTTCGCACTTTT	-8.23
ATTTTATGCCTTACA	-8.22
CTTTTTTGTATAAAT	-8.22
GTTTTATGACTGGAC	-8.22
CTTTTATGTGCTTGT	-8.21
ATTTTTCGACTTCTG	-8.21
CTTTTATGCCGCTAA	-8.21
TTTTTATGATGCAAC	-8.2
GTTTTATGACCTTTA	-8.2
ATTTTTTGTTAGGGG	-8.18
TTTTTTAGTTTGCGA	-8.18
TTTTTATGAATATTT	-8.17
ATTTTTTGATAGTTG	-8.16
GTTTTTAGGGAAATT	-8.16
ATTTTTTGATAGTTG	-8.16
CTTTTATGGCAAATA	-8.16
TTTTTATGATGTACA	-8.15
ATTTTTCGGATATTT	-8.15
CTTTTTAGGGCGAAA	-8.14
ATTTTTAGCCGATTT	-8.14
ATTTTTCGAGTGACT	-8.14
TTTTTTAGAGCAGAA	-8.13
ATTTTTCGATCCCAC	-8.13
ATTTTTCGGTAACAA	-8.12
GTTTTATGTTTCCCA	-8.12
TTTTTTCGATGAGGA	-8.1
GTTTTTTGTACAAGA	-8.1
CTTTTTAGGTTCAAT	-8.09
TTTTTATGTATATAT	-8.08
CTTTTTCGACGGTTC	-8.07
GTTTTATGATGCGGT	-8.07
TTTTTATGATATGCG	-8.06
GTTTTTCGCAAGGAT	-8.06
GTTTTTCGCAAGGAT	-8.06
TTTTTTAGACAACAA	-8.04
TTTTTTAGACAACAA	-8.04
TTTTTTCGAAACCCA	-8.04
GTTTTTTGTAACGAA	-8.04
TTTTTATGCAATTCG	-8
GTTTTATGTTTTTAT	-8
TTTTTATGATAAGTG	-7.99
GTTTTATGTTTCCAG	-7.99
ATTTTTAGGGAACCA	-7.98
CTTTTTTGTATAGGA	-7.97
GTTTTTAGGGGTTGA	-7.97
ATTTTATGATCTCAA	-7.97
GTTTTTCGAGCAATA	-7.96
CTTTTTCGGCAAAGG	-7.96
ATTTTTCGCTTTTTG	-7.95
ATTTTTAGCGGAACT	-7.95
ATTTTTAGCGGAACT	-7.95
TTTTTATGTTAGTGA	-7.94
ATTTTTCGCATGCGA	-7.94
TTTTTATGTTAGTGA	-7.94
GTTTTTAGTGTTCTA	-7.93
CTTTTATGCATTTAT	-7.92
CTTTTTAGGGGGTGA	-7.92
GTTTTTAGGAAACAT	-7.91
GTTTTATGATGTGCC	-7.9
ATTTTATGTGTAAAT	-7.89
ATTTTTCGCCAAAAC	-7.89
GTTTTTCGTTTTTTC	-7.88
ATTTTTAGTGCGAAT	-7.88
ATTTTTAGTGCGAAT	-7.88
GTTTTATGTCTAATG	-7.88
ATTTTATGACGGTTG	-7.87
CTTTTTAGTGGGCCA	-7.84
TTTTTTAGTCTAAGG	-7.84
TTTTTTCGAAATCGG	-7.84
ATTTTATGATGCCAA	-7.82
ATTTTTAGCGATTAT	-7.8
CTTTTATGACACGCA	-7.8
GTTTTATGGAAAGTG	-7.8
GTTTTTCGCATCTCG	-7.79
CTTTTTAGGGATTAC	-7.78
CTTTTTAGGGATTAC	-7.78
ATTTTATGATTACGC	-7.76
GTTTTTAGCTGGTGC	-7.76
CTTTTTTGTAAATAC	-7.75
ATTTTATGGAAAAAT	-7.75
CTTTTTCGATGCTTC	-7.75
ATTTTTCGCAAGAAT	-7.74
ATTTTTCGCAAGAAT	-7.74
ATTTTTTGTATAAGG	-7.74
TTTTTTAGAATCAGT	-7.74
ATTTTTCGCAAGAAT	-7.74
GTTTTTAGCAATGTT	-7.73
ATTTTTAGGAGAATT	-7.73
ATTTTTCGATGTGTA	-7.73
GTTTTTAGTGGCGAC	-7.73
GTTTTTAGTGGCGAC	-7.73
GTTTTTCGAATCCAA	-7.71
GTTTTATGTAGATTT	-7.71
ATTTTATGGAAAAGT	-7.71
CTTTTTCGCAAACCG	-7.69
GTTTTTCGTAGATCT	-7.69
TTTTTTAGAAGTGCA	-7.66
ATTTTTCGTTGGACA	-7.66
TTTTTTAGAAGTGCA	-7.66
TTTTTTAGTAGAAGT	-7.65
CTTTTTAGTCACGTC	-7.64
CTTTTTAGTGCTATA	-7.64
ATTTTATGACATTTG	-7.63
CTTTTATGTGATATA	-7.62
CTTTTTAGGGAAAAA	-7.61
ATTTTATGAAGGCAA	-7.6
ATTTTTCGCAATGGC	-7.58
ATTTTTCGCAATGGC	-7.58
TTTTTTAGAATTGAG	-7.58
ATTTTTCGAAGATTT	-7.58
ATTTTTCGCAGTTGA	-7.57
GTTTTTAGCATATCC	-7.51
GTTTTTAGTTTCATG	-7.49
ATTTTTAGTGCAAAA	-7.48
GTTTTTAGCAACTCC	-7.46
ATTTTTAGTGAAGTA	-7.42
ATTTTTAGATTGAAC	-7.41
ATTTTTAGTTTTATA	-7.41
CTTTTTAGAGTAACG	-7.41
CTTTTTAGAGTAACG	-7.41
ATTTTTAGTACCATC	-7.4
ATTTTTAGTACCATC	-7.4
ATTTTTAGCTAATAA	-7.38
ATTTTTAGTAAAATT	-7.3
ATTTTTAGTAAATAT	-7.27
CTTTTTAGAACAAAA	-7.27
CTTTTTAGATAAAAA	-7.25
ATTTTTAGAAAGAAA	-7.22

## Sheet: hb-mid-1-2
Sequence	Score		Percentile	Score
TTTTTTTGGC	-13.26		0	-7.3
TTTTTTTGGC	-13.26		0.25	-8.17
TTTTTTTGGC	-13.26		0.5	-8.81
TTTTTTTGGC	-13.26		0.75	-9.61
TTTTTTTGGG	-12.57
TTTTTTTGGG	-12.57
TTTTTTTGCC	-12.17
TTTTTTTGCC	-12.17
TTTTTTTGCC	-12.17
TTTTTTTGCC	-12.17
TTTTTTTGCC	-12.17
TTTTTTTGGT	-11.76
TTTTTTTGGT	-11.76
TTTTTTTGGT	-11.76
TTTTTTTGGT	-11.76
TTTTTTTGGT	-11.76
TTTTTTTGCG	-11.57
TTTTTTTGCG	-11.57
TTTTTTTGCG	-11.57
TTTTTTTGCG	-11.57
TTTTTTTGCT	-11.44
TTTTTTTGCT	-11.44
TTTTTTTGCT	-11.44
GTTTTTTGGC	-11.44
GTTTTTTGGC	-11.44
TTTTTTTGCT	-11.44
TTTTTTTGCT	-11.44
TTTTTTTGTC	-11.04
TTTTTTTGGA	-10.97
GTTTTTTGGG	-10.97
GTTTTTTGGG	-10.97
GTTTTTTGGG	-10.97
GTTTTTTGGG	-10.97
TTTTTTTGAC	-10.78
CTTTTTTGGC	-10.78
CTTTTTTGGC	-10.78
CTTTTTTGGC	-10.78
TTTTTTTGAC	-10.78
CTTTTTTGGC	-10.78
CTTTTTTGGC	-10.78
TTTTTTTGAC	-10.78
ATTTTTTGGC	-10.59
GTTTTTTGCC	-10.45
TTTTTTTGAG	-10.41
TTTTTTTGAG	-10.41
TTTTTTTGAG	-10.41
CTTTTTTGGG	-10.41
ATTTTTTGGG	-10.24
ATTTTTTGGG	-10.24
ATTTTTTGGG	-10.24
ATTTTTTGGG	-10.24
TTTTTATGGC	-10.19
TTTTTATGGC	-10.19
TTTTTATGGC	-10.19
TTTTTATGGC	-10.19
TTTTTATGGC	-10.19
TTTTTATGGC	-10.19
TTTTTATGGC	-10.19
TTTTTATGGC	-10.19
TTTTTATGGC	-10.19
TTTTTATGGC	-10.19
TTTTTATGGC	-10.19
TTTTTATGGC	-10.19
TTTTTATGGC	-10.19
GTTTTTTGGT	-10.15
GTTTTTTGCG	-10.11
TTTTTTTGCA	-10.11
GTTTTTTGCG	-10.11
TTTTTTTGCA	-10.11
TTTTTTTGCA	-10.11
TTTTTTTGCA	-10.11
TTTTTTTGCA	-10.11
TTTTTTTGCA	-10.11
TTTTTTTGCA	-10.11
TTTTTTTGCA	-10.11
TTTTTTTGCA	-10.11
TTTTTTTGCA	-10.11
CTTTTTTGCC	-10.03
TTTTTTCGGG	-10
TTTTTTTGTT	-9.96
TTTTTTTGTT	-9.96
TTTTTTTGTT	-9.96
TTTTTTTGTT	-9.96
TTTTTTTGTT	-9.96
TTTTTTTGTT	-9.96
TTTTTTTGTT	-9.96
TTTTTTTGTT	-9.96
TTTTTTTGTT	-9.96
TTTTTTTGTT	-9.96
ATTTTTTGCC	-9.92
ATTTTTTGCC	-9.92
ATTTTTTGCC	-9.92
TTTTTATGGG	-9.85
TTTTTATGGG	-9.85
TTTTTATGGG	-9.85
TTTTTATGGG	-9.85
TTTTTATGGG	-9.85
TTTTTATGGG	-9.85
TTTTTATGGG	-9.85
TTTTTATGGG	-9.85
TTTTTATGGG	-9.85
TTTTTATGGG	-9.85
TTTTTTTGAT	-9.82
TTTTTTTGAT	-9.82
TTTTTTTGAT	-9.82
CTTTTTTGCG	-9.73
CTTTTTTGCG	-9.73
ATTTTTTGGT	-9.71
TTTTTTCGCC	-9.66
TTTTTTCGCC	-9.66
TTTTTTCGCC	-9.66
TTTTTATGCC	-9.61
TTTTTATGCC	-9.61
GTTTTTTGCT	-9.59
GTTTTTTGCT	-9.59
TTTTTTCGGT	-9.56
TTTTTTCGGT	-9.56
TTTTTATGGT	-9.53
TTTTTATGGT	-9.53
TTTTTATGGT	-9.53
TTTTTATGGT	-9.53
TTTTTATGGT	-9.53
TTTTTATGGT	-9.53
TTTTTATGGT	-9.53
TTTTTTCGCG	-9.51
TTTTTTCGCG	-9.51
TTTTTTCGCG	-9.51
TTTTTTCGCG	-9.51
TTTTTTCGCG	-9.51
TTTTTTCGCG	-9.51
GTTTTTTGTC	-9.5
GTTTTTTGTC	-9.5
GTTTTTTGAC	-9.4
TTTTTTAGGC	-9.38
TTTTTTAGGC	-9.38
TTTTTTAGGC	-9.38
TTTTTTAGGC	-9.38
TTTTTTAGGC	-9.38
TTTTTTAGGC	-9.38
TTTTTTAGGC	-9.38
TTTTTTAGGC	-9.38
ATTTTTTGCT	-9.35
ATTTTTTGCT	-9.35
ATTTTTTGCT	-9.35
GTTTTTTGTG	-9.33
GTTTTTTGTG	-9.33
GTTTTTTGTG	-9.33
GTTTTTTGTG	-9.33
TTTTTTTGTA	-9.32
CTTTTTTGTC	-9.26
CTTTTTTGTC	-9.26
CTTTTTTGTC	-9.26
CTTTTTTGTC	-9.26
CTTTTTTGTC	-9.26
CTTTTTTGGA	-9.23
CTTTTTTGGA	-9.23
CTTTTTTGGA	-9.23
TTTTTTTGAA	-9.23
TTTTTTTGAA	-9.23
GTTTTTTGAG	-9.23
TTTTTTTGAA	-9.23
TTTTTTTGAA	-9.23
TTTTTTTGAA	-9.23
CTTTTTTGGA	-9.23
GTTTTTTGAG	-9.23
ATTTTTTGTC	-9.17
ATTTTTTGTC	-9.17
CTTTTTTGAC	-9.15
CTTTTTTGAC	-9.15
TTTTTTCGCT	-9.12
TTTTTTCGCT	-9.12
TTTTTTAGGG	-9.12
TTTTTTAGGG	-9.12
TTTTTTCGCT	-9.12
TTTTTTAGGG	-9.12
TTTTTTCGCT	-9.12
TTTTTTCGCT	-9.12
ATTTTTTGGA	-9.08
GTTTTATGGC	-9.07
GTTTTATGGC	-9.07
GTTTTATGGC	-9.07
TTTTTATGCT	-9.07
GTTTTATGGC	-9.07
GTTTTATGGC	-9.07
TTTTTATGCT	-9.07
CTTTTTTGTG	-9.01
TTTTTTCGTC	-8.99
ATTTTTTGTG	-8.97
ATTTTTTGTG	-8.97
TTTTTATGTC	-8.94
TTTTTTAGCC	-8.93
TTTTTTAGCC	-8.93
TTTTTTAGCC	-8.93
TTTTTTAGCC	-8.93
TTTTTTAGCC	-8.93
TTTTTTAGCC	-8.93
GTTTTTCGGG	-8.91
TTTTTTCGGA	-8.9
GTTTTTTGTT	-8.89
GTTTTTTGTT	-8.89
GTTTTTTGTT	-8.89
GTTTTTTGTT	-8.89
GTTTTTTGTT	-8.89
GTTTTTTGTT	-8.89
CTTTTTCGGC	-8.87
TTTTTTCGAC	-8.87
TTTTTTCGAC	-8.87
ATTTTTTGAG	-8.85
GTTTTATGGG	-8.85
GTTTTATGGG	-8.85
CTTTTATGGC	-8.81
TTTTTATGAC	-8.81
TTTTTATGAC	-8.81
TTTTTATGAC	-8.81
CTTTTATGGC	-8.81
CTTTTATGGC	-8.81
CTTTTATGGC	-8.81
TTTTTATGAC	-8.81
TTTTTATGAC	-8.81
TTTTTATGAC	-8.81
TTTTTATGAC	-8.81
CTTTTATGGC	-8.81
TTTTTATGAC	-8.81
TTTTTATGAC	-8.81
TTTTTATGAC	-8.81
ATTTTTCGGC	-8.77
ATTTTATGGC	-8.74
ATTTTATGGC	-8.74
ATTTTATGGC	-8.74
TTTTTTAGGT	-8.74
CTTTTTTGCA	-8.73
TTTTTTCGTG	-8.73
TTTTTTCGTG	-8.73
TTTTTATGTG	-8.7
TTTTTATGTG	-8.7
ATTTTTTGCA	-8.67
CTTTTTCGGG	-8.67
CTTTTTCGGG	-8.67
ATTTTTTGCA	-8.67
CTTTTTTGTT	-8.65
CTTTTTTGTT	-8.65
GTTTTATGCC	-8.64
TTTTTATGAG	-8.63
TTTTTATGAG	-8.63
TTTTTATGAG	-8.63
CTTTTATGGG	-8.63
TTTTTATGAG	-8.63
TTTTTATGAG	-8.63
CTTTTATGGG	-8.63
ATTTTTTGTT	-8.6
ATTTTTTGTT	-8.6
ATTTTTTGTT	-8.6
ATTTTTTGTT	-8.6
ATTTTTTGTT	-8.6
ATTTTTTGTT	-8.6
ATTTTTTGTT	-8.6
ATTTTTTGTT	-8.6
ATTTTTTGTT	-8.6
ATTTTTTGTT	-8.6
ATTTTTTGTT	-8.6
ATTTTATGGG	-8.55
ATTTTATGGG	-8.55
GTTTTTCGGT	-8.55
GTTTTTCGGT	-8.55
ATTTTTTGAT	-8.54
ATTTTTTGAT	-8.54
ATTTTTTGAT	-8.54
ATTTTTTGAT	-8.54
TTTTTTCGCA	-8.52
TTTTTTCGCA	-8.52
GTTTTTCGCG	-8.52
TTTTTTCGCA	-8.52
TTTTTATGCA	-8.5
TTTTTATGCA	-8.5
CTTTTATGCC	-8.48
TTTTTTCGTT	-8.47
ATTTTTCGCC	-8.47
TTTTTATGTT	-8.45
TTTTTATGTT	-8.45
TTTTTATGTT	-8.45
TTTTTATGTT	-8.45
TTTTTATGTT	-8.45
TTTTTATGTT	-8.45
TTTTTATGTT	-8.45
TTTTTATGTT	-8.45
ATTTTATGCC	-8.44
TTTTTTAGCT	-8.44
TTTTTTCGAT	-8.41
TTTTTATGAT	-8.39
TTTTTATGAT	-8.39
TTTTTATGAT	-8.39
TTTTTATGAT	-8.39
TTTTTATGAT	-8.39
TTTTTATGAT	-8.39
TTTTTATGAT	-8.39
TTTTTATGAT	-8.39
TTTTTATGAT	-8.39
CTTTTATGGT	-8.39
TTTTTATGAT	-8.39
TTTTTATGAT	-8.39
TTTTTATGAT	-8.39
GTTTTTTGTA	-8.37
GTTTTTTGTA	-8.37
CTTTTTCGCG	-8.36
ATTTTTCGGT	-8.35
ATTTTTCGGT	-8.35
CTTTTATGCG	-8.35
ATTTTTCGGT	-8.35
ATTTTTCGGT	-8.35
ATTTTATGGT	-8.34
ATTTTATGGT	-8.34
ATTTTATGGT	-8.34
TTTTTTAGTC	-8.33
GTTTTTCGCT	-8.3
ATTTTATGCG	-8.3
GTTTTTCGCT	-8.3
TTTTTTAGGA	-8.3
GTTTTTAGGG	-8.3
GTTTTTAGGG	-8.3
GTTTTTCGCT	-8.3
TTTTTTAGAC	-8.27
TTTTTTAGAC	-8.27
TTTTTTAGAC	-8.27
CTTTTTAGGC	-8.27
CTTTTTTGTA	-8.24
CTTTTTTGTA	-8.24
CTTTTTTGTA	-8.24
CTTTTTTGTA	-8.24
ATTTTTTGTA	-8.2
CTTTTTTGAA	-8.19
GTTTTATGTC	-8.19
CTTTTTAGGG	-8.17
TTTTTTAGAG	-8.17
TTTTTTAGAG	-8.17
TTTTTTAGAG	-8.17
CTTTTTAGGG	-8.17
CTTTTTAGGG	-8.17
CTTTTTAGGG	-8.17
CTTTTTAGGG	-8.17
GTTTTATGGA	-8.15
GTTTTATGGA	-8.15
ATTTTTTGAA	-8.15
ATTTTTAGGG	-8.12
GTTTTATGAC	-8.12
ATTTTTCGCT	-8.12
GTTTTATGAC	-8.12
GTTTTATGAC	-8.12
GTTTTTAGGT	-8.1
TTTTTTCGTA	-8.08
TTTTTTCGTA	-8.08
TTTTTTCGTA	-8.08
TTTTTATGTA	-8.07
GTTTTATGTG	-8.07
GTTTTTCGAG	-8.03
TTTTTTCGAA	-8.03
TTTTTTCGAA	-8.03
CTTTTTCGAC	-8.01
CTTTTTCGAC	-8.01
CTTTTTCGAC	-8.01
TTTTTATGAA	-8
TTTTTATGAA	-8
TTTTTATGAA	-8
ATTTTTAGCC	-7.97
TTTTTTAGTT	-7.97
CTTTTATGAC	-7.96
ATTTTTCGGA	-7.95
ATTTTTCGAC	-7.95
ATTTTTCGGA	-7.95
ATTTTATGAC	-7.93
CTTTTTAGGT	-7.93
ATTTTATGGA	-7.93
ATTTTATGAC	-7.93
ATTTTATGGA	-7.93
GTTTTTCGCA	-7.9
CTTTTATGTG	-7.9
GTTTTTCGCA	-7.9
CTTTTATGTG	-7.9
GTTTTTCGCA	-7.9
ATTTTTAGCG	-7.86
GTTTTTCGTT	-7.86
ATTTTTAGCG	-7.86
ATTTTTAGCG	-7.86
ATTTTATGTG	-7.86
GTTTTTCGTT	-7.86
ATTTTTCGAG	-7.84
ATTTTTCGAG	-7.84
GTTTTATGTT	-7.83
GTTTTTAGCT	-7.83
GTTTTATGTT	-7.83
GTTTTATGTT	-7.83
GTTTTATGAT	-7.8
GTTTTATGAT	-7.8
CTTTTTCGCA	-7.79
CTTTTTCGCA	-7.79
CTTTTATGCA	-7.78
ATTTTTCGCA	-7.77
ATTTTTCGCA	-7.77
ATTTTTCGCA	-7.77
ATTTTTCGCA	-7.77
ATTTTTCGCA	-7.77
ATTTTTCGCA	-7.77
ATTTTTCGCA	-7.77
ATTTTTCGCA	-7.77
GTTTTTAGGA	-7.76
CTTTTTAGCT	-7.73
ATTTTTCGTT	-7.72
CTTTTTCGAT	-7.72
ATTTTTAGCT	-7.71
GTTTTTAGTG	-7.69
TTTTTTAGTA	-7.69
ATTTTTCGAT	-7.69
GTTTTTAGTG	-7.69
ATTTTTCGAT	-7.69
GTTTTTAGTG	-7.69
GTTTTTAGTG	-7.69
ATTTTATGAT	-7.67
ATTTTATGAT	-7.67
CTTTTTAGTC	-7.67
ATTTTATGAT	-7.67
TTTTTTAGAA	-7.65
TTTTTTAGAA	-7.65
TTTTTTAGAA	-7.65
TTTTTTAGAA	-7.65
ATTTTTAGGA	-7.62
GTTTTTCGTA	-7.6
CTTTTTAGTG	-7.59
GTTTTATGTA	-7.59
CTTTTTAGTG	-7.59
GTTTTTAGCA	-7.58
GTTTTTCGAA	-7.58
GTTTTTAGCA	-7.58
GTTTTTAGCA	-7.58
ATTTTTAGTG	-7.57
ATTTTTAGTG	-7.57
CTTTTTAGAG	-7.57
CTTTTTAGAG	-7.57
ATTTTTAGTG	-7.57
ATTTTTAGTG	-7.57
GTTTTTAGTT	-7.55
ATTTTTCGAA	-7.47
ATTTTATGAA	-7.45
ATTTTTAGTT	-7.44
CTTTTTAGAT	-7.44
ATTTTTAGAT	-7.43
ATTTTTAGTA	-7.32
ATTTTTAGTA	-7.32
ATTTTTAGTA	-7.32
ATTTTTAGTA	-7.32
CTTTTTAGAA	-7.32
ATTTTTAGAA	-7.3

## Sheet: hb-mid-0-0
Sequence	Score		Percentile	Score
TTTTTTG	-8.83		0	-7.53
TTTTTTG	-8.83		0.25	-7.85
TTTTTTG	-8.83		0.5	-8.32
TTTTTTG	-8.83		0.75	-8.83
TTTTTTG	-8.83
TTTTTTG	-8.83
TTTTTTG	-8.83
TTTTTTG	-8.83
TTTTTTG	-8.83
TTTTTTG	-8.83
TTTTTTG	-8.83
TTTTTTG	-8.83
TTTTTTG	-8.83
TTTTTTG	-8.83
TTTTTTG	-8.83
TTTTTTG	-8.83
TTTTTTG	-8.83
TTTTTTG	-8.83
TTTTTTG	-8.83
TTTTTTG	-8.83
TTTTTTG	-8.83
TTTTTTG	-8.83
TTTTTTG	-8.83
TTTTTTG	-8.83
TTTTTTG	-8.83
TTTTTTG	-8.83
TTTTTTG	-8.83
TTTTTTG	-8.83
TTTTTTG	-8.83
TTTTTTG	-8.83
TTTTTTG	-8.83
TTTTTTG	-8.83
TTTTTTG	-8.83
TTTTTTG	-8.83
TTTTTTG	-8.83
TTTTTTG	-8.83
TTTTTTG	-8.83
TTTTTTG	-8.83
TTTTTTG	-8.83
TTTTTTG	-8.83
TTTTTTG	-8.83
TTTTTTG	-8.83
TTTTTTG	-8.83
TTTTTTG	-8.83
TTTTTTG	-8.83
TTTTTTG	-8.83
TTTTTTG	-8.83
TTTTTTG	-8.83
TTTTTTG	-8.83
TTTTTTG	-8.83
TTTTTTG	-8.83
TTTTTTG	-8.83
TTTTTTG	-8.83
TTTTTTG	-8.83
TTTTTTG	-8.83
TTTTTTG	-8.83
TTTTTTG	-8.83
TTTTTTG	-8.83
TTTTTTG	-8.83
TTTTTTG	-8.83
TTTTTTG	-8.83
TTTTTTG	-8.83
TTTTTTG	-8.83
TTTTTTG	-8.83
TTTTTTG	-8.83
TTTTTTG	-8.83
TTTTTTG	-8.83
TTTTTTG	-8.83
TTTTTTG	-8.83
TTTTTTG	-8.83
TTTTTTG	-8.83
TTTTTTG	-8.83
TTTTTTG	-8.83
TTTTTTG	-8.83
TTTTTTG	-8.83
TTTTTTG	-8.83
TTTTTTG	-8.83
TTTTTTG	-8.83
TTTTTTG	-8.83
TTTTTTG	-8.83
TTTTTTG	-8.83
TTTTTTG	-8.83
TTTTTTG	-8.83
TTTTTTG	-8.83
TTTTTTG	-8.83
TTTTTTG	-8.83
TTTTTTG	-8.83
TTTTTTG	-8.83
TTTTTTG	-8.83
TTTTTTG	-8.83
TTTTTTG	-8.83
TTTTTTG	-8.83
TTTTTTG	-8.83
TTTTTTG	-8.83
TTTTTTG	-8.83
TTTTTTG	-8.83
TTTTTTG	-8.83
TTTTTTG	-8.83
TTTTTTG	-8.83
TTTTTTG	-8.83
TTTTTTG	-8.83
TTTTTTG	-8.83
TTTTTTG	-8.83
TTTTTTG	-8.83
TTTTTTG	-8.83
TTTTTTG	-8.83
TTTTTTG	-8.83
TTTTTTG	-8.83
TTTTTTG	-8.83
TTTTTTG	-8.83
TTTTTTG	-8.83
TTTTTTG	-8.83
TTTTTTG	-8.83
TTTTTTG	-8.83
TTTTTTG	-8.83
TTTTTTG	-8.83
TTTTTTG	-8.83
TTTTTTG	-8.83
TTTTTTG	-8.83
TTTTTTG	-8.83
TTTTTTG	-8.83
TTTTTTG	-8.83
TTTTTTG	-8.83
TTTTTTG	-8.83
TTTTTTG	-8.83
TTTTTTG	-8.83
TTTTTTG	-8.83
TTTTTTG	-8.83
TTTTTTG	-8.83
TTTTTTG	-8.83
TTTTTTG	-8.83
TTTTTTG	-8.83
TTTTTTG	-8.83
TTTTTTG	-8.83
TTTTTTG	-8.83
TTTTTTG	-8.83
TTTTTTG	-8.83
TTTTTTG	-8.83
TTTTTTG	-8.83
TTTTTTG	-8.83
TTTTTTG	-8.83
TTTTTTG	-8.83
TTTTTTG	-8.83
TTTTTTG	-8.83
TTTTTTG	-8.83
TTTTTTG	-8.83
TTTTTTG	-8.83
TTTTTTG	-8.83
TTTTTTG	-8.83
TTTTTTG	-8.83
TTTTTTG	-8.83
TTTTTTG	-8.83
TTTTTTG	-8.83
TTTTTTG	-8.83
TTTTTTG	-8.83
TTTTTTG	-8.83
TTTTTTG	-8.83
TTTTTCG	-8.32
TTTTTCG	-8.32
TTTTTCG	-8.32
TTTTTCG	-8.32
TTTTTCG	-8.32
TTTTTCG	-8.32
TTTTTCG	-8.32
TTTTTCG	-8.32
TTTTTCG	-8.32
TTTTTCG	-8.32
TTTTTCG	-8.32
TTTTTCG	-8.32
TTTTTCG	-8.32
TTTTTCG	-8.32
TTTTTCG	-8.32
TTTTTCG	-8.32
TTTTTCG	-8.32
TTTTTCG	-8.32
TTTTTCG	-8.32
TTTTTCG	-8.32
TTTTTCG	-8.32
TTTTTCG	-8.32
TTTTTCG	-8.32
TTTTTCG	-8.32
TTTTTCG	-8.32
TTTTTCG	-8.32
TTTTTCG	-8.32
TTTTTCG	-8.32
TTTTTCG	-8.32
TTTTTCG	-8.32
TTTTTCG	-8.32
TTTTTCG	-8.32
TTTTTCG	-8.32
TTTTTCG	-8.32
TTTTTCG	-8.32
TTTTTCG	-8.32
TTTTTCG	-8.32
TTTTTCG	-8.32
TTTTTCG	-8.32
TTTTTCG	-8.32
TTTTTCG	-8.32
TTTTTCG	-8.32
TTTTTCG	-8.32
TTTTTCG	-8.32
TTTTTCG	-8.32
TTTTTCG	-8.32
TTTTTCG	-8.32
TTTTTCG	-8.32
TTTTTCG	-8.32
TTTTTCG	-8.32
TTTTTCG	-8.32
TTTTTCG	-8.32
TTTTTCG	-8.32
TTTTTCG	-8.32
TTTTTCG	-8.32
TTTTTCG	-8.32
TTTTTCG	-8.32
TTTTTCG	-8.32
TTTTTCG	-8.32
TTTTTCG	-8.32
TTTTTCG	-8.32
TTTTTCG	-8.32
TTTTTCG	-8.32
TTTTTCG	-8.32
TTTTTCG	-8.32
TTTTTCG	-8.32
TTTTTCG	-8.32
TTTTTCG	-8.32
TTTTTCG	-8.32
TTTTTCG	-8.32
TTTTTCG	-8.32
TTTTTCG	-8.32
TTTTTCG	-8.32
TTTTTCG	-8.32
TTTTTCG	-8.32
TTTTTCG	-8.32
TTTTTCG	-8.32
TTTTTCG	-8.32
TTTTTCG	-8.32
TTTTTCG	-8.32
TTTTTCG	-8.32
TTTTTCG	-8.32
TTTTATG	-7.85
TTTTATG	-7.85
TTTTATG	-7.85
TTTTATG	-7.85
TTTTATG	-7.85
TTTTATG	-7.85
TTTTATG	-7.85
TTTTATG	-7.85
TTTTATG	-7.85
TTTTATG	-7.85
TTTTATG	-7.85
TTTTATG	-7.85
TTTTATG	-7.85
TTTTATG	-7.85
TTTTATG	-7.85
TTTTATG	-7.85
TTTTATG	-7.85
TTTTATG	-7.85
TTTTATG	-7.85
TTTTATG	-7.85
TTTTATG	-7.85
TTTTATG	-7.85
TTTTATG	-7.85
TTTTATG	-7.85
TTTTATG	-7.85
TTTTATG	-7.85
TTTTATG	-7.85
TTTTATG	-7.85
TTTTATG	-7.85
TTTTATG	-7.85
TTTTATG	-7.85
TTTTATG	-7.85
TTTTATG	-7.85
TTTTATG	-7.85
TTTTATG	-7.85
TTTTATG	-7.85
TTTTATG	-7.85
TTTTATG	-7.85
TTTTATG	-7.85
TTTTATG	-7.85
TTTTATG	-7.85
TTTTATG	-7.85
TTTTATG	-7.85
TTTTATG	-7.85
TTTTATG	-7.85
TTTTATG	-7.85
TTTTATG	-7.85
TTTTATG	-7.85
TTTTATG	-7.85
TTTTATG	-7.85
TTTTATG	-7.85
TTTTATG	-7.85
TTTTATG	-7.85
TTTTATG	-7.85
TTTTATG	-7.85
TTTTATG	-7.85
TTTTATG	-7.85
TTTTATG	-7.85
TTTTATG	-7.85
TTTTATG	-7.85
TTTTATG	-7.85
TTTTATG	-7.85
TTTTATG	-7.85
TTTTATG	-7.85
TTTTATG	-7.85
TTTTATG	-7.85
TTTTATG	-7.85
TTTTATG	-7.85
TTTTATG	-7.85
TTTTATG	-7.85
TTTTATG	-7.85
TTTTATG	-7.85
TTTTATG	-7.85
TTTTATG	-7.85
TTTTATG	-7.85
TTTTATG	-7.85
TTTTATG	-7.85
TTTTATG	-7.85
TTTTATG	-7.85
TTTTATG	-7.85
TTTTATG	-7.85
TTTTATG	-7.85
TTTTATG	-7.85
TTTTATG	-7.85
TTTTATG	-7.85
TTTTATG	-7.85
TTTTATG	-7.85
TTTTATG	-7.85
TTTTATG	-7.85
TTTTATG	-7.85
TTTTATG	-7.85
TTTTATG	-7.85
TTTTATG	-7.85
TTTTATG	-7.85
TTTTATG	-7.85
TTTTATG	-7.85
TTTTATG	-7.85
TTTTATG	-7.85
TTTTATG	-7.85
TTTTATG	-7.85
TTTTATG	-7.85
TTTTATG	-7.85
TTTTATG	-7.85
TTTTATG	-7.85
TTTTATG	-7.85
TTTTATG	-7.85
TTTTATG	-7.85
TTTTATG	-7.85
TTTTATG	-7.85
TTTTATG	-7.85
TTTTATG	-7.85
TTTTATG	-7.85
TTTTATG	-7.85
TTTTATG	-7.85
TTTTATG	-7.85
TTTTATG	-7.85
TTTTATG	-7.85
TTTTATG	-7.85
TTTTATG	-7.85
TTTTATG	-7.85
TTTTATG	-7.85
TTTTATG	-7.85
TTTTATG	-7.85
TTTTATG	-7.85
TTTTATG	-7.85
TTTTATG	-7.85
TTTTATG	-7.85
TTTTATG	-7.85
TTTTATG	-7.85
TTTTATG	-7.85
TTTTATG	-7.85
TTTTATG	-7.85
TTTTTAG	-7.53
TTTTTAG	-7.53
TTTTTAG	-7.53
TTTTTAG	-7.53
TTTTTAG	-7.53
TTTTTAG	-7.53
TTTTTAG	-7.53
TTTTTAG	-7.53
TTTTTAG	-7.53
TTTTTAG	-7.53
TTTTTAG	-7.53
TTTTTAG	-7.53
TTTTTAG	-7.53
TTTTTAG	-7.53
TTTTTAG	-7.53
TTTTTAG	-7.53
TTTTTAG	-7.53
TTTTTAG	-7.53
TTTTTAG	-7.53
TTTTTAG	-7.53
TTTTTAG	-7.53
TTTTTAG	-7.53
TTTTTAG	-7.53
TTTTTAG	-7.53
TTTTTAG	-7.53
TTTTTAG	-7.53
TTTTTAG	-7.53
TTTTTAG	-7.53
TTTTTAG	-7.53
TTTTTAG	-7.53
TTTTTAG	-7.53
TTTTTAG	-7.53
TTTTTAG	-7.53
TTTTTAG	-7.53
TTTTTAG	-7.53
TTTTTAG	-7.53
TTTTTAG	-7.53
TTTTTAG	-7.53
TTTTTAG	-7.53
TTTTTAG	-7.53
TTTTTAG	-7.53
TTTTTAG	-7.53
TTTTTAG	-7.53
TTTTTAG	-7.53
TTTTTAG	-7.53
TTTTTAG	-7.53
TTTTTAG	-7.53
TTTTTAG	-7.53
TTTTTAG	-7.53
TTTTTAG	-7.53
TTTTTAG	-7.53
TTTTTAG	-7.53
TTTTTAG	-7.53
TTTTTAG	-7.53
TTTTTAG	-7.53
TTTTTAG	-7.53
TTTTTAG	-7.53
TTTTTAG	-7.53
TTTTTAG	-7.53
TTTTTAG	-7.53
TTTTTAG	-7.53
TTTTTAG	-7.53
TTTTTAG	-7.53
TTTTTAG	-7.53
TTTTTAG	-7.53
TTTTTAG	-7.53
TTTTTAG	-7.53
TTTTTAG	-7.53
TTTTTAG	-7.53
TTTTTAG	-7.53
TTTTTAG	-7.53
TTTTTAG	-7.53
TTTTTAG	-7.53
TTTTTAG	-7.53
TTTTTAG	-7.53
TTTTTAG	-7.53
TTTTTAG	-7.53
TTTTTAG	-7.53
TTTTTAG	-7.53

## Sheet: hb-low-25-25
Sequence	Score		Percentile	Score
GCTCCTTGCTCTTCGTTTTTGTCTATTTTTTGGGCCTCGCTTTTTAGCTTGCTTTTG	-20.99		0	-5.66
CCTCGCTTTTATTTTTTTTTTCTCTTTTTTTGGTGTGCTTGCGGCACCACCCCTAAC	-20.15		0.25	-7.44
GCCTTTGGGCGTCTTTTTTTTTTTTTTTTTTGGCCAGGATTAGGCAATGTTGGCCAG	-19.91		0.5	-8.44
GTTTATTGTTTTTTTTTTTCTTTATTTTTTTGGCAAGAGTCCGCTGTCTGGATTTGG	-19.33		0.75	-9.9
TTTTAGCAATGTTCTTTCTGTTTTTTTTTTTGGTCTGCTCTTTTTTTGGACCATTGC	-18.69
TCTGTTTTTTTTTTTGGTCTGCTCTTTTTTTGGACCATTGCCATGCATATTTTATGG	-18.42
TAGCGATTTTTTAAAATGTTTTTTTTTTTTTGTTTTTTTTAGAAGTGCAATCTTTAT	-18.33
TAGCGATTTTTTAAAATGTTTTTTTTTTTTTGTTTTTTTTAGAAGTGCAATCTTTAT	-18.33
GCAGTTTGTGTCTGTTATTTTTTTTTTTTTTGTTTTGTTTTCGGTTTGCAAGCACTT	-17.72
GAATGTTCTCTTTACTTGCGCCTTGTTTTTTGGGCCATTTGATGCTGCCGCCGAAGT	-17.38
CTTTTTTCATTGCTATCTGATTTTTTTTTTTGCTATACTTACTCGATGCCGCTGGCG	-17.33
TTAGTTTTGGGAGATGTTTTCGTATTTTTTTGTTGATAACTCAGGCTTTGTTGCTGT	-17.09
ATTTGGATTTTTCTCGTTTTTTTTTTTTTTTGCTTTTTGGTATTCCATGGATGATCG	-16.98
TTTTCGGTTTATGATGATTTTGTGATTTTTTGCTCTCGTTGTTATATTTTTTACGCT	-16.42
CCCTCGACTTGTTTTGCGTTTTGGTTTTTTTGGGGTGGTTCCAGAGTTATGGTTCGG	-15.67
ACTCTTTTCAGTTAGCTTTTCTATTTTTTTTCGGATTTTTCCGTCGATTTTCCCCTC	-15.6
GCGCCTGCGTCGAGTTTTTTCCTCTTTTTTTCCGCTTGTTTTTCATTTTATTTTTCC	-15.51
GTTCGACTGTGTGTGTGTGTTTTTTTTTTTTGCATCATTGCCGCTTGATTAGAGAAT	-15.44
TACGCATTTCATTTGGTTTTTGGATTTTTTTGCAGACTTTTTCTTCGACATTTCATC	-15.37
CAGCTGCCTTTTTGGCTCTTTGCCGTTTTTTGGCATCTCCGCTTCACTATTGATTAT	-15.35
CTTTATGACGCCTCGGTTGTTTCTTTTTTATGGTGTCCTTTGTCCTTTGAGCCTCGT	-15.32
CTTTATGACGCCTCGGTTGTTTCTTTTTTATGGTGTCCTTTGTCCTTTGAGCCTCGT	-15.32
GTGAGTGCCGACTGCGGTGGTTGTTTTTTTTGAGCCTCTCTGCCTGTTTATCTGATT	-15.27
GTGAGTGCCGACTGCGGTGGTTGTTTTTTTTGAGCCTCTCTGCCTGTTTATCTGATT	-15.27
TGGTGTTCCTTTTCTACTCTTCGTGTTTTTTGTGTGCTCCTTTATGAAGCGTGTGTC	-15.23
TAATATTTTATTTTATTTTATTTTTTTTTTTCGGTTCGGTTATCTACGTGTCGGGGC	-15.22
CACTTCTCCTCTGATCCCTGTGTGTTTTTTTGCGGTATTCGATTTAGTAGACAAAGG	-15.21
GTCCGTTTTTTCTGTCCGTTTTTTTTTTTTTGGCAGAAACCCGAAGAAAACTGCAGA	-15.05
CTAAGGTTTGTTTTTTTTTCTTCACTTTTTTGACGCGTTTTTTAGCCGAACTCGTAA	-15.03
CCTTTCTTTCATTTTCTTTTTTTTTTTTTTTGAAGCCAAACAATGCAACTTGGAACC	-14.92
TTTTCTTTTTTTTGTTTTGGTTTTTTTTTTCGCGCATTCAGCACTATCAAAGTGCCC	-14.78
CATTATTGAATTCTTCTTTTTTATGTTTTTTGTTTTCGTAGATATACTCTTGTGTTT	-14.71
CCCCTTTCCCCAAAGACTTTTTCTTTTTTTTGTTTTGGTTTTTTTTTTCGCGCATTC	-14.68
TTTTTCTTTTTTTTGTTTTGGTTTTTTTTTTCGCGCATTCAGCACTATCAAAGTGCC	-14.66
GCTCTTTTAGTTTGATTTAGCTTTTTTTTTTGTTAGCTAGTTCCCAACACTGATCCC	-14.58
TTTTATTTTTCCTCGCTTTTATTTTTTTTTTCTCTTTTTTTGGTGTGCTTGCGGCAC	-14.57
CCCCTCCCACTCTTTTCACTTTTTTTTTTTTGCAAATTTTTATGGTTTGTTTAACAA	-14.53
CTCTTTTCAGTTAGCTTTTCTATTTTTTTTCGGATTTTTCCGTCGATTTTCCCCTCG	-14.5
TCGCTCTCTTTTTTGTTTGTTCATCTTTTTTGTCACGTGCTGGTGGGTGTCCTGGTG	-14.33
TCGCTCTCTTTTTTGTTTGTTCATCTTTTTTGTCACGTGCTGGTGGGTGTCCTGGTG	-14.33
TTTTTCGCGCACCTTGTTGCTTTGTTTTTTTGACCAGATCCATGGATACCAAACGTT	-14.31
CCGTCCGATCATGATCTTGTTTGATTTTTTTGCGATTTAGCAAAAATTACTTTTTGC	-14.04
TTCTGACCAGTTTTTAGTGTTCTATTTTTTTGGTCGAGCAGCATAAGTTCTTTATAT	-13.84
GTACCATCTCCCATCTGTGGGCTTTTTTTTTGCGAGGGTCTCGGATTACTTGTCTTG	-13.83
CTCTCAGTTTTTGTTTATTGTTTTTTTTTTTCTTTATTTTTTTGGCAAGAGTCCGCT	-13.82
CCCCCATCCTCCGTTTTCTTATTTTTTTTTTGTTGTATCTGGGCAGTAAATTAAGCG	-13.79
CATTGTTGCGGTTGTCTCGACTCCTTTTTTTGCCAGAGGGTTACGGTCCATTGTGGT	-13.71
GACTTTTTTACAAGCCTTTTGTGCGTTTTTTCCCGTTTTTACGCGGAATTCCTCTGC	-13.62
TCGCTTTAATCGGGTTCCTTTCTACTTTTTTGGCGCGCTATTTTTGTGGGTTTTTTG	-13.59
CAATATTTTCATAATTTTTGCATTTTTTTTTCGCTCATCGCCAACGGTAGGTGCGTG	-13.46
CAATATTTTCATAATTTTTGCATTTTTTTTTCGCTCATCGCCAACGGTAGGTGCGTG	-13.46
CATTGTTTTGTTCACTTATTTTTTATTTTTTGGTTTTGGGCAAAAAATAAAATATGA	-13.4
TTTTTTATTTGCATTTGTATTTTTATTTTTTGTTCAGTATCCCTGCCAGCGGCACCT	-13.39
TTATGGAAAATATTTGCTTTACTACTTTTTTGCCGCTTTGTTTTGATTTTCGTTGAT	-13.33
CATTTTTTACCAATTTTGATTTGTATTTTTTACCCCCTCTTACATTTGTCGCATAGT	-13.31
TCGCTCAGAACTTACCTTTTTGCTTTTTTTTGTTGGATGGGCACTAGGTTTATGACG	-13.27
CGCGATTTTTATTTTGTGTTTCTAGTTTTTTGCTCAAATCGATCATAAATTAATTTG	-13.21
CGAGCCAAGTCCTTTCGTCTTCTTTTTTTTTCCGCCCTCGCCTCGCGTGCGACATTG	-13.2
TGACGACGAGGTTTTTTCTTTTTTCTTTTTTGGAGCTACATTTCACATTTCTACCTT	-13.18
TTTGTTCTCGGCCAGGCAATTGTCCTTTTTTGCGCTCAGCTCTCAGTTTTTTCGTCC	-13.13
CATTCTCATTCTCAATTCTTTCGGTTTTTATGGCCCTTTTCCGCAGGATTCACTACC	-12.97
CATTCTCATTCTCAATTCTTTCGGTTTTTATGGCCCTTTTCCGCAGGATTCACTACC	-12.97
GTGTTCATGCCCGAGCAAATCCTTTTTTTTTGCCCTTTGTCCTTTTTGCCGGCGCTG	-12.97
CCGTTTTTTGGTCTTTACTTTTAACTTTTTTCCGCTTTTCCCCCTTTTTTTATTGAA	-12.95
TTTTTTGGCGCGCTATTTTTGTGGGTTTTTTGTACAAGATGTAGTCGGTTTTTTTTT	-12.93
CTTCCTTAAACTAATTTTATATTGCTTTTTTGGGTGCATCTTTAACGATTAAAAACA	-12.93
GAATTTTCGCAAAATTTTCTCACCATTTTTTGGGCACAGAACTATTGATTTATGTGC	-12.92
GACTTTTCGTTTGACTTTAATGTGTTTTTTTGCCGGGAGGACGTCGTGGTAAAACGA	-12.78
GAAATTGCCATACCTTTGTGTTTTTTTTTTTATTTGCATTTGTATTTTTATTTTTTG	-12.67
GGCCACATTTCCATCTTTTCCTTATTTTTTTGCGTCCCGAGGCAGCGGGAAAAAAAT	-12.63
TTTGGCTATTTCGGTTTCTGTTTTTTTTTTTATTCCTCACCCATTTTATTCGCCTCT	-12.62
TTTTTTGGGTGATTTTTTGTGCGATTTTTTTGTCTTCGGGGAGGGTGAGAAAAAAGG	-12.56
TTTTTGCATTGTTTTTACTTTGACATTTTTTGTTGTTTTTAAGAGAAATTTGACTTC	-12.55
TGCTGTTCTTTTTGGCCCTGTTTTCTTTTTTGTGGTTAGAAGTGGACCCAATTTTTA	-12.53
AACAAAGGCCAAATTTTTTGGGTGATTTTTTGTGCGATTTTTTTGTCTTCGGGGAGG	-12.53
TTCGGCCGCCTTTAATTTGTTTGTGTTTTTTCCGTGTTCTCCTCCGCGTGCTCGCAA	-12.53
TTCCCAACGAAAAAAAATTGTATTTTTTTTTGGCTGCTTAAGTCCTTGGTTCAAGTG	-12.51
TTATGGCCTGCTGTTTTTTACGTTTTTTTTTCGCTGAATCTGGTTTTTACACCGAAC	-12.48
TTATGGCCTGCTGTTTTTTACGTTTTTTTTTCGCTGAATCTGGTTTTTACACCGAAC	-12.48
CTGTCTCTTTCGCTGTGTTCTTTTTTTTTTTCTTTTATCGCTGCCCTGCCGAATCTC	-12.47
TGGAAATTCTCTCGGTTTCCCTTTTTTTTTTCCTCCATTTCCCGTGCTCCGTAAATT	-12.41
CTGGTTTCGTTCCATATTTTTTTCATTTTTTCCTCTCGAGTTTCAGGATTGCTGCTG	-12.4
TTTCGTTTCAATTCGATTCGTGTGGTTTTTTGTTGTCGCCCTCGCTCTCCCTCATAC	-12.39
GCTTGGTTTATTTGGCTTATCAGGCTTTTTTGGCTTTGATGTCACTTTGGATACATC	-12.38
CTCACACTTCCAGGACATGTGCTGCTTTTTTGGCCGTTTTTCCCCGACTGGTTATCA	-12.37
CTCTTCGCAGAAAGATTACGATTATTTTTTTGCTCGCATGCTTACTTTCGCCGCGAT	-12.33
CTCTTCGCAGAAAGATTACGATTATTTTTTTGCTCGCATGCTTACTTTCGCCGCGAT	-12.33
TTATATTTCCCGTATTTGGGCCACCTTTTTTGCGTCCATAAAGACCGGCAGTCTTAA	-12.25
TTGTTTTTTTTCTATTTTTGGAAATTTTTATGAGGTCAGTCGAGGGGCGAGAGCCGT	-12.23
TTTTTTACCAGCTATACTGAGTGAGTTTTTTGTCTTCCTTGTAGCCTGTTGAGCAAA	-12.2
ATTCTGTCAGACATTCTCGTTTAATTTTTTCGCGCACCTTGTTGCTTTGTTTTTTTG	-12.16
TTGAGATCCTTCTCGTTTTCTTCCTTTTTTTGTTTACGAGTGACAAATGGGACATTT	-12.15
TTATTGCCCACCGTTTTTTTTTTTTTTTTTTCTCACACCATAAAAAAGACTCGTTGT	-12.1
TTCCCTTTGTCCGGCGATGTGTTTTTTTTTTAGCCATAACTCGCTGCATTGTTTGGG	-12.06
TGCTACCGTTTGGGTTGGCTTCGATTTTTATGGCACTTTCGCTGCGTTTTTATGAAT	-12.03
AATATTTTATTTTATTTTATTTTTTTTTTTCGGTTCGGTTATCTACGTGTCGGGGCG	-11.98
TTTTTATTTGTCCATTGTCTCCGCATTTTTTGTCATATACCCAACATACCCTACTAT	-11.94
AATTCTGTCAGACATTCTCGTTTAATTTTTTCGCGCACCTTGTTGCTTTGTTTTTTT	-11.9
GCTTCTCCTCTTTCTTTCTTTCCTTTTTTTTCTTATTCCCGGCCCAGGGATCAAGGT	-11.88
CGAAAGTCGCGCTCCCAACGTTTTTTTTTTTGCCACTTACACAGCATTTAATCGAGA	-11.85
ACAATTCTCGTTTTTTTCGCGTTATTTTTTTAGGGGCTTTAATGACCGTCGTAAAGC	-11.85
AATATTTTCATAATTTTTGCATTTTTTTTTCGCTCATCGCCAACGGTAGGTGCGTGT	-11.85
AATATTTTCATAATTTTTGCATTTTTTTTTCGCTCATCGCCAACGGTAGGTGCGTGT	-11.85
GGGTATTTTCGCAGGGATTTCCTGATTTTTTGCATTCGTTTTTGGGACAAAGATGGT	-11.69
CAATTGAGATTTTAGATTTGAGTTCTTTTTTGGCGAGTGCACTGTTGTGAGGAGCAG	-11.69
TTTTTGTCTATTTTTTGGGCCTCGCTTTTTAGCTTGCTTTTGTGCTTTCTTTTTCGC	-11.62
GTGTTCCTTTTCTACTCTTCGTGTTTTTTGTGTGCTCCTTTATGAAGCGTGTGTCGC	-11.62
TTCATATTACAACCGTTGCACCCCGTTTTTTGGTCTTTACTTTTAACTTTTTTCCGC	-11.59
GTCTTGTTTTTTCAAGAGTGTGTGTTTTTATGGGCCTCGGTCGTAGTCCCTTGAGTT	-11.58
CAATTCTCGTTTTTTTCGCGTTATTTTTTTAGGGGCTTTAATGACCGTCGTAAAGCC	-11.51
TCCCTTTGTCCGGCGATGTGTTTTTTTTTTAGCCATAACTCGCTGCATTGTTTGGGC	-11.48
TCCGCAATTACAACCTTCTCTTTTTTTTTTTGAAACTATTTGGACTTTCTTTCCCTA	-11.48
GCCCGTATTAGGAAAGTAGATCACGTTTTTTGTTCCCATTGTGCGCTTTTTTCGCTG	-11.47
TTGAGTTGGAAATTTGTGTAGTTTTTTTTTTGCAAGTCGGACTTACAGATGAAAGGC	-11.46
CTTTTTAGCTTGCTTTTGTGCTTTCTTTTTCGCGGAATTCGCGCATGTGCGGGATGT	-11.42
CCGTGGAAAATAAAGTAGGGCTCTTTTTTTTGGGAATCTCGACTTGGTGACCTTCAC	-11.39
GGGAGGTTTCGCTTCGGTTTCTTCTTTTTTCGTGTGTGTCGTCCTGGGGTTTTGTTT	-11.39
TATTTCAAATTGTGCCTTTTAGTATTTTTTTGCATTTCAAGCGAGTTCTTTTAATTT	-11.37
TCTGTTTCTGTTTCGGTGCTTTTTGTTTTTCGCATCTCGGGATCTCGATGTATTTGC	-11.36
TTTTTGTGTCCATAGTGTTTTATGTTTTTATGGCATGTTTTGTTAGAACAATTGAAC	-11.33
TTTTGGGCCTCGCTTTTTAGCTTGCTTTTGTGCTTTCTTTTTCGCGGAATTCGCGCA	-11.3
CAATGCCGAAGAAAATTTTTGTCCGTTTTTTCTGTCCGTTTTTTTTTTTTTGGCAGA	-11.3
GCGTTTTCCCAAGTTCTTCGTTTGGTTTTATGTTTCCAGATTCCTGTTTTCTTCTTC	-11.26
TATGGCCTGCTGTTTTTTACGTTTTTTTTTCGCTGAATCTGGTTTTTACACCGAACT	-11.21
TATGGCCTGCTGTTTTTTACGTTTTTTTTTCGCTGAATCTGGTTTTTACACCGAACT	-11.21
GTGATTTTTTGCTCTCGTTGTTATATTTTTTACGCTCTACATATTTGTACTTCGATT	-11.21
TAACTCAAAATGCCGGTTTCTTTTATTTTTTGTCGCTTGGACGCATCTTCCAGAGGT	-11.15
TGTGGCTGCCTAATTGTTGTGTGAATTTTATGGGCCGATCGATGGGCAGGTCAACGC	-11.08
CAATATTCAATTTAGAATTGCCGCTTTTTATGGGGCATTTTGAGTTTGGGGTGTATT	-11.08
ATGGGATGTCTTACGCGGAAGTGTGTTTTTTGCGACGTTTTTTAGGCTTCAAACAAG	-11.07
ATGGGATGTCTTACGCGGAAGTGTGTTTTTTGCGACGTTTTTTAGGCTTCAAACAAG	-11.07
CTTGAGCTTGAGCGGTAGGTTTTTTTTTTTTCGTATTTTTGAAAGTACGTGCGTATG	-11.04
CTTGAGCTTGAGCGGTAGGTTTTTTTTTTTTCGTATTTTTGAAAGTACGTGCGTATG	-11.04
TTTTGGGCAGAACTCTTTCTTCTCTTTTTTTCGGGTGAGTAATCCAAGAATAATATT	-11.02
AATCCGGTTTAATCCCCGGCTTAAGTTTTTTGCCGCCCAGCAATGCGTTCGCATCTT	-11
TCGGAGTCCTTCGTCCTTTTTGTGGTTTTTCGGTTCTTGTGCAGTTCAATTCGAGGC	-10.99
TCGGAGTCCTTCGTCCTTTTTGTGGTTTTTCGGTTCTTGTGCAGTTCAATTCGAGGC	-10.99
TAGTTTGCATTATTGAATTCTTCTTTTTTATGTTTTTTGTTTTCGTAGATATACTCT	-10.97
TTTTTTCTGCGCCTCTTAGAAGGAATTTTTTGTGTGCTGGCCGTGGGCCTTCTTCTC	-10.96
TTGGGGTTTTTGTTTCTATTCATGATTTTTTATTTGCCCCGAGCCCTGCTGTTCTTT	-10.96
CACTTTTATTTTATTTTATTCTTGATTTTTTAGAGCATTTGCTATTGCTACTCAGCG	-10.87
TTCCTTCTGCTGCCTCTTTATATCATTTTTTACCAATTTTGATTTGTATTTTTTACC	-10.83
GAATATATGGTTTTATGGCCTGCTGTTTTTTACGTTTTTTTTTCGCTGAATCTGGTT	-10.82
GAATATATGGTTTTATGGCCTGCTGTTTTTTACGTTTTTTTTTCGCTGAATCTGGTT	-10.82
GCGTCCTGCTGCGTCGATGTCCTACTTTTTTGCATGTTTTTCGAGCAATAAAAATCC	-10.8
GCTTCCTTCTGGTTTCGTTCCATATTTTTTTCATTTTTTCCTCTCGAGTTTCAGGAT	-10.76
TTCTTTATGACGCCTCGGTTGTTTCTTTTTTATGGTGTCCTTTGTCCTTTGAGCCTC	-10.75
TTCTTTATGACGCCTCGGTTGTTTCTTTTTTATGGTGTCCTTTGTCCTTTGAGCCTC	-10.75
TTATTATTATATTATATTATTAAATTTTTTTAGCTTTTCTTATAATTTTAATATTTT	-10.7
TTCTGGGTACTCCTTTTGCATGCAGTTTTTAGGGGTTGATTTTCCCTATATCACATA	-10.68
TCATTAGATGAGTGTTTTGCTTCAGTTTTATGGCACGTCGCTATCTGGTGTCGCAGA	-10.66
CGTCCTGCTGCTCGACATGTTCCCATTTTTTGTTCTAATTATTTTTTATGAGTTCAG	-10.65
AAACAGCTAAATATATTTTAAATATTTTTTTGTAGTGCTTCTGACATCCATCGCCTC	-10.64
CGGGAGGTTTCGCTTCGGTTTCTTCTTTTTTCGTGTGTGTCGTCCTGGGGTTTTGTT	-10.62
TTAAAATGTTTTTTTTTTTTTGTTTTTTTTAGAAGTGCAATCTTTATTTTGGCAAAT	-10.61
TTAAAATGTTTTTTTTTTTTTGTTTTTTTTAGAAGTGCAATCTTTATTTTGGCAAAT	-10.61
TCAGCCGTCGTCATCGTGATTCACATTTTTTCCTCCCTGGCCGCCGCTGTTTGCACT	-10.56
CCGGATTAAAGTCACATTGTTCTCATTTTTTCCTCTCCTTTCGAGCTAACTAATTAC	-10.55
TTTTTTTTCTTTAAGTCTTGTCTTGTTTTTTCAAGAGTGTGTGTTTTTATGGGCCTC	-10.53
TTTTTTCTTCACTTTTTTGACGCGTTTTTTAGCCGAACTCGTAAATGTGAGGAAATC	-10.5
CGAAAATGTGTCACATTCGGTTTTTTTTTTTGACAGATGCTGAGAGTTTGACGACGA	-10.5
ATTACTCACATTACTTCTAACTACTTTTTTTCGGTGCATTACCAGCGGTTTTTGGGT	-10.47
TAATTTGCTCCCTTCTCATATTTTATTTTTTGCCCAAAACCAAAAAATAAAAAATAA	-10.47
CGCTGATAGAGATCTTCACTGTTTTTTTTTTATCCCCAGGTTTTTTTTCTTGGTTTT	-10.44
TGCAACCCTATGCGTTCATTTTCATTTTTTTCGCGCTGTCCAGTCATAAAACTCAGG	-10.44
GCGTTTCAGGTCTTTCCAAATTATTTTTTATGGCCATCGTTCCTGCTTTCCGCATCC	-10.43
CCCCATTTCCCAACGCTCTCCATTTTTTTTTCTTTTTATTCCTGATCTTCGGCCCGC	-10.43
GCCACCCGCCATCTAAGGTTTGTTTTTTTTTCTTCACTTTTTTGACGCGTTTTTTAG	-10.41
GCTCGTTGAGTCCTGCAGTGTCGTTTTTTTCGCAGACTTCATTTCTATTTTCTGCTT	-10.4
TTTCTTTTGTTTCTCGGTCGACCATTTTTTTGTTCAATAATAAAGAAATATTTTTAA	-10.39
GTTCCCATTTTTTGTTCTAATTATTTTTTATGAGTTCAGTGCACGCGCAAAAATTGT	-10.38
AAATGCCCGCTTTTTGTTCTGCTTTTTTTTTACGATTCGAACCCAGATCAGAGATTG	-10.37
GCCGGATTTAGTTCAGTTACACATATTTTTTGCATTGTTTTTACTTTGACATTTTTT	-10.36
TGCTCGTTGAGTCCTGCAGTGTCGTTTTTTTCGCAGACTTCATTTCTATTTTCTGCT	-10.31
TGTGGCTTCTGCTGCTTTTTGGCATTTTTGTGTACGCATTTCATTTGGTTTTTGGAT	-10.28
TTTTTTTAAATAATTTTTAAAATATTTTTTTGATAGCATACGAAGTATTTAAAAATG	-10.27
TGGGTTTCGCTGTGGGTGTGAGCAGTTTTTTGTGAGTAACTGTCTACTGGCTACGTC	-10.25
GCAGGACTTGCGTAATAATTTGCATTTTTTTCTGCGCCTCTTAGAAGGAATTTTTTG	-10.22
CAAGTTGTCTAAGGGACATACGATTTTTTTTGCCTCTGCGTCACGATTTTAACCCAA	-10.22
AAAAGCAATTTGCTACAATTTATATTTTTTTGCTTTTCCTTCTTTTAAGCATCTGGG	-10.22
CACTTCGACTAGGTGTATACCATTTTTTTTTGAGTGTATCTGAGCATAACCCCTCCC	-10.21
TTAATTTTTGCTTAGCTTTTCGTGATTTTTTCGCGTAAGCCCATGACAATAAAAAAA	-10.2
GCAGGAATTCTCAACTTTGCTACAGTTTTTTCCTGCTCGCCCTCTGTTCTGCTTTAT	-10.19
TTTTCACTTTTTTTTTTTTGCAAATTTTTATGGTTTGTTTAACAAAACGCAACGTTA	-10.19
TTTAAAATGTTTTTTTTTTTTTGTTTTTTTTAGAAGTGCAATCTTTATTTTGGCAAA	-10.14
GGTGCGGGCAGGTAGCTGGCTGCCGTTTTTTGTGCGCGACCTCAACCCTTTCACCCA	-10.14
GGTGCGGGCAGGTAGCTGGCTGCCGTTTTTTGTGCGCGACCTCAACCCTTTCACCCA	-10.14
TTTAAAATGTTTTTTTTTTTTTGTTTTTTTTAGAAGTGCAATCTTTATTTTGGCAAA	-10.14
AATAAATCTCCGAGGATCGTTCTAGTTTTTTGCTGGCCAGCACAAAAATGTCTCCGG	-10.13
CAAAGGCCAAATTTTTTGGGTGATTTTTTGTGCGATTTTTTTGTCTTCGGGGAGGGT	-10.12
ACTTTTATTTTATTTTATTCTTGATTTTTTAGAGCATTTGCTATTGCTACTCAGCGA	-10.11
TTTTTTTCTTCACTTTTTTGACGCGTTTTTTAGCCGAACTCGTAAATGTGAGGAAAT	-10.11
TTTGGCTTCGACTTCGGCCGCGACTTTTTATGGCATCTGCTCGGGATCGATTGGGCT	-10.1
TTTGGCTTCGACTTCGGCCGCGACTTTTTATGGCATCTGCTCGGGATCGATTGGGCT	-10.1
ATATATTAGGAAGATTGTTTTCTTCTTTTTTCATTGCTATCTGATTTTTTTTTTTGC	-10.1
GTTCGTCCTCGGAGTCCTTCGTCCTTTTTGTGGTTTTTCGGTTCTTGTGCAGTTCAA	-10.1
GTTCGTCCTCGGAGTCCTTCGTCCTTTTTGTGGTTTTTCGGTTCTTGTGCAGTTCAA	-10.1
TTAACTTTTTTCCGCTTTTCCCCCTTTTTTTATTGAACCATTTCCCCTTTGATGACA	-10.08
TATTATTATATTATATTATTAAATTTTTTTAGCTTTTCTTATAATTTTAATATTTTT	-10.08
AGAATGGTTCTTGTTGCTTTTTGACTTTTTTACAAGCCTTTTGTGCGTTTTTTCCCG	-10.07
TGCTGCGCGGACAAAGGTGTTTTGTTTTTATGACTTTGTAACTCCTTCGCCAGCTTA	-10.05
CCTGGAAATCGCCGTCCTTTCGCCGTTTTTTGTCTTTGTTGTCCAGCAGTTACGCGG	-10.04
GGTGTTCTTAGTTTTTCTGAATATATTTTTTATTTATTTTACTTTAGTTTTGTTATC	-10.01
TGTGCGCTTTTTTCGCTGCGCTAGTTTTTTTCCCCGAACCCAGCGAACTGCTCTAAT	-10
TATCTGTGTGTGTGTGAGAGAATTTTTTTTTGCACACACACACATGAGCTTCATTCG	-9.99
ATTCATGCACTGCGCCTGCGTCGAGTTTTTTCCTCTTTTTTTCCGCTTGTTTTTCAT	-9.97
CGAGCAGGCCGAGAGTTTTATAGTTTTTTATGGCTTTATGGCCGAGCCAATGACTTC	-9.96
TTTAGTTTGCATTATTGAATTCTTCTTTTTTATGTTTTTTGTTTTCGTAGATATACT	-9.96
TTCGGGCGCTTGAATTGACAATGGTTTTTTTGGTGTGCAAAGGGCAGGAATTTTTCA	-9.94
AAAAATCTGCGAGCAGGTCGCTCTCTTTTTTGTTTGTTCATCTTTTTTGTCACGTGC	-9.91
AAAAATCTGCGAGCAGGTCGCTCTCTTTTTTGTTTGTTCATCTTTTTTGTCACGTGC	-9.91
ACGTTTTTTGTTCCCATTGTGCGCTTTTTTCGCTGCGCTAGTTTTTTTCCCCGAACC	-9.91
GGATCATCCAGGACATGTAACATTTTTTTTTCTTCCTTCGCCACTCATTAGGATTTC	-9.9
GGATCATCCAGGACATGTAACATTTTTTTTTCTTCCTTCGCCACTCATTAGGATTTC	-9.9
ATCTGATTATTAAGAATTAATTTAATTTTTTGTTTAACTGAAAATATTGTCCGTATA	-9.9
CTGTTCTTTTTGGCCCTGTTTTCTTTTTTGTGGTTAGAAGTGGACCCAATTTTTAGC	-9.88
TCGTCAAAAAAATAATGTTTGATATTTTTTTGATCGCGTGCCATGGGTAACTCAATA	-9.87
TATTTGTACTTCGATTTTCGATTTTTTTTTCGCAGGCCAGGACCTCCGCAAAACAAT	-9.85
TTTTTTTGGACCATTGCCATGCATATTTTATGGTATTTTTTCGTGTTTCCACGAATA	-9.85
GAAGATGGGGGGCCTTCGCCAATTGTTTTTTGGGCAACTTTAAGCCCAGACACATTA	-9.81
TAATCTGCAGTTTTTTTTTTTTTTTTTTTTAGAATTGAGTGACATAAACAAAATATA	-9.8
ATATCCATGATTTACAATTCTCGTTTTTTTCGCGTTATTTTTTTAGGGGCTTTAATG	-9.79
CAGTTTTTTGTTTTGGCCGACCGATTTTTGTGCCCGGTGCTCTCTTTACGGTTTATG	-9.79
TAATTGTCTTCATCTTTTCATATTTTTTTATGCCTAAAAAACTGCATAGGCACACCT	-9.76
CACTCGAAATTCTTGTTGCCTTTGTTTTTATGGGCTTTCCAGGAAACAACAATGAAC	-9.75
CACGGATTAGCGGATAAGTTCGCGGTTTTTTACTGATTACCATCGATCGATCCCTCT	-9.74
CACGGATTAGCGGATAAGTTCGCGGTTTTTTACTGATTACCATCGATCGATCCCTCT	-9.74
TCCGCTTTCCTTGCGCTTTGTTTACTTTTTTATAGCCCAAGTGTTGGCATTTTTGAT	-9.68
CCTTTCTACTTTTTTGGCGCGCTATTTTTGTGGGTTTTTTGTACAAGATGTAGTCGG	-9.68
ATGTTTCGGCGATTAGTCAGAAATTTTTTTTGGTTGTTTGCGTGATAAGCAGAGGCT	-9.67
ATCGATTCGCGAATTCCACAGTTTTTTTTTTGAAACCAATCAATCATTCATATGAAA	-9.67
TAATTTTTGCTTAGCTTTTCGTGATTTTTTCGCGTAAGCCCATGACAATAAAAAAAC	-9.67
TCTTATGAATATTATTACTTTACTTTTTTTTACTTTTTACTTGCTTATTACTTTTAA	-9.65
ACAGTTATCACTGGCTGGTGATGTGTTTTTTGGGAGCACAGTAACATACGACCGAGA	-9.64
ACAACCTTGTGACTTTGTGACTTAGTTTTTTAGCCCGGCCCATTAACAGATCATTTG	-9.64
TATAACATATTAAAATTGCACTTGTTTTTATGTTATCTCCTATCCGCCTTTTGACTT	-9.64
CACGTTTTTTGTTCCCATTGTGCGCTTTTTTCGCTGCGCTAGTTTTTTTCCCCGAAC	-9.64
ACAGTTATCACTGGCTGGTGATGTGTTTTTTGGGAGCACAGTAACATACGACCGAGA	-9.64
CTCGGATCTCCGGACTGTGACCCGGTTTTTAGCAATGTTCTTTCTGTTTTTTTTTTT	-9.62
TTTTACTTGAATTGCGTAGATAATATTTTTTGGATGATTATTTAACATTTTTGTTAA	-9.62
TCGCAGATTAGATTAATCTTCGGGGTTTTTTCGCCAATTGACTTTGTATATCTTTGC	-9.62
TTGAGCTTGAGCGGTAGGTTTTTTTTTTTTCGTATTTTTGAAAGTACGTGCGTATGT	-9.61
CCGGGGCTATCCGGTATCTTTCTTTTTTTTTATAACCATAGGGGTCGCTGCCGCTTT	-9.61
TTGAGCTTGAGCGGTAGGTTTTTTTTTTTTCGTATTTTTGAAAGTACGTGCGTATGT	-9.61
CCATTGCCATGCATATTTTATGGTATTTTTTCGTGTTTCCACGAATAAAATTAGATT	-9.6
GGCACGTTTCGAACAATGAGTGTCCTTTTTTGTCGTGGTACGCTACTCCCGCTCATC	-9.6
TTACTCACATTACTTCTAACTACTTTTTTTCGGTGCATTACCAGCGGTTTTTGGGTT	-9.6
GCAGTCCGAGTATATGAATATATGGTTTTATGGCCTGCTGTTTTTTACGTTTTTTTT	-9.59
GCAGTCCGAGTATATGAATATATGGTTTTATGGCCTGCTGTTTTTTACGTTTTTTTT	-9.59
ATGGCTGAGTGATAAAATCTTTGGGTTTTTTGAGTGGGTGTGCGCATGTGCGCTTGC	-9.58
TGAAAACATACTAACTTATGATTTTTTTTTTAGCCTTAGCTGCTGCATTAGCTGGCA	-9.57
ATGCAGCAGTTCTTTCTCCTCTCACTTTTTTGTAGCCTTCATCTAGGCGCTGAGACA	-9.56
AAGCGTTTCAGGTCTTTCCAAATTATTTTTTATGGCCATCGTTCCTGCTTTCCGCAT	-9.55
TATAATTGTCTTCATCTTTTCATATTTTTTTATGCCTAAAAAACTGCATAGGCACAC	-9.55
GTCACTTACGTAAGAAATTCGTCCTTTTTATGTTGTCCCTGTCTGGCCTTGAGAAAT	-9.54
GTCACTTACGTAAGAAATTCGTCCTTTTTATGTTGTCCCTGTCTGGCCTTGAGAAAT	-9.54
AAGACTATCTTTCCGAAGTTTTTCGTTTTTTCCGTTTTCGAGATCTGCTGCTGCTGC	-9.53
CTTGTGGTCATTAATAAAAATGTTTTTTTTTCCCTGTGCTGTTTCTTGGTCAACTCC	-9.53
CACTGATTGATTCAGTCAGTCTTTATTTTTTACCATTTCCCACCCACCACGAAATCA	-9.52
GCAACCCTATGCGTTCATTTTCATTTTTTTCGCGCTGTCCAGTCATAAAACTCAGGT	-9.51
TATATTTCCTTTCTACCTGAATCCGTTTTTTACTAGTTCCTTTTTACGATTTCTTTT	-9.49
TGTGTCTGCTCCAGTTTCTGACCAGTTTTTAGTGTTCTATTTTTTTGGTCGAGCAGC	-9.48
TTGCTTTTTGACTTTTTTACAAGCCTTTTGTGCGTTTTTTCCCGTTTTTACGCGGAA	-9.48
AATTGATGAATTGCCATTCTGTCTATTTTTCGAGGTCATTGCAAGCCGTTTTTCAGG	-9.48
ATAATCTGCAGTTTTTTTTTTTTTTTTTTTTAGAATTGAGTGACATAAACAAAATAT	-9.47
TATCACGTGGCGTGGTATCAGTTTTTTTTTTCCGACATGTTGTGAACTTACAAAGAC	-9.46
CCCCTTTGCTCCAGCATTGTTTGCCTTTTGTGCTGCCATCAATAATCATATTTCGGA	-9.46
TATCACGTGGCGTGGTATCAGTTTTTTTTTTCCGACATGTTGTGAACTTACAAAGAC	-9.46
CATTGCCATGCATATTTTATGGTATTTTTTCGTGTTTCCACGAATAAAATTAGATTT	-9.44
CATATCCATGATTTACAATTCTCGTTTTTTTCGCGTTATTTTTTTAGGGGCTTTAAT	-9.43
TGCGGGCAGGTAGCTGGCTGCCGTTTTTTGTGCGCGACCTCAACCCTTTCACCCATT	-9.41
TGCGGGCAGGTAGCTGGCTGCCGTTTTTTGTGCGCGACCTCAACCCTTTCACCCATT	-9.41
GCCCGAAGGATGCGAAATATTTTTTTTTTATGTGCCTCGGTGTGGAACTGATCAATT	-9.39
CAACCTTGTGACTTTGTGACTTAGTTTTTTAGCCCGGCCCATTAACAGATCATTTGC	-9.39
CTAAATTAGCTATTCTATTGGATATTTTTTTGCACAGTACAGAATAAAACTTATGCA	-9.39
CTAAATTAGCTATTCTATTGGATATTTTTTTGCACAGTACAGAATAAAACTTATGCA	-9.39
TTCGCGACTCCGCCTGCATTGTTTTTTTTTTCAGTTTCTTCAATTCGCAAGAAGGCA	-9.39
CTCTTACCGCTCGAGGCGTTAATATTTTTTTCTGGCCAGGTCCGCGTTGGGATCGTT	-9.38
CTTATTATGCATATATTCTCCAATTTTTTTTCCGCGACTGCTCTCTTTGGCCAGACA	-9.38
GGGTTGCATAATCCGGCAGCTTAAGTTTTTTGGCCTGTTGTGATCATAAAAAACGCC	-9.38
AGAGTGGATTTTGGTTTCTATTAATTTTTTTACTTAATTTGTATTAGCATTGTTTTT	-9.37
ATCAACAATGCCATTTCAATGACCATTTTTTGCCAAAATCCCTGGCTCTTCTCTTAT	-9.37
AGAGTGGATTTTGGTTTCTATTAATTTTTTTACTTAATTTGTATTAGCATTGTTTTT	-9.37
CGCGGTGGCATTGTTGCACACTCGGTTTTATGGGTGTGTGGTTTTAGCCCTTTGATG	-9.33
CAACGGGTTTTACGACCTCCGTCCGTTTTTTAAGCCTTTCTGCTCTGCCATCCTCTG	-9.32
CAACGGGTTTTACGACCTCCGTCCGTTTTTTAAGCCTTTCTGCTCTGCCATCCTCTG	-9.32
TTTACTAGTTCCTTTTTACGATTTCTTTTTTAGACGTGTGCCAATAATTAGTTGTCC	-9.31
TAGCATTAGGCAATGCTTTGGTTATTTTTATGACTTAAATTGAGTTAGAATGTAATT	-9.31
CAATTTTCATAAGCCGAATTTTCTATTTTTTGTTTGACTCGGGAAAAATCGGCGTGA	-9.31
TAGCATTAGGCAATGCTTTGGTTATTTTTATGACTTAAATTGAGTTAGAATGTAATT	-9.31
CGGCGAATTAGCAATCCTATCATGCTTTTATGGCCGGCCAACTCTTGCCCGCGCATC	-9.29
TTAATGGTGGTTCCAACTATAAATATTTTTTGTTACATTTTCCAGTTTGAATTGGCA	-9.26
TGTTCAGAGCGCATCAAATGTGTGCTTTTTTGGCGTAGACTCTCTGCAAATAGTAAT	-9.26
GTTTCGTCCTAAGAGTTGACTTTCGTTTTTTAACTCGTCCCGTGCCGAAGGACAATC	-9.25
ATCTCCGGCTTAGAGCGCGACGCGTTTTTTCGCGACTCCGCCTGCATTGTTTTTTTT	-9.24
AAAAGGATTTTTGGTTCGAGATTGGTTTTTTCTCTGCCTCTTTGCTGCTTCACATGG	-9.24
TGTCTTTTTAATAATTAATCCATTTTTTTTTAATAGTTATCTTCAGCTATGTTCTAG	-9.23
TTTTAATTCACCGTCTTTTTGATAGTTTTATGGAAAGTGAAACCCAAATTTTTCAAT	-9.17
CCTAGTTGAACCCACGACTCTTCTCTTTTTTGAATACACATCTTCGACTTTTATGCA	-9.14
ACAAGTGGTTTTTGTGTCCATAGTGTTTTATGTTTTTATGGCATGTTTTGTTAGAAC	-9.13
CACCTCATTTTTAGTACCATCTTTTTTTTTTACATAAGCCCCTTGTATCACATCTTG	-9.12
CACCTCATTTTTAGTACCATCTTTTTTTTTTACATAAGCCCCTTGTATCACATCTTG	-9.12
CTGATTTTGATTTACGGCCTACTCTTTTTATGATCCTGTGCCGGGGAATCGCAACAA	-9.1
TCGCTGCATTAGAAAACTAGATCAGTTTTTTGTTTTGGCCGACCGATTTTTGTGCCC	-9.1
TCTCTTTTTCGCACTCTAGCCATCCTTTTTAGTCACGTCTCTGTCTTTTGAGACTTC	-9.08
CTCAATCGGCGCGAGCTTAGCGTTCTTTTTAGGGATTACAATTGGGAGTAGCTGTGT	-9.07
CTCAATCGGCGCGAGCTTAGCGTTCTTTTTAGGGATTACAATTGGGAGTAGCTGTGT	-9.07
AGCAGCATAAGTTCTTTATATTGTTTTTTTTCTATTTTTGGAAATTTTTATGAGGTC	-9.05
AGTTGTCATTTTCGGTTTATGATGATTTTGTGATTTTTTGCTCTCGTTGTTATATTT	-9.04
TAAGCAGGGGTGGATTACTGAGGGGTTTTTTGACTACATATCGAACTATATTTATTT	-9.04
TTTGGGCAGAACTCTTTCTTCTCTTTTTTTCGGGTGAGTAATCCAAGAATAATATTG	-9.03
AATTTTAATATTTTTATATATTTTTTTTTTTGCAAAAGATAAATTAACAAACCAATA	-9.03
CGGCAATCCTTGCTTTGCCTTGTGCTTTTTCGATGCTTCTGCTTGTGCTTGTGTGCT	-9.03
GCCAGTGGTGTTTGTTTGGCTATTTTTTTTTAGTCTAAGGTGGGATCGAAAAATAAA	-9.02
AACGTTTTCAGCAACAGTTTACAGTTTTTATGTCTTTATGATTATTGCAATTAGAGG	-9.02
GCCACAAAGTGTGTTGTGCCGTGTCTTTTTTGGAGTCGCCGTCGCCGGCAAAACGCA	-9.01
TCCAAATCCAAACCACTCCTCACCCTTTTTTGGACGGGTGGGACGGGTCATATAAGG	-9
TCCAAATCCAAACCACTCCTCACCCTTTTTTGGACGGGTGGGACGGGTCATATAAGG	-9
TTTCTAGGAGCCAAGTTTAAGAATTTTTTTTGATTAATTAAGAGGTGGCAACGTGCA	-9
TTTAAAGTTTTATATGTACAAATTATTTTTTGTTGGCAATTTAGTTTGAAAAATTCT	-8.99
AGCGAAGTATTGTGGTAAATTTGTGTTTTTTCCTCTATTTCCACTATTGGGGCGGAG	-8.98
CAGAGGCGCATATTTCTGTATTATTTTTTATGATATGCGGCATAAATGGATTTTAAA	-8.97
ATTCGTCATAATGTACATTCCTATATTTTTTGATAGTTGTAGGCTTATTAAAAAATA	-8.97
ATTCGTCATAATGTACATTCCTATATTTTTTGATAGTTGTAGGCTTATTAAAAAATA	-8.97
CAGAAAATAATGAATTTTCTTCGCATTTTTTCGCCGCACAATGCCGAAGAAAATTTT	-8.97
GATTTCTTCAGAGTTTCAACTCGTATTTTTTCGACTATATCCTGTGTCGCTTCCTCA	-8.97
ATATTTGTACTTCGATTTTCGATTTTTTTTTCGCAGGCCAGGACCTCCGCAAAACAA	-8.96
ATGTTTTCCCTGGAAAAGAGCAAAATTTTTTGGGTTGGCCCATAGTAAGTGGACCAA	-8.96
TCAAGGTCTGGACTGCTGCTGCATTTTTTTAGGGAACACTATTTTCGCAGCACTCGT	-8.95
CTCGTTTCGGCTTCGACCCGATTCGTTTTTAGCTGGTGCCCGTGGACTCGGAGGATC	-8.95
GAAAACATACTAACTTATGATTTTTTTTTTAGCCTTAGCTGCTGCATTAGCTGGCAT	-8.94
TCTTCGTTTCAATTCCGGCATCTCGTTTTTCGCTTAGCCACCCACCTTTTTTCTAAT	-8.94
TTTTTACTTTGACATTTTTTGTTGTTTTTAAGAGAAATTTGACTTCTTAATTGCCGA	-8.94
CTGGCGCTGACTTTCGCGATTTTTATTTTGTGTTTCTAGTTTTTTGCTCAAATCGAT	-8.93
ACATTATTTAGTTTTCTGTACTCTCTTTTTTCTGTGCATGGGCACAATAAACGAATA	-8.93
TCTAGCCGACGAGATCCTTCCAGGTTTTTATGCATCCTGTCTGGCAATCCCGATGCC	-8.92
TTACTAGTTCCTTTTTACGATTTCTTTTTTAGACGTGTGCCAATAATTAGTTGTCCA	-8.92
CTTTTGCGGATTGACTTTTAAATGGTTTTATGTAGATTTTTATGGCAAGGACATGCT	-8.9
GTTAAACATTCTGTAGCGACATTCATTTTTTCCGCGGTTTGTTTGCTTCCCTGCGAT	-8.88
TTGCATTTTATGATCTCAATACATATTTTTTGTTCTAAAAAGTTATTTAATGAATTC	-8.87
AAGTTTTTAACATTCCAAAACGTGGTTTTTTGAGTTCAATAAGCTTCATTTTTTAAA	-8.87
CGTCGATGTCCTACTTTTTTGCATGTTTTTCGAGCAATAAAAATCCTGTCGTCGAGG	-8.86
TTGGAATTCTAGTTCTAGTTTCAAGTTTTTAGGTTTCCAGGTTTCTGCCAGCCCGCC	-8.85
TACGATCCCTTGTGCACTACTTTTATTTTTTACTGTTTCACGCGAAAAACTAACGGC	-8.84
AGTGTCGTTTATATCATTTATATTATTTTATGACATTTGCCTTTTGTCCGTGGTAAA	-8.83
GACTTTTAAATGGTTTTATGTAGATTTTTATGGCAAGGACATGCTATGTTAAATTTA	-8.83
TTATCTACGTGTCGGGGCGATAAGGTTTTTTGTTCAGATAGTTTTAGCGATTGCGAC	-8.83
AACTGTGTTCATTAATTTGTGTGCCTTTTTTCCCACACCCAATTACAAATGTCATCC	-8.82
TTTACCTGCTCAGGCTTGGGGATCGTTTTTCGCTTTCGCCGTGATGATTTCCCTTCC	-8.81
TTTACCTGCTCAGGCTTGGGGATCGTTTTTCGCTTTCGCCGTGATGATTTCCCTTCC	-8.81
AAACGTGGCCCGAACGCAGGCTGAGTTTTTTAGGCCAATTCTTGTGGGTACCTAAGC	-8.8
ACACTTTTCGTTACAAGTCTTTCGTTTTTATGACCCAAAAATGGTAAAAGTTTCCGC	-8.8
CAAATGTTTAACATTTGTACGCCTGTTTTTTATTTATTAATTTTTGCTTAGCTTTTC	-8.79
AAAGGCACAGCAGAATTGCGGTTCCTTTTTTACTTGTATTCTTTGGGTGCCAGGACT	-8.78
GATGATGCGAGGATGCCAGTTTCAGTTTTATGGCCTGGCTGTGCGACGACCGCCGAC	-8.77
CCCGGCCAACTGGTCGGATTTTACCTTTTTTACGTTTACCTGTCGCCGGTTAATGTT	-8.76
AGAGGCCAGTTATTATCCAGCTCCTTTTTATGGCACTTCTCACACGCCCACAAGGGG	-8.76
ATCTCAATGTTCTGATCTCGTTCCATTTTTAGCGGAACTGTCCGCCAGTCCGATGTC	-8.75
ATCTCAATGTTCTGATCTCGTTCCATTTTTAGCGGAACTGTCCGCCAGTCCGATGTC	-8.75
AAATTCAAATTGAACAAAGGCCAAATTTTTTGGGTGATTTTTTGTGCGATTTTTTTG	-8.75
TAACGGTCAACACATAGTTCTGATTTTTTATGTTTTATTACTGACTAGAAACGTAAA	-8.74
GATACATTTTTTAAGGAACTAAAGATTTTTTGCTTTGCTTTAGCAAATTTCAAGTAC	-8.74
ACTGTTTTTTTTTTATCCCCAGGTTTTTTTTCTTGGTTTTTGGTAGATACTAAGCCG	-8.72
GAGAGTTTGACGACGAGGTTTTTTCTTTTTTCTTTTTTGGAGCTACATTTCACATTT	-8.72
AGCGGGAGCAACGGATTCAACACTTTTTTTTACCCCCATCCCGTGATCCGGTCTTGG	-8.72
GTGCCGCCCAGCCACCCCTGACGTATTTTTTGTTAGGGGTGGTGCCGCAAGCACACC	-8.71
TCATATAGTCTGCGTATTAAATACTTTTTATGCTCATCAAAAATGTTTTATGGGCAT	-8.7
CACAGCCCAGATTTGTTTTTTCCTCTTTTTCGCAAACCGTCAACAATTCGGTGGAAT	-8.69
CCCGGCAGGCTGTCCATTGACGGCGTTTTTTCCCAGTTAGCTTAACTTGCTTGCGGC	-8.69
CCCGGCAGGCTGTCCATTGACGGCGTTTTTTCCCAGTTAGCTTAACTTGCTTGCGGC	-8.69
TGATATTCGCCTGGGATCGGTTCCGTTTTTTAGGCCATAAAAATTAGGCGGCATAAA	-8.68
GGGCCCCCTGCGGCCTGTTTTATAGTTTTATGATGTGCCAATAATATTTCCGCCTTG	-8.68
AATCTCCGGCTTAGAGCGCGACGCGTTTTTTCGCGACTCCGCCTGCATTGTTTTTTT	-8.67
TTGAACTTTCTTGTCATTTAATGTTTTTTTTCTATACTATTTAAAAACTAATATTCT	-8.66
TGGTCCGATCGTAAAATATTTAGTTTTTTATGACCAACGGTGCGGGCAGGTAGCTGG	-8.66
TGGTCCGATCGTAAAATATTTAGTTTTTTATGACCAACGGTGCGGGCAGGTAGCTGG	-8.66
AAGAATGACAGAGAATTTTTAATATTTTTATGATGTACATTTCCGTTTTGCAGTTGT	-8.65
TTTCAGTTTCATCTTTAAAAGTGCATTTTTTGCTTCTCGGAAGGAGAACACAAATAT	-8.64
CTGTGTCCTTCTGCGAAACGAAGTCTTTTTTATCCTTTTTATTCGCATTCTGCTTTA	-8.63
TGATCATTTTTCGCAGTTGATTTAGTTTTTCGTAGATCTCAATCCCATGAAGTAAGA	-8.63
GTCAAGGTCTGGACTGCTGCTGCATTTTTTTAGGGAACACTATTTTCGCAGCACTCG	-8.63
CCTCGGCAATTGTTAACCGCCTACTTTTTTCGACTGCCTATACCTTTCTTTCTCTAT	-8.62
GAAGCGTTTCCAATAACTGAAATTGTTTTTTCCTTTACCTCATAGCAGTGGCTATAG	-8.61
ATGAGATTTTCTCTGAGGCTCTTTCTTTTTCGACGGTTCGTTCGTTCCCACATCTAG	-8.61
TAAAAGCAAGTCAGGGCATATCCTTTTTTATGCTGCGGTTATTGTAATTTCTCCTAG	-8.61
GTTTTGTCTTACGGACATTAAGGGGTTTTTTGTTTGCAAACGAACCCGAACCAGTTT	-8.6
ATCATCCAAATCCAAGTGCGCATAATTTTTTGTTTCTGCTCTAATCCAGAATGGATC	-8.6
GATATTAGAAAAATTTCGGTTTTCTTTTTTAGGACATTTTAACATGAACAACAATTT	-8.6
ACTCCTCCATTGTTTTGTTCACTTATTTTTTATTTTTTGGTTTTGGGCAAAAAATAA	-8.6
ATCATCCAAATCCAAGTGCGCATAATTTTTTGTTTCTGCTCTAATCCAGAATGGATC	-8.6
CTTTTTTTTCGAAATCGGTTTAACATTTTTTACAGTTTAGACAAATGTTCGAAAGTT	-8.59
CGTGGCTTTGCAGTTGTTAAACGAATTTTATGGCTTGACGCCATAAACGTTTAAATG	-8.58
ACGCGGAAGTGTGTTTTTTGCGACGTTTTTTAGGCTTCAAACAAGACGGCTGGTACA	-8.58
ACGCGGAAGTGTGTTTTTTGCGACGTTTTTTAGGCTTCAAACAAGACGGCTGGTACA	-8.58
CCTTCAGTAGATACTGCTGAGAAGTTTTTTTCTTCATTTTTAAAGTGGCATTTGTTT	-8.57
CCTTCAGTAGATACTGCTGAGAAGTTTTTTTCTTCATTTTTAAAGTGGCATTTGTTT	-8.57
CCTTTGAGTTGTGACCTTGGGCGCGTTTTTTACGGAATCATCTACCTGATGGCCGAA	-8.56
CCTTTGAGTTGTGACCTTGGGCGCGTTTTTTACGGAATCATCTACCTGATGGCCGAA	-8.56
TTGGTTAACTGTTGAGTGTTGCACATTTTTTAGGCTAAGGCAAATTTGTATTTTATT	-8.56
ATGTTCCCATTTTTTGTTCTAATTATTTTTTATGAGTTCAGTGCACGCGCAAAAATT	-8.55
TGACTCGGGAAAAATCGGCGTGAGTTTTTATGGCCGAACGTCAAGGTCTGGACTGCT	-8.55
CGCAGATTAGATTAATCTTCGGGGTTTTTTCGCCAATTGACTTTGTATATCTTTGCT	-8.55
TTATCTGATTTTCCACTGCTTTGAGTTTTTTATCAGTCGAGTCTTGCTCTACGTTTC	-8.54
GTCCTTTTTTGCGCTCAGCTCTCAGTTTTTTCGTCCAGCGGGCATTACCTACACGGC	-8.54
CAGAAAGTAGCGATTAGATGATGCCTTTTATGTGCTTGTCTCTGCACTGCGGTTGTT	-8.54
TTATCTGATTTTCCACTGCTTTGAGTTTTTTATCAGTCGAGTCTTGCTCTACGTTTC	-8.54
ATATTTTAGAAAAATTGTATTAATTTTTTTTAAGTCTGCTAACTTAGAGATAGTTTC	-8.53
TCCCTTCGACATCATTATTATGTGTTTTTATGACTTTCTAATGAAAAGGACAAGGGA	-8.52
ATTTTTAGCTAATAATTGTTGCAATTTTTGTGGTTTTGGGCCTGTTCAGAGACCTGT	-8.51
CTATTTTCTGCTTATTAAAACAATATTTTTTATTGACTTTGTCAGCTTTAAAGTAAA	-8.51
TGCTTATGACCACTTCCGCTTGTGTTTTTTAGAGCCTTCATAAAAACTGCACTTGCA	-8.5
CCAGATTCCGGGAAGTGTGTAGCGATTTTTTAAAATGTTTTTTTTTTTTTGTTTTTT	-8.49
CCAGATTCCGGGAAGTGTGTAGCGATTTTTTAAAATGTTTTTTTTTTTTTGTTTTTT	-8.49
TTTTCTGCGCCTCTTAGAAGGAATTTTTTGTGTGCTGGCCGTGGGCCTTCTTCTCTT	-8.48
AGATATTAGAAAAATTTCGGTTTTCTTTTTTAGGACATTTTAACATGAACAACAATT	-8.48
GATGGGTTCGCAGCATGCAGAAGGATTTTATGGTTTTATTTAGGGTTATTTGACGGT	-8.47
ATACTTTTTATGCTCATCAAAAATGTTTTATGGGCATCGGTGGAGAGGTCGCGATGC	-8.46
TAAAAGTTTCCGCGAATTTAATCATTTTTATGATGTGAACGATTTTTTGAATAGATG	-8.46
TTAATCATTTTTATGATGTGAACGATTTTTTGAATAGATGTTGCGAATTCCGAAATC	-8.46
CAGCTCGGGGACAAAGTGTGATGATTTTTATGACTCGCCTGTGAGTTTGTGCCGCCA	-8.45
TCCGCTTAAAACTATCAATTCTCTTTTTTTTCGAAATCGGTTTAACATTTTTTACAG	-8.45
CTTACTAATTTGATTGTCGATTGCATTTTATGATCTCAATACATATTTTTTGTTCTA	-8.45
ATGCTTATGACCACTTCCGCTTGTGTTTTTTAGAGCCTTCATAAAAACTGCACTTGC	-8.44
TCTTTTTTGAATACACATCTTCGACTTTTATGCATTTATTGCTGTGAAAAAATGTTA	-8.44
CGAAAGTTAAGTCATATTTTGGTGATTTTGTGTGTGTGTGTTTAAGATTTTAAGATA	-8.44
CTTTCCCCGTCCAAATAGTGCTAATTTTTTTCGCACGAAAACCGACGAGAGTAGTGA	-8.44
TGTTCTAATTTTTGAGGGTTTGGTTTTTTTTATTTATGGTCAGTGTATAGTAACTAT	-8.43
CCGCTTAAAACTATCAATTCTCTTTTTTTTCGAAATCGGTTTAACATTTTTTACAGT	-8.43
TTTTCGAAGATTTGAGTTTTCCGCCTTTTTCGGGGTAATGGCTGAAGAAAAGGCAAA	-8.43
GATTTTTATGGCACTTTCGCTGCGTTTTTATGAATTGCTCGACGGCTCGGAGAAAAG	-8.41
GGTTTTTTGAGTTCAATAAGCTTCATTTTTTAAAGGCTCTTTTCGAACCACATTAAC	-8.41
CTAATGGCCCAGGCTACCAGTTTTTTTTTTTCTTTAAGTCTTGTCTTGTTTTTTCAA	-8.41
ATTTCTTCAGAGTTTCAACTCGTATTTTTTCGACTATATCCTGTGTCGCTTCCTCAG	-8.41
GGTTTTTTGAGTTCAATAAGCTTCATTTTTTAAAGGCTCTTTTCGAACCACATTAAC	-8.41
GTTCCACAATTCATCACCACATAGTTTTTTTGAAGCCTTTGTCGAAAAGCTTTATTT	-8.4
GTTCCACAATTCATCACCACATAGTTTTTTTGAAGCCTTTGTCGAAAAGCTTTATTT	-8.4
AGGCATTAAGTTTTTAGCAACTCCCTTTTTCGGGCGCTTGAATTGACAATGGTTTTT	-8.39
ACGCCCACGCAACGTCACGCCCACTTTTTTTGCACCACTAGGTCATGTCAAGTTGGG	-8.39
GTATATACCAGCATTGTGCATTTGATTTTTTATTACAATTGTACCTAACTTACTTGC	-8.38
ACGGGTTTTACGACCTCCGTCCGTTTTTTAAGCCTTTCTGCTCTGCCATCCTCTGAC	-8.37
TGTTGTTTAATTTCTTATTTTATATTTTTTTAAATATCGAAAATCTACAAATCCGCT	-8.37
TCCTTTTTTGCGCTCAGCTCTCAGTTTTTTCGTCCAGCGGGCATTACCTACACGGCG	-8.37
GAGAGCGGACGCCATTCATGCTTTCTTTTTTGTATAGGAAAAAATAGTTAGCTAGCT	-8.37
ACGGGTTTTACGACCTCCGTCCGTTTTTTAAGCCTTTCTGCTCTGCCATCCTCTGAC	-8.37
GTATCATATGTAAAATTTTTTTCTCTTTTAAGCCGTTGCTCTTAAGACATTTCCAAA	-8.36
TTGCATTACTCACCTTGTATGTATGTTTTTCGTTCTATTCACAGAATAAAGGTAAAA	-8.36
AAAAGTTGCCAATTATCTTGGCCACTTTTATGCGTCAATGAATTATTTTCGTGTGAA	-8.35
GAGAAAAGCTTTTTGTGAAAGGTGATTTTATGCGCGCATTGTGAGTTAGCGCGTTTT	-8.34
CCTACAGAAACAGGGTAATTTGACTTTTTATGGGCTGTAATCCATTTACAGAATATG	-8.34
GCCACGTGATATCTCCGCAAAACCCTTTTTTGTCTTGTTCCCATAAAAAATCGCATT	-8.33
TCTTCTGCGAAGTGTCTTTGGGCGATTTTATGATGCCAAAGAAGCGACTAAGTAAGT	-8.33
GCCACGTGATATCTCCGCAAAACCCTTTTTTGTCTTGTTCCCATAAAAAATCGCATT	-8.33
TATCAAATATATCTGATAATAAGTATTTTTTGAGCCCACCTATAGATGATCCTGAAC	-8.31
GACAGGATATTCAGCATGTACTGGATTTTATGGTCCCAACAATGGCCATGATCGATC	-8.31
GTATGGAATTATGGTATATGCAGATTTTTATGGGTCCCGGCGATCCGGTTCGCGGAA	-8.31
TTTTTGTACAAGATGTAGTCGGTTTTTTTTTATTTTTGGATCAGCAGATGGAAAGAG	-8.31
CATTATGCAATAAAACTTTGGATGTTTTTTAGGCAACAGCATAACAGCCTAATACAG	-8.3
TATTAGGTTTCTCGGAATTTCCACATTTTTTGATTAGGCAAAAGGCTTAAAAAACAG	-8.3
CATTATGCAATAAAACTTTGGATGTTTTTTAGGCAACAGCATAACAGCCTAATACAG	-8.3
TCGCAATGGAAGAAAAGTCGGCAGTTTTTATGGGCCACATAAGGTTTTGATGTAAAG	-8.3
TATTAGGTTTCTCGGAATTTCCACATTTTTTGATTAGGCAAAAGGCTTAAAAAACAG	-8.3
CGATCAAAAAAATATCAAACATTATTTTTTTGACGATTACCTGCATTAAATCAGTGC	-8.29
ATTGAAATGGCATTGTTGATATTTATTTTTCGACTTCTGCCCAATCTCGTCTCAATG	-8.29
TATTCGTGGCATTGTTATATACGTATTTTTTCCAGTGTAGGGAGTCATCTGCCGTTT	-8.29
TGGCCATAACTCGCACTGCTCTCGTTTTTAAGATCCGTTTGTTTGTGTTTGTTTGTC	-8.28
AAATATTTTTATTGTTTTAACATAATTTTTCGCATGCGATCTGTCGGAGAGGATGAG	-8.27
CATCGATTGTGTAAGCCAATAGAAATTTTTCGGTTCCTTTGGCTTCTTTTCCTTTGG	-8.26
GACGTCGCCACTTCCGTCTGAGCGATTTTTAGCCGATTTGTAGCCGGCAAGCCGAAG	-8.26
ATGCTATCTCACTCTTTTGCATAATTTTTTTAAATTATTGACTTGTCTTTTTTACGA	-8.23
TCCTGTCGTCGAGGATTTCCGAATTTTTTTCGCCCTAAAAAGATTGGAGGGAGCCGA	-8.21
TGGTTAACTGTTGAGTGTTGCACATTTTTTAGGCTAAGGCAAATTTGTATTTTATTT	-8.21
ATGCTTGTGAAGACGCTGATGGGCATTTTATGACGGTTGGAATCCTTCCTCTTCTGG	-8.21
GCCGGCGAGCAAAAGGATTTTCACATTTTTTCACTTTTTGATTTCTATAATGTCCCT	-8.2
ACAAAATGATCCTTGGTGCCATCTCTTTTTCGCACTCTAGCCATCCTTTTTAGTCAC	-8.2
CCCCCATCAAAACGGGACTGTGTGTTTTTGTGTGTCCGTTAATGTGCATTTGACATT	-8.2
CGTTCTTTTCACAGCATTTCACAGTTTTTGTGGCCAATATTAATTTCGCAAACGTTT	-8.2
ATAAAGTAAGGCGATTATTGTTTTATTTTTCGATCCCACCTTAGACTAAAAAAAAAT	-8.19
TGGCGACTTGGATCGTGAGCTGATATTTTTCGCACTTTTTCCCGTGAATTTTGTCGG	-8.18
GCCTCGGCAATTGTTAACCGCCTACTTTTTTCGACTGCCTATACCTTTCTTTCTCTA	-8.18
ATCCTGTCGTCGAGGATTTCCGAATTTTTTTCGCCCTAAAAAGATTGGAGGGAGCCG	-8.15
ATTTCGCTTGTGGGAGAAATCACATTTTTATGATCGCCCCATTTCCGAGTAATTATA	-8.15
TGATCTGAGTAAGATCGCTCCGCACTTTTATGGCTCCCATTCGCTAGGATCCCCCTC	-8.15
GGTTTCGCTGTGGGTGTGAGCAGTTTTTTGTGAGTAACTGTCTACTGGCTACGTCTG	-8.15
AACGGTCTAGATGAACGTCCTCTTGTTTTATGCCAGCTAATGCAGCAGCTAAGGCTA	-8.14
TCACGCTCGCTGATCGCATCGCTATTTTTTTCAACATTTCCGCATCCTTCCAGCGAA	-8.14
GTCGAGCAGGCCGAGAGTTTTATAGTTTTTTATGGCTTTATGGCCGAGCCAATGACT	-8.13
TCGCCGCTACAAGAGACGCCGTGCGTTTTGTGGCTCGTTGCTTGTTCTGTCGATTCG	-8.13
ATGCAGTTTTTTTATGCCGCCTAATTTTTATGGCCTAAAAAACGGAACCGATCCCAG	-8.13
GAGGGAAGGACGAGGCCGAAGGACTTTTTATGTTTGACTCTATCGTTATTTGGCTTG	-8.13
ACTGCGTTAAAAGTGCGCTGCCTACTTTTTTCTTCCCAACTCCTCCATTGTTTTGTT	-8.12
ATTAGGCAGCCACAGCCCAGATTTGTTTTTTCCTCTTTTTCGCAAACCGTCAACAAT	-8.11
CGCGGAAGTGTGTTTTTTGCGACGTTTTTTAGGCTTCAAACAAGACGGCTGGTACAA	-8.11
CGCGGAAGTGTGTTTTTTGCGACGTTTTTTAGGCTTCAAACAAGACGGCTGGTACAA	-8.11
TAGAACTAGAATTCCAATGCAGTTTTTTTATGCCGCCTAATTTTTATGGCCTAAAAA	-8.1
TGGCCACTCAGCCTTTTTATGGTCATTTTTTCCACGAAAGTGAGTGAAAATTCCCAG	-8.09
GGAACTGTCCGCCAGTCCGATGTCCTTTTTCGACCGCCTCACGGCATGACATAATTT	-8.09
GCAAGGCCACCTGCATAAATGCTCCTTTTATGGGTGGCTTTTAAACAATTACCCGAC	-8.09
GGAACTGTCCGCCAGTCCGATGTCCTTTTTCGACCGCCTCACGGCATGACATAATTT	-8.09
TTACATTTAGCTCATCAAATGCAAGTTTTATGTGCCCCCATATTGGTAGCATGAAAA	-8.09
AAATTCGGCTTATGAAAATTGTGATTTTTTTCCCGCTGCCTCGGGACGCAAAAAAAT	-8.09
CGGAGTGCGCGTGGCCGCCGTGGCGTTTTATGACTCTGTTTGGCCGGCCTCGACTTG	-8.09
CAATTAACACCAAGGTTGCGGGCTGTTTTTTAAGCCTTTTGCCTAATCAAAAAATGT	-8.07
CAATTAACACCAAGGTTGCGGGCTGTTTTTTAAGCCTTTTGCCTAATCAAAAAATGT	-8.07
CCAGTGGTGTTTGTTTGGCTATTTTTTTTTAGTCTAAGGTGGGATCGAAAAATAAAA	-8.06
TTTAAAATGCTGCGCTTTCTGTTTGTTTTAAGCATTTATGTGACGCATGCGCCGTGT	-8.06
TTAAATGTTGATTAACTTAAATTCGTTTTTAGTGCGCTCAATTTATAAACATTGATA	-8.06
TGTTTTTATGAGAGGATCATAAATTTTTTTTCCCCTAAGAATGGGAACGCGTTCTCG	-8.06
TGTTTTTATGAGAGGATCATAAATTTTTTTTCCCCTAAGAATGGGAACGCGTTCTCG	-8.06
TTTTTCCCTAAAAAGAGAGTTATGGTTTTTAGGGAAATTTTTGATGTTATATGTATG	-8.06
GCATTTCTTAGCCAGCTTTGGCAACTTTTTAGGTTCAATCTAAAAATACTTTATGAA	-8.05
TGTGGTCCGATCGTAAAATATTTAGTTTTTTATGACCAACGGTGCGGGCAGGTAGCT	-8.05
TGTGGTCCGATCGTAAAATATTTAGTTTTTTATGACCAACGGTGCGGGCAGGTAGCT	-8.05
TAGGTGGCAACTTAGGGTTTCTCAGTTTTGTGGAGTTTGGAGTCTTGAGTCCCAGAA	-8.05
GTAGGGGTTGGCTAAGGACTATTCATTTTTTCCATTTATCTGTGTAGGGCACGTCTC	-8.04
TTTCTTAATTTTTATTGAATCCCGTTTTTATGACATTCCAGTGAGCAGAGTAAATTT	-8.03
CAGAGTTTAATTTAATTAGTATAATTTTTTTATTTTAAAGAACTTTTATTCCTTTTA	-8.03
GGCTTGCCTTTATGCTCGCTGATGGTTTTATGATGCGGTTAAGCGCTCGCAACCGCA	-8.03
AATTTTTTTAAATTATTGACTTGTCTTTTTTACGAATGCAAAGGAAGTACTTGTGTA	-8.03
GATATTTATATATGTTTCGACATATTTTTGTGTCTGGCCAGGATGGCATTATCTTTT	-8.02
CGAGGGTGCTAATAAACTCTGCTATTTTTTAGTTTGCGAGTCCAATTTCATCGCAAA	-8.02
CAGTAAGCAAATTCTGTTAAATCGGTTTTTTAATCCTATTTGCTCTATTTTAATTGG	-8.02
AACAGAGGACATTAAATATATATAATTTTTAGTTTTATAGCCTCGCTTTCTCGCTGT	-8.01
ATAGTTTTCTATAGTTTCCCTACGTTTTTGTGAGCTAATGAGGCAGGCGTAGCGTTG	-8
AAGTGTGTGGCGTAAATTAGGTCAGTTTTTAGGAAACATTCCAAAACAATGCAGAAT	-8
AATTCGCGAAAACGCCTGAACTGCGTTTTTTGTAACGAATTTTCGACAACGAGTCTT	-8
ACCATCAGTGGTGGCCACTCAGCCTTTTTATGGTCATTTTTTCCACGAAAGTGAGTG	-7.99
TCTTTTCTTTCCCAGCGCCTGGCCCTTTTTTCCTCGCGCTGAATGTAAAGAAGGGAT	-7.98
TTTTTGTGGTTAGAAGTGGACCCAATTTTTAGCTAATAATTGTTGCAATTTTTGTGG	-7.98
AACAGAGGCGCATATTTCTGTATTATTTTTTATGATATGCGGCATAAATGGATTTTA	-7.98
TTAATTCTTAATAATCAGATACTGATTTTTTAACTCTTTCAAGTATTCGTGGCATTG	-7.98
AACGTGGCCCGAACGCAGGCTGAGTTTTTTAGGCCAATTCTTGTGGGTACCTAAGCC	-7.96
ACATAGATCACTTAGGGATTAGCCTTTTTGTGCGCCCCTAATGACTTCCAGGTAACG	-7.96
CTCCCAATTCGCCATGCCCTGCTTTTTTTTTATCGTGAACTGCAGCACATATATGTT	-7.96
TCAATAGTTGCGATTAGCTAACTTTTTTTTTATATTCTGGTATCACAACCTGTTGTG	-7.96
AGGACCTGATCTAGATCTAAATAATTTTTATGATTCTTTTTTAACAAGCCGGCCATA	-7.95
AAAAAGCAAGACTATCTTTCCGAAGTTTTTCGTTTTTTCCGTTTTCGAGATCTGCTG	-7.95
AAAGGAACCGCAATTCTGCTGTGCCTTTTTTCTCACCCTCCCCGAAGACAAAAAAAT	-7.95
GTAAATCGAGGGAAGTTCTGTGGAATTTTGTGGCTAGAGATCCCCTTGTTTCTTGTT	-7.95
AGCGCTAAATCGAATTATGCCGCTCTTTTTAGGGGGTGACAATGCGCAAATCACATT	-7.94
ATTGTTTTCCATTCAGTAATTAGGTTTTTATGATGCAACCATATAAATGTTTAGGGA	-7.93
AAATAAATTGCATGTGGGCAGCTGTTTTTATGACTCCCTTTATGTAGAACGGCGAAA	-7.93
TATATAGAAAAGTTAATTTTTAAATTTTTTTCTTATCATTTCGCATCCTTTTAAAAA	-7.92
AAATGATCATCGTCTAAAATTTCTTTTTTTTAAATAATTTTTAAAATATTTTTTTGA	-7.92
AACATACGCGTATGTACTTTCGTACTTTTTTATAGCACTACTTTTTTATAGCACTAA	-7.92
AATATTATAAATACTAAAGTTACCCTTTTTTGTAAATACCTTTCGATAGCTAGTCGT	-7.9
AAAAAAGTCGCAAAAATTCTGGGAATTTTTTATTCACTTTTATTCATCGGCGACCTT	-7.89
GCGAAAGCTGAGCATGGATCTTTTATTTTTCGCTTTTTGCACTGCCACTGAAGAGAG	-7.89
TCCCAATAAACCAAGAAACTCGCTCTTTTTTGACATAATTTTTAAGGCACCAACAGG	-7.88
AGTCGCCTGCACTTACCCAACTTCGTTTTATGTCTAATGGCCCAGGCTACCAGTTTT	-7.88
ACTTGGTCTAGAATCTTATTTCTCATTTTTTATATTTCTATAAAAATCACATTTTCA	-7.88
GATCCTTTGTAATTAACGCTGCCTATTTTTCGGACTTTTCAGCGCCACCTCCCTCCA	-7.87
TAGAACGGGGGTATCCGGTCAGAATTTTTATGGGCGATCATTAAAATCGATAAGAGA	-7.87
TAGAACGGGGGTATCCGGTCAGAATTTTTATGGGCGATCATTAAAATCGATAAGAGA	-7.87
GCCTTCGTGGTTTTGGAGCTTCAGTTTTTTAGACAACAAAATTTCATTTGAGCAATT	-7.82
ATAGATCCGTCAAAAGATCACCTCATTTTTAGTACCATCTTTTTTTTTTACATAAGC	-7.82
CTAGGAGGCGCGAAATAAATCAACTTTTTGTGGACTGCATTCGCTGATTTTATTATC	-7.82
GCCTTCGTGGTTTTGGAGCTTCAGTTTTTTAGACAACAAAATTTCATTTGAGCAATT	-7.82
TTTTCGTTGAGGGCAAGGCATTAAGTTTTTAGCAACTCCCTTTTTCGGGCGCTTGAA	-7.82
ATAGATCCGTCAAAAGATCACCTCATTTTTAGTACCATCTTTTTTTTTTACATAAGC	-7.82
TCATCGGTAATAATTGTAAAATGACTTTTTAGTGGGCCATATGCCAGGGGTTTCGCT	-7.81
TTTCAACGATGCAGCTCTCTTACAATTTTTTATTATATTTCCTTTCTACCTGAATCC	-7.81
CAACAAATTCTTCTTGTGCTCCTAATTTTGTGCTCGCGCAATGTTTTCCCGCACACA	-7.79
TTGTTCTCCTAACGAGGCGTGAAAATTTTGTGGGCGGTTCCGGTAACTAATCCCTTG	-7.79
CAACAAATTCTTCTTGTGCTCCTAATTTTGTGCTCGCGCAATGTTTTCCCGCACACA	-7.79
TGCCGCTAACCGATGTGCTTAACCCTTTTATGGGCGCGCATTGTACCAAAAGGGTTG	-7.79
AGAAGCCACAGCAGAAGAGACAGAATTTTTTGCCAACTTTTTGTCGATGCGAAACTG	-7.79
TTATAACCATCGGCTGCTCGACAATTTTTATGGTTACGACCGAACGGCCTGACTTTA	-7.78
GCGCCCGAAGGATGCGAAATATTTTTTTTTTATGTGCCTCGGTGTGGAACTGATCAA	-7.78
ACCCAATTCAGCAATGTGCTTACATTTTTTTAATGTACCTTATAAATCAAATATAAG	-7.78
ACCCAATTCAGCAATGTGCTTACATTTTTTTAATGTACCTTATAAATCAAATATAAG	-7.78
CGCCTTCGTGGTTTTGGAGCTTCAGTTTTTTAGACAACAAAATTTCATTTGAGCAAT	-7.76
CGCCTTCGTGGTTTTGGAGCTTCAGTTTTTTAGACAACAAAATTTCATTTGAGCAAT	-7.76
TAAGCCAGCCGGGGAACGAGGTGTTTTTTTTAGGTAGCTGACAGCCCACAAAGCGCC	-7.76
CAATGAATAAGGATGCTAAGAGACTTTTTATGATGCCACCCAGGGTGCTATGAATGA	-7.76
ACTGTTTGCCTAGCCGCCAGTTGGTTTTTTTCAGAGAACTGCCAGCGATTCAATAGA	-7.76
CGCTCCCTTTTTATTACGCGGCGTCTTTTTTATTACGCATACGCAACGTGGGTCTGA	-7.75
AAAGAAGGAGCTACCTGTTTAACCCTTTTATGCCGCTAACCGATGTGCTTAACCCTT	-7.75
ATAACTTAAGGACTTTTTGTTTGCCTTTTTTACAATTGAATACCAGCTCGCTGCTGT	-7.75
CCATTATGCAATAAAACTTTGGATGTTTTTTAGGCAACAGCATAACAGCCTAATACA	-7.74
CCATTATGCAATAAAACTTTGGATGTTTTTTAGGCAACAGCATAACAGCCTAATACA	-7.74
GTTAGCTAACTTTTTATTGCCAACATTTTTCGAGTGACTCTAGGAACTGAAATATTC	-7.74
CGCAAGCTGATAATTTATTGAAAACTTTTTTCTTAGGATTCTTCCATATTAAGCATT	-7.74
CGGTTTTAGGATTACGATGAGATGGTTTTTCGGGAACTGGCCGCTGACGAATTGCCG	-7.74
GCTGGCTAAGAAATGCAAATATTTGTTTTTTATTTTAATCAGTGCATATATTTTATA	-7.73
TCTTACGTAAGTGACCGAAATATGTTTTTATGAGAGGATCATAAATTTTTTTTCCCC	-7.73
TCTTACGTAAGTGACCGAAATATGTTTTTATGAGAGGATCATAAATTTTTTTTCCCC	-7.73
ATGTCCTCTGTTTAAAAAATTAAGCTTTTTTGTATAAATACATAATACAATTTTTTG	-7.73
GAAACTCGCTCTTTTTTGACATAATTTTTAAGGCACCAACAGGCGCGTCATAAAGTT	-7.73
GTGACATAAACAAAATATATATATTTTTTTTAATTGGCGACAACCCCTTCTTTAATT	-7.73
TTAGAGAAAGGGTAAAATATTTTCTTTTTTTCTTTCTGCAACTAAAAGTTTGAATCC	-7.72
GCGCTGTTAATCACTTCCTGAATTGTTTTTTAAATGCTACATTATTTTACCTAATAT	-7.71
GATATTCGCCTGGGATCGGTTCCGTTTTTTAGGCCATAAAAATTAGGCGGCATAAAA	-7.71
AGAAAATAATGAATTTTCTTCGCATTTTTTCGCCGCACAATGCCGAAGAAAATTTTT	-7.71
ATTCAAATTGCGTTCAATTATTAGTTTTTATGTTAGTGAGGAGGTTTTGTAAATGGG	-7.7
TTTTTTGTATAAATACATAATACAATTTTTTGTATAAGGCATTGGTAAATTAATCCC	-7.7
ATTCAAATTGCGTTCAATTATTAGTTTTTATGTTAGTGAGGAGGTTTTGTAAATGGG	-7.7
GAGCCTTATGGCGGCACTTAACTCTTTTTATGAATATTTATTGTTGTTTGCTCAAAG	-7.7
TGGTCGGAGGAGAGAACCCTTTTTTTTTTAAGGACCGCCGGTGTCCGAAATATCAGT	-7.69
TGGTCGGAGGAGAGAACCCTTTTTTTTTTAAGGACCGCCGGTGTCCGAAATATCAGT	-7.69
ATCCTTCCATATCCATGGCCGAGTATTTTATGGCGCTGCCATTATTGCCGCTTTGTG	-7.69
GGGTGCGGGTTGAAGTATCTACAAGTTTTGTGGCCACCGGAAACTGCAGTGTGCGAG	-7.69
CTATGTGTCAAAAATTGTTAAGACTTTTTTTAATATTGTTCAAATAAACATACAATT	-7.68
TAAGCCCAGAATCCATCGAACCCCTTTTTTTCCCGACCGTGGTGATTATGAGTTTAT	-7.67
TAAGCCCAGAATCCATCGAACCCCTTTTTTTCCCGACCGTGGTGATTATGAGTTTAT	-7.67
GGATAATTTAAAAGTATGCTGACTATTTTTTATTTGTACTTTCCGTGGCTGTCTGCA	-7.66
TTTTCTATATAATTGTTGGTTTTAATTTTAAGATTTCAGTTTCGGTTAGGGCTTAGA	-7.66
CTCTAACGCCTTTTAAATATTTGGTTTTTTTATAATTCAACCAGTTATTGAAAATGA	-7.64
CTCTAACGCCTTTTAAATATTTGGTTTTTTTATAATTCAACCAGTTATTGAAAATGA	-7.64
AGATGCTGAGAGTTTGACGACGAGGTTTTTTCTTTTTTCTTTTTTGGAGCTACATTT	-7.64
GGCGAATTTCGACCCGGGATCGCAGTTTTTTACGATCCTCAACGGGTTTTACGACCT	-7.63
TCCAGCGGGCATTACCTACACGGCGTTTTATGGCGGAGATGATATTCGCCTGGGATC	-7.63
GGCGAATTTCGACCCGGGATCGCAGTTTTTTACGATCCTCAACGGGTTTTACGACCT	-7.63
CTTGAAAATGGAGATCTTATGATCATTTTTCGGATATTTTCAAAATTCGCTTATAAG	-7.61
TACGGCTGCCAGGGGAGTCACCCCTTTTTTTATATATATACATATATGTATGTATGT	-7.61
AAGTTGTAAGTAACAGAGCTATAGATTTTATGCCTTACAGATTTCAGTACGCCATTT	-7.6
TGAAATTCAAGAAAAAATGATTTCATTTTTTAGAATCAGTGCGCGAAATGTGAGCAG	-7.6
TAGCAGAAGTTATTCCAAAATTTAATTTTATGGGGGAATCGAAGAATTTGTTTAGAT	-7.59
TTGAGAAATATCGATAACACTTTAGTTTTTTAGCCCACGGGCAAGGCCACCTGCATA	-7.58
CTCACACATGTATCATATGTAAAATTTTTTTCTCTTTTAAGCCGTTGCTCTTAAGAC	-7.58
AATGGTCGGAGGAGAGAACCCTTTTTTTTTTAAGGACCGCCGGTGTCCGAAATATCA	-7.56
AATGGTCGGAGGAGAGAACCCTTTTTTTTTTAAGGACCGCCGGTGTCCGAAATATCA	-7.56
CATCAGTTTCCGCGAAAGGATATGGTTTTTTCTTGGTTTTAATATTCAATGGGAAAA	-7.55
CAGCGCATTCATATATCAACGCATTTTTTATGTGACATAAACATTACTTCACTTTAC	-7.55
GAGCGAAGGAGAGAGCTGCTGTCTCTTTTGTGGTGGTGTTTGGTCAACGCCCCTTTA	-7.55
CTTTCGTACTTTTTTATAGCACTACTTTTTTATAGCACTAAAAAGTTGATTTTCTAT	-7.55
GTTACTTTTCCCGGCTGCCATAAACTTTTATGGCTGCAAGACGCAGCGGAAGACGAG	-7.54
ATTCCGCGCACCGCAGCGAGTCAATTTTTTTACGGCCCCTGGCCAAAAGGCAAGGTC	-7.54
ATTTTTGTAAATTTTAAAATGATCATTTTTCGCAGTTGATTTAGTTTTTCGTAGATC	-7.54
GGCGGACGCGACACTCGGCTCGGTTTTTTTTATTATTTTTGAAAGATGCGAACGCAT	-7.54
CGAATTATCTTCGCTGAGTAGAGGGTTTTATGACCTTTACGTTTCTAGTCAGTAATA	-7.53
TTGAAGTTCACCAAGAAATAATACGTTTTTAGTGGCGACACCTACCGCCTTCTTTCA	-7.53
TTGAAGTTCACCAAGAAATAATACGTTTTTAGTGGCGACACCTACCGCCTTCTTTCA	-7.53
CTTTCTCTCCTTTTATTTTCGAGAATTTTGTGTAATTATGATGATGGGGGAAAAGGC	-7.5
GTACGGGGGCCCTTTTAAAAGTGCATTTTTCGGTTACTGTCACTGTTTCGAGTGCAA	-7.5
GACTGCGAAACTCCCACCTCATTTTTTTTATGGTGTACGAAAAAATCGCGACATGTT	-7.49
GAGGTGGAAAAATCCCGCTCTTCGCTTTTATGGCCCAAAAGTTGCCGCCGCCGCTCC	-7.48
ACTAGAACTAGAATTCCAATGCAGTTTTTTTATGCCGCCTAATTTTTATGGCCTAAA	-7.47
AAAAGACTTTTGTCCCGAAAACTTATTTTTTGGCAAAGACCACATCCCGCACATGCG	-7.46
AACATCGCGGCAATCAATGAATTTATTTTTTACAGATTTAGAGAGGATTTCTGGAAT	-7.44
AAGAATTTCTTATCAATAGGGTCAGTTTTAAGCGCTTTGCTTGCATATTATTTAATG	-7.44
GCATTCTTTTCCCTCTGTGCATAAATTTTTCGGTAACAAAAACTGGCTGCCTTTTCC	-7.44
AACATCGCGGCAATCAATGAATTTATTTTTTACAGATTTAGAGAGGATTTCTGGAAT	-7.44
TTTCGCCTTTGATTTACACATAAAATTTTGTGCGACCTAGCAGCTCTGGGGAAATGT	-7.43
ACAACTTTTAAATGCATTTAATGTTTTTTTTAAGAAAAATAGCTATATTTTGTTTAA	-7.43
GTGTAAATAATTTACATTATTAGCATTTTTAGTGAAGTATTTGAAATATTTGATTAG	-7.43
TTTCCCCGTCCAAATAGTGCTAATTTTTTTCGCACGAAAACCGACGAGAGTAGTGAA	-7.43
ATTTATATTTTTTTGCTTTTCCTTCTTTTAAGCATCTGGGATCTGGATCAGAAAAGA	-7.43
AAGCCAGCCGGGGAACGAGGTGTTTTTTTTAGGTAGCTGACAGCCCACAAAGCGCCG	-7.43
GAGCCCAGACAAGCAACTAATTAGTTTTTATGAGCGCCACTTGGCATAGGCATAGGT	-7.42
TGAGGGAGTATGTTAAGATCCAACATTTTTTCTCTTTTCTCATGTGCAATGTATATT	-7.42
ATACCCCCGTTCTACCCCCTCTAACTTTTTTAATGCTTATCTTCAATCACTGGGGAA	-7.42
TTTAACGGTCAACACATAGTTCTGATTTTTTATGTTTTATTACTGACTAGAAACGTA	-7.41
CAAGATTTGATAGAAGATTGTAATATTTTTTCATCAAATAGAAAGTGTTGATCAATT	-7.41
TTGACAAGCTGCCGAACTTGAAATTTTTTTTCATTTCAATATTTCATTGTTACCCCC	-7.41
TATCGTGAACTGCAGCACATATATGTTTTATGTTTCCCAATCGATTTGGTGGCTCAA	-7.41
TGAGAAATATCGATAACACTTTAGTTTTTTAGCCCACGGGCAAGGCCACCTGCATAA	-7.4
TCCGCGGGCCCTAAAACCGCTGCAGTTTTTTAAGGAGCCATAAACTGATATTTCGGA	-7.39
GCTGTTTATTGCCAACATGTCGCGATTTTTTCGTACACCATAAAAAAAATGAGGTGG	-7.39
TCCGCGGGCCCTAAAACCGCTGCAGTTTTTTAAGGAGCCATAAACTGATATTTCGGA	-7.39
CGTGTTTCCACGAATAAAATTAGATTTTTTAGAGCAGAAATGTCAGCTACGCAGTGC	-7.39
GTATTTTACAATAAAATCAACTAAATTTTGTGGGTTTCGTCAAGCCAAAGGCTAATG	-7.39
CCCCGAACCCAGCGAACTGCTCTAATTTTTTAATTCTTCACGGCTTTTCATTGGGCT	-7.39
AATGAAATGTTCTCCGCGGACCGCGTTTTATGGACGGTTCTACATATACATAGGTAC	-7.39
TGATGATTTTTCCATAAAATATACATTTTAAGCGACTTTAGTTTTCATTATGACATT	-7.38
TCGAGGGTGCTAATAAACTCTGCTATTTTTTAGTTTGCGAGTCCAATTTCATCGCAA	-7.38
AAAATATAAATTGTAGCAAATTGCTTTTTATGATCATGCATGTCGATTAAGTTAAAG	-7.38
ATGAATACCATTGTTGAGCGAAAGATTTTTTCCTGATTCAGTTTCGCTTATCTCTCA	-7.37
TCTTTGCTTATCCCAAACTAGGGGTTTTTTAGGGGTAAAAAGCGGGAATACAGATTC	-7.36
AGCAGTTACGCGGAAGTCGAAGCCGTTTTTTAGCCAACGGATTGGCAAGAGGTAAAA	-7.36
ATTTTAGAAAAATTGTATTAATTTTTTTTAAGTCTGCTAACTTAGAGATAGTTTCTA	-7.35
CTTTTTCATTCTTTATCAAACTTTATTTTAAGCTTTATTAATACATTTAACATTTAT	-7.35
ATATTTAACTGTTACTCTAGCACTATTTTTTCAAGTGTCTGACGTACGGGGCCCTAT	-7.34
CTGTTTATTGCCAACATGTCGCGATTTTTTCGTACACCATAAAAAAAATGAGGTGGG	-7.32
CAGTGAGCAGAGTAAATTTCAATTTTTTTATGTATATATGTACGTGCGAGCATGCCC	-7.31
TGGCTGGGGGCTTCGAAACTAGATGTTTTTTACGACAGATGTTAGGTCTTGAAATGT	-7.3
TCCAGTGAGCAGAGTAAATTTCAATTTTTTTATGTATATATGTACGTGCGAGCATGC	-7.29
AGTTTTGAGTCTGAATCTGAGGACCTTTTGTGGTCCTCGCAAAGAGGAGCCTCTTTG	-7.29
ATCAGCGCATTCATATATCAACGCATTTTTTATGTGACATAAACATTACTTCACTTT	-7.28
TAGATCTAAATAATTTTTATGATTCTTTTTTAACAAGCCGGCCATAAAGCAGAACAG	-7.27
GCACTGATTCTAAAAAATGAAATCATTTTTTCTTGAATTTCACGGCGCGCCTCGAGC	-7.27
TAAAATTGTTCACTACGCCCATGACTTTTGTGGTTACGGGTTCCCTTTAATTTTTGT	-7.26
CACGCCCTTTGACAAATAAATTTTCTTTTTCGGCAAAGGTGAAGAAAATTCCCCGAT	-7.25
CTCGTTTTTCGCTTAGCCACCCACCTTTTTTCTAATCGATTCATTTTTATTGCCCAC	-7.25
TATACATTTGATTCCTAACTGTGATTTTTTAGTAGAAGTCTGGTTATAAAACACATT	-7.24
ATATTAATGATCAAGAATTTAAACATTTTTCGGTACGCTACAAATCCTTTTCTTTCA	-7.24
TAGACTGCGAAACTCCCACCTCATTTTTTTTATGGTGTACGAAAAAATCGCGACATG	-7.22
GGATCGATATTATATTTTTAAGAACTTTTTTAAATTATAGCATATATGTATTATATT	-7.22
TTCGAATCTTCGGCTCCCTCCAATCTTTTTAGGGCGAAAAAAATTCGGAAATCCTCG	-7.21
AAAAAATTCCCAGAATTTTTGCGACTTTTTTACAAAGTTCCTTGAGGACGAAAAGCG	-7.21
AACTCGTAAATGTGAGGAAATCATTTTTTATGCAATTCGTTGTCAACGACTTTTGAG	-7.21
AGAAAAATAGCTATATTTTGTTTAATTTTTAGTAAATATATTCCTTAAATTAAGAAT	-7.21
TGTTTACCATAGAAAACAATGCCAATTTTATGGCTGCCCCGGCCACGCAGACAATGG	-7.21
CAAAAACCAATGCCATCCCCTGACCTTTTTTCACCTTTTGTTCTCCTAACGAGGCGT	-7.2
TTGACTCGCTGCGGTGCGCGGAATATTTTTTAAATCTGACTTTCCAACAATCTCTGA	-7.2
AGTCATAAAACTCAGGTAGATTTTCTTTTTTATTCGAAGTCATTACGAGTGCTGCGA	-7.2
CGAACTCGTAAATGTGAGGAAATCATTTTTTATGCAATTCGTTGTCAACGACTTTTG	-7.19
ATTGATCGTTCCAAAGAGGGGAAACTTTTTAGGCATGTTTAGACTTTAATGCGCGCC	-7.19
ATAACAACAATAAAGGCAACTGCGTTTTTATGGCATTAAACAAACTTTGAGAGCGTA	-7.18
AATGATCCCATCTTACTTACCAACATTTTTTAAAGTGTATCTAGCGTAGATGGAACA	-7.17
CGTTTAATCTCATGGATTTCAGTCGTTTTTAGTTTCATGTGAAAAAACTCGAGGCAA	-7.16
GCCTGCTGCCCTCAGTAATTAAAAGTTTTTTATTAATTACACAAGTCTGTCTCATTA	-7.15
AAAATTAATTGCCTTCGTAAGTAAGTTTTTTCTGCATAAGTTTTATTCTGTACTGTG	-7.15
AAAATTAATTGCCTTCGTAAGTAAGTTTTTTCTGCATAAGTTTTATTCTGTACTGTG	-7.15
GGGCTGTAAATTGAGGCTGTTGACATTTTTAGTGCAAAATGGTTTCCGAGGAGATCT	-7.15
AGAGCGTGCAATTCTCCGGAGACATTTTTGTGCTGGCCAGCAAAAAACTAGAACGAT	-7.14
AGCATCCGTAGGGGTGCAGATAGGGTTTTTTAATTGTTTGCCAACCCATAAGTGTGC	-7.12
ATAGTTATAAACAAATGTTCAATCGTTTTTTCCAGACAAAATGTCTTTTACATTCGC	-7.12
CTTTACTTTAGGATCGATATTATATTTTTAAGAACTTTTTTAAATTATAGCATATAT	-7.12
CTTATAGAAAATCTCACTTGATACATTTTTTAAGGAACTAAAGATTTTTTGCTTTGC	-7.1
TCAACTGCAAGGTGTGCCTATGCAGTTTTTTAGGCATAAAAAAATATGAAAAGATGA	-7.1
TCAACATAAGCAGGCAAGGTATTATTTTTAAGCTCTTCCTTCATTGTCTGCCCTCCC	-7.1
TAAATTTATGCGAAAATTAAAAACGTTTTTCGCAAGGATTTCCAGTTGCCCGAATGT	-7.08
TAAATTTATGCGAAAATTAAAAACGTTTTTCGCAAGGATTTCCAGTTGCCCGAATGT	-7.08
TTTAAGTATTGAATTCTTCTGTGACTTTTTAGATAAAAAATAACACATTAATACATT	-7.06
AATAACCAAACTAATCACGTTTGAGTTTTAAGCGAACTCTTTTTCTTATTTACCCCA	-7.06
ATTAACACCAAGGTTGCGGGCTGTTTTTTAAGCCTTTTGCCTAATCAAAAAATGTGG	-7.04
AATTTCCCTAAAAACCATAACTCTCTTTTTAGGGAAAAATTTCATTCTCTATTCGCT	-7.04
ATTAACACCAAGGTTGCGGGCTGTTTTTTAAGCCTTTTGCCTAATCAAAAAATGTGG	-7.04
TCGTGTTTCCACGAATAAAATTAGATTTTTTAGAGCAGAAATGTCAGCTACGCAGTG	-7.02
TCTTAATTAAAAAATGTTGAGTACATTTTTTAAAAATTACGATACAAAATTCATACT	-7.02
AACTTTTAAATGCATTTAATGTTTTTTTTAAGAAAAATAGCTATATTTTGTTTAATT	-7.02
GCTGCTGCGTTCCTTGCTCAATGAATTTTTCGCAATGGCAGCCTGCCGCAGGATCGA	-7
ACTATGTGTTGACCGTTAAAGGACATTTTTTAATGCTTATGACCACTTCCGCTTGTG	-7
GCTGCTGCGTTCCTTGCTCAATGAATTTTTCGCAATGGCAGCCTGCCGCAGGATCGA	-7
GGTCAGCTAACACCATTCTTATTAATTTTTCGCAAGAATTTCGATACCACACAGCTA	-6.99
TGCAGAGGTGGTACGAATTTTCCTATTTTTTCCCATTGAATATTAAAACCAAGAAAA	-6.99
AAAAAGAGAGCGACCTGCTCGCAGATTTTTAGTGCGAATTCCGCAGGTCATCGCCGA	-6.99
AAAAAGAGAGCGACCTGCTCGCAGATTTTTAGTGCGAATTCCGCAGGTCATCGCCGA	-6.99
TTCAAGAGGTACAAAATATTGTAGGTTTTGTGTTCCTTTAAGATTGAAAAACGGTGT	-6.99
TCGGATATATGTAACAATACCTATATTTTGTGTGTACTTAAGGTTTATATGAGAAAT	-6.99
TGCAAACTAAAATTTGTTTAATGAATTTTATGGAAAAGTTAATGCAAATTAGTTGAA	-6.99
GGTCAGCTAACACCATTCTTATTAATTTTTCGCAAGAATTTCGATACCACACAGCTA	-6.99
TTAGAGTCAAATATGGACGATGTGGTTTTTTAACATAGGTTGTCGATGCGAATTATC	-6.98
GAAATTCAAGAAAAAATGATTTCATTTTTTAGAATCAGTGCGCGAAATGTGAGCAGA	-6.98
GCGTTCGCGTAATCATAAAATCACCTTTTGTGCGCGGGCCTTCGATTGTTTTACAAC	-6.97
CCCAGAGCTGCTAGGTCGCACAAAATTTTATGTGTAAATCAAAGGCGAAAAGAGCAG	-6.96
TAAGCCGCAGCGGGTTGCATTGTGCTTTTAAGTGTTTCAAAATTCCCTTTTTCTTAA	-6.94
TAAACATACACTATTTAAATACATTTTTTATGATAAGTGAACTTAAAGTCACACTAA	-6.94
TGGCGGACACAGGACACGAAATGCGTTTTGTGCCTTAATTAACCCTTTTTAAATTGG	-6.94
ACAAAAACACGAATGTACAAGTGGTTTTTGTGTCCATAGTGTTTTATGTTTTTATGG	-6.94
TAAGCCGCAGCGGGTTGCATTGTGCTTTTAAGTGTTTCAAAATTCCCTTTTTCTTAA	-6.94
ATATACATTTGATTCCTAACTGTGATTTTTTAGTAGAAGTCTGGTTATAAAACACAT	-6.92
CACCCCCTGAAGGCGATTTGAGTGATTTTGTGTTCAAAATGGAGACACTTGGTAATG	-6.92
CCTGCACCCACCACGCCCATAATCCTTTTATGGCAAATAAACAAACAACGTCACGGC	-6.92
CATCATTAAATGTATTAATGTGTTATTTTTTATCTAAAAAGTCACAGAAGAATTCAA	-6.9
GTGTAGAAAGTGTAGTATAGACTTCTTTTTAGAGTAACGGCCTCTGATAGGCAATAA	-6.89
GGAAAAACTAGACAGGATGGGCGTTTTTTATGATCACAACAGGCCAAAAAACTTAAG	-6.89
GTGTAGAAAGTGTAGTATAGACTTCTTTTTAGAGTAACGGCCTCTGATAGGCAATAA	-6.89
AAATGCACAATGGGGCGTGGTCGGATTTTTCGAAGATTTGAGTTTTCCGCCTTTTTC	-6.89
GATTTCCAGTCGACACGCCACGAGATTTTATGAAGGCAACTCGCTTTGCATGTTATT	-6.88
ATCTTTGCTTATCCCAAACTAGGGGTTTTTTAGGGGTAAAAAGCGGGAATACAGATT	-6.87
TAATTGTTATTATTAATTAAGCTGGTTTTAAGCAGTGAATAATTAGTGGCTTTTGCG	-6.84
CGCCTACCTTCAGAAACGGATTAAATTTTTTCAGACAAATAATCCAGCCTTAAGCAT	-6.84
ATTTAACATATAGTAACTAAGAATTTTTTTTATTAATAATTATATATGTATATATAT	-6.83
GCAGTTACGCGGAAGTCGAAGCCGTTTTTTAGCCAACGGATTGGCAAGAGGTAAAAA	-6.81
AGAAAGTAAGAAAGAAGGTCGACGGTTTTTTACCAGCTATACTGAGTGAGTTTTTTG	-6.8
TCCGATGTTTACCGACATAAATTTATTTTTTAATAAGCCTACAACTATCAAAAAATA	-6.79
TCCGATGTTTACCGACATAAATTTATTTTTTAATAAGCCTACAACTATCAAAAAATA	-6.79
TGATTTTGTGTGTGTGTGTTTAAGATTTTAAGATAGCTTAAATTTGAATGAATATCA	-6.79
AACTTCGAGACTGAGTTAACACCGGTTTTGTGCCGGGACAAGCTTACGCATCTTGGA	-6.78
CGCGGGCCCTAAAACCGCTGCAGTTTTTTAAGGAGCCATAAACTGATATTTCGGACA	-6.77
AAAAGCCAAAAAGTCAAATGCGATTTTTTATGGGAACAAGACAAAAAAGGGTTTTGC	-6.77
CGCGGGCCCTAAAACCGCTGCAGTTTTTTAAGGAGCCATAAACTGATATTTCGGACA	-6.77
AAAAGCCAAAAAGTCAAATGCGATTTTTTATGGGAACAAGACAAAAAAGGGTTTTGC	-6.77
TGTAAACATACACTATTTAAATACATTTTTTATGATAAGTGAACTTAAAGTCACACT	-6.74
TAATTTTTAAAAAATGTACTCAACATTTTTTAATTAAGAAAGTGCATTATAATGTTG	-6.73
TCCAGCGATAATAAATATATCGATATTTTTAGTAAAATTGAAAAGGTAAACTTAATT	-6.73
GCAGCGGCAACAAATAGGGGTGCAATTTTTCGATGTGTACGTAACGGTAGAATACAC	-6.72
GAAAAAACCTCTGCTTCTGCCATTATTTTTTATTACGGATTACAAACCGAAAATTAT	-6.72
CCGCCCAAACTAGTTCAAGGGTCGCTTTTGTGGTCCGGGGATTATCTGAGGCAGATC	-6.72
CAAATGTGCTTGCCAAATTGACAAATTTTGTGCTTGTCAAATAGGCGCCCATCAAGG	-6.7
TAATTAAATGCAAAAATCCAAACAATTTTTTATTGTGTGCGTGACAGTTTTTGGCGA	-6.7
TAATTAAATGCAAAAATCCAAACAATTTTTTATTGTGTGCGTGACAGTTTTTGGCGA	-6.7
CAACTGCAAGGTGTGCCTATGCAGTTTTTTAGGCATAAAAAAATATGAAAAGATGAA	-6.7
TAACGAATTTTCGACAACGAGTCTTTTTTATGGTGTGAGAAAAAAAAAAAAAAAAAA	-6.7
GCGAAGCGTACGGCAATTCCAGGAATTTTGTGGTAAAGCTACGCGCCAACTAACGGT	-6.66
GCGATCCACGAGCATCGAAACTCGATTTTTTCGAAACCCAATACCAGGTGATGCCGC	-6.66
TCTAAAAGCAAGTCAGGGCATATCCTTTTTTATGCTGCGGTTATTGTAATTTCTCCT	-6.65
GCCATCAACTTCAGCTTCGACTTCTTTTTTCGATGAGGAGAAAAGCCAACCAAAACC	-6.64
AAATCGAAACGCACTTCACATTCCCTTTTATGTGATATAGGGAAAATCAACCCCTAA	-6.62
GACAACAAGGTGATCGTGAGAAAGTTTTTTTCTCACATTATTCCAAAGCGACTCCTG	-6.62
TAAAAAATAATGGCAGAAGCAGAGGTTTTTTCTCCTGCTTTGGTTTATCTTTCATTT	-6.61
AATGCGGTCGTAAAACAAAAGACGCTTTTATGGTTACGCTCATTACGGCACACGCAG	-6.61
GACGCCTCCAAATGCCAAAATGGTATTTTTCGTTGGACAGGACGGACTTTTGGACCA	-6.6
GAGAACATGAGCTGCGAGCATCGGGTTTTTAGCATATCCATACCTGTGGCTCGTCCT	-6.6
TCATTGAGAAACGAGACAATCGTCCTTTTATGACACGCAATAATGAGCCTGGCTCAC	-6.6
AAAACCTGAAAGTGACATGTAGTTATTTTAAGGTCCTTGAAAATGATCATCGTCTAA	-6.59
TGAGGATGAGGACGAAGGGCAAACATTTTTCGGCCAGGCGCCAAGTGCCGTGACCAC	-6.58
ACACCCCAAAGTATTGCATGCAATATTTTTTCTTCGATTGAACAATAATCATTGCAA	-6.58
AAACTAAAGTCGCTTAAAATGTATATTTTATGGAAAAATCATCAATTTAAGTATATT	-6.57
TGTTACGACGCACACCGTACGAAATTTTTTTCAAGACTCGAACCGGCAAACGCCGCG	-6.57
ATTAGGGTACATATTATGACAAATGTTTTTCGAATCCAATAATTTTACAACGTCATT	-6.55
GCGCGCTGGCAAAAATCCAGAGAAATTTTTAGGGAACCATAAACGGGCCGGGGAAAA	-6.55
AGTTGTTTACTAGAAAATAATGCAGTTTTGTGAAAAATGGTCGTTATTACGTGATAT	-6.54
TCGAAACATATATAAATATCTTATATTTTGTGATACTTGAATGATTAATACAAGGTG	-6.54
GTGAATGTACCCCAATAATGCGTAATTTTTTAAGGTAAAAATAGCACGAAATTGAAA	-6.54
AGAGTCTTTAAAAATTTAAAATAAATTTTTAGGAGAATTTTTCAAACTAAATTGCCA	-6.53
AAGCACAGTTGCCTTTTGCCTCGAGTTTTTTCACATGAAACTAAAAACGACTGAAAT	-6.53
GAATAAAAAAGAAAATCTACCTGAGTTTTATGACTGGACAGCGCGAAAAAAATGAAA	-6.52
TATGTATTTATACAAAAAAGCTTAATTTTTTAAACAGAGGACATTAAATATATATAA	-6.5
ATGCGATAATACTTGTAGGCTAAGGTTTTTTAATACTTGAAGACACTTTTAGGAAAT	-6.5
AGCCATCAACTTCAGCTTCGACTTCTTTTTTCGATGAGGAGAAAAGCCAACCAAAAC	-6.5
GGTGTAATATTCCTGCAAGTGCAGTTTTTATGAAGGCTCTAAAAAACACAAGCGGAA	-6.48
CGATCCACGAGCATCGAAACTCGATTTTTTCGAAACCCAATACCAGGTGATGCCGCT	-6.48
GACTTTCGCAACTTTTGATGAAGTATTTTGTGAATTTGCACATTTGCCCCACTTGAC	-6.46
GAAAAGATGGAAATGTGGCCGTTAGTTTTTCGCGTGAAACAGTAAAAAATAAAAGTA	-6.46
TAAGCAGCCAAAAAAAAATACAATTTTTTTTCGTTGGGAAGGACAGGAAAGGAAATG	-6.45
TATAGAAAATCTCACTTGATACATTTTTTAAGGAACTAAAGATTTTTTGCTTTGCTT	-6.45
AACGGAATTCGCAATCGCAATCACCTTTTGTGCCGCTTGAGTGTTGCCAAAACCCCA	-6.44
ATCTAAAGGTTTAATAACTTAAGATTTTTAAGATTGGTTTTTGGGTAAGGGTTTTAT	-6.44
AGTGTCCAGATCCGCAGCTCTCCACTTTTAAGCCGGCAATGGATTCTAGATGACTTG	-6.44
AGTAAGAGATATCTGATTAATATCATTTTTTCATTGAAACACATTACCAAGTAATAT	-6.43
GCTCCGCAATAATTTTCATAAAGTATTTTTAGATTGAACCTAAAAAGTTGCCAAAGC	-6.42
AGCCAAACAATGCAACTTGGAACCCTTTTTTCTAGCTGGTCCAAATCTCCACCCAAT	-6.39
TATAACAACTAATTAATAATGTGCATTTTAAGTTGCCAGCGCAGTCAGTCTGTCAGT	-6.38
AGCTAAAACATTTTAAACTATATTATTTTTCGCAAGAATATATCAATTATTGAGCAA	-6.38
TCGGTAAACTTTTATAAAAGACAATTTTTGTGAAATCTCTCTACCTCAAAGTACAAA	-6.37
TCGGTAAACTTTTATAAAAGACAATTTTTGTGAAATCTCTCTACCTCAAAGTACAAA	-6.37
GACACACACCGTAGCTAGCTAACTATTTTTTCCTATACAAAAAAGAAAGCATGAATG	-6.37
CAAACAAATTACATGAACATGAGAATTTTTAGCGATTATGCGCTTTATCGGGGGAGC	-6.36
TCGAAGGCCCGCGCACAAAAGGTGATTTTATGATTACGCGAACGCGATCGCTTTCGC	-6.34
GAATGTACCCCAATAATGCGTAATTTTTTAAGGTAAAAATAGCACGAAATTGAAAGA	-6.34
AAGCAGCCAAAAAAAAATACAATTTTTTTTCGTTGGGAAGGACAGGAAAGGAAATGC	-6.32
AAAACTTACTTACGAAGGCAATTAATTTTGTGTCAGGAGGAATCCTCGGACTTGACC	-6.32
AAAACTTACTTACGAAGGCAATTAATTTTGTGTCAGGAGGAATCCTCGGACTTGACC	-6.32
TGGGAAAAACTAGACAGGATGGGCGTTTTTTATGATCACAACAGGCCAAAAAACTTA	-6.3
CTCGCAACTCCGCGACAGTTGAACATTTTTCGCCAAAACCGAACAACAACACCAACA	-6.3
ACGCCGAAACCGAGAGAAGAAAGATTTTTATGATCGGACCGGCGCCAGGGCGGCGTC	-6.25
CGAAAAGCCAAAAAGTCAAATGCGATTTTTTATGGGAACAAGACAAAAAAGGGTTTT	-6.24
CGAAAAGCCAAAAAGTCAAATGCGATTTTTTATGGGAACAAGACAAAAAAGGGTTTT	-6.24
TTTCGAAAAAAAAGAGAATTGATAGTTTTAAGCGGATTCAACCCCATGTTAAACTCG	-6.23
AAAACATAATTAATAATAGTATATATTTTTAGAAAGAAATATAGAACATTTTATTAT	-6.22
AAAAATATAACGTCGAGAATTAACATTTTTTCACAGCAATAAATGCATAAAAGTCGA	-6.16
AGAAGATGTCCTTAGGAAACTATCTTTTTAAGTCGAAAAGCCAAAAAGTCAAATGCG	-6.09
ATGCCATCGGCGGCCATCTCGACGATTTTAAGACGAATATTGTTGGGCAAAGGACGA	-6.09
AGAAGATGTCCTTAGGAAACTATCTTTTTAAGTCGAAAAGCCAAAAAGTCAAATGCG	-6.09
ACACAGCATAGAGAGGAGAAAAGCTTTTTGTGAAAGGTGATTTTATGCGCGCATTGT	-6.05
GAAACGAACTTTGAGCACCCTATAGTTTTAAGTATCGTGGCATTTAGAGTATATCTG	-6.05
GGGCAAGGACACTCACAGGATGCGATTTTTTCTTAATGGGTGAAAGGGTTGAGGTCG	-6.05
GGGCAAGGACACTCACAGGATGCGATTTTTTCTTAATGGGTGAAAGGGTTGAGGTCG	-6.05
GTCGACCGAGAAACAAAAGAAACGTTTTTTTATTGTCATGGGCTTACGCGAAAAAAT	-6.05
ATGAATACGATAATAGAAAATCAACTTTTTAGTGCTATAAAAAAGTAGTGCTATAAA	-6.03
GCTTAAAGGATCCTCAATTTCAAGTTTTTAAGCAGAAAGAAGCTCAGACTACACAAT	-6.02
GTAACAACAAGCAGCGTCTGAAAAGTTTTGTGAATTTCCAATTCTATACAAAGCAAA	-6.01
TGTAACGAATTTTCGACAACGAGTCTTTTTTATGGTGTGAGAAAAAAAAAAAAAAAA	-5.94
TTATATCGGGATGCAAAAGACGTACTTTTAAGAAGATATTTGTATTTAAAGTTTTAT	-5.93
GAGAGAGAGAGGGCGATAGGCCGTATTTTAAGCATTAGTTTAAACAACAAAAACAAG	-5.93
GAAACGTATGAAAAGAGATGTTGACTTTTAAGAAACGGGTAAATGTCCTTGCAATTT	-5.9
TGATAAAAATATTACTCAGTAGTGCTTTTGTGAAGGGGAAACGGCTCTATATGACAT	-5.83
AATTTCAATTAGCCAACAGAATTGATTTTAAGTTGCAAAATAATGTTTTAAATTTAA	-5.82
AATGAAAAAGAATTCATTAAATAACTTTTTAGAACAAAAAATATGTATTGAGATCAT	-5.77
GAACAAGAAAACTCACACTTAACACTTTTAAGATAATCAATAGGCATTTGTCCTAGC	-5.74
GGTGGTAAATTTGAACTACCGTGGATTTTAAGAAAGTGAAACCAAACAAAAGCAGAA	-5.66

## Sheet: hb-low-19-7
Sequence	Score		Percentile	Score
TTTTATTTTTTTTTTCTCTTTTTTTGGTGTGCT	-20.93		0	-5.72
TTTTTTAAAATGTTTTTTTTTTTTTGTTTTTTT	-18.64		0.25	-7.42
TTTTTTAAAATGTTTTTTTTTTTTTGTTTTTTT	-18.64		0.5	-8.31
TGTGTCTGTTATTTTTTTTTTTTTTGTTTTGTT	-18.35		0.75	-9.55
ATTTTTCTCGTTTTTTTTTTTTTTTGCTTTTTG	-18.12
GGGCGTCTTTTTTTTTTTTTTTTTTGGCCAGGA	-17.71
TGCTCTTCGTTTTTGTCTATTTTTTGGGCCTCG	-16.96
TCTCTTTACTTGCGCCTTGTTTTTTGGGCCATT	-16.54
CAATGTTCTTTCTGTTTTTTTTTTTGGTCTGCT	-16.43
TGTTTTTTTTTTTCTTTATTTTTTTGGCAAGAG	-16.25
ATTTCCATCTTTTCCTTATTTTTTTGCGTCCCG	-16.05
TTTTTCTGTCCGTTTTTTTTTTTTTGGCAGAAA	-15.9
TTTCATTTTCTTTTTTTTTTTTTTTGAAGCCAA	-15.88
TCCTCCGTTTTCTTATTTTTTTTTTGTTGTATC	-15.77
CTGTGTGTGTGTGTTTTTTTTTTTTGCATCATT	-15.7
TTTGTTTTTTTTTCTTCACTTTTTTGACGCGTT	-15.66
TTTTTTTTTGGTCTGCTCTTTTTTTGGACCATT	-15.64
TTTTTTTTGTTTTGGTTTTTTTTTTCGCGCATT	-15.6
TCCTCTGATCCCTGTGTGTTTTTTTGCGGTATT	-15.37
TTTTTTTGTTTTGGTTTTTTTTTTCGCGCATTC	-15.07
TTAGTTTGATTTAGCTTTTTTTTTTGTTAGCTA	-14.85
TTTGTTCACTTATTTTTTATTTTTTGGTTTTGG	-14.7
TGAATTCTTCTTTTTTATGTTTTTTGTTTTCGT	-14.51
TTTCATTTGGTTTTTGGATTTTTTTGCAGACTT	-14.41
TCATTGCTATCTGATTTTTTTTTTTGCTATACT	-14.28
ACTTGTTTTGCGTTTTGGTTTTTTTGGGGTGGT	-13.88
TTTTATTTTGTGTTTCTAGTTTTTTGCTCAAAT	-13.79
CCTTTTTGGCTCTTTGCCGTTTTTTGGCATCTC	-13.74
TCCTTTTCTACTCTTCGTGTTTTTTGTGTGCTC	-13.71
TTTATTTTATTTTATTTTTTTTTTTCGGTTCGG	-13.67
CGAGGTTTTTTCTTTTTTCTTTTTTGGAGCTAC	-13.63
TAAACTAATTTTATATTGCTTTTTTGGGTGCAT	-13.54
TCCCCAAAGACTTTTTCTTTTTTTTGTTTTGGT	-13.47
TCTCCCATCTGTGGGCTTTTTTTTTGCGAGGGT	-13.43
TCGTTTGACTTTAATGTGTTTTTTTGCCGGGAG	-13.41
GATCATGATCTTGTTTGATTTTTTTGCGATTTA	-13.36
CCACTCTTTTCACTTTTTTTTTTTTGCAAATTT	-13.3
CCAGTTTTTAGTGTTCTATTTTTTTGGTCGAGC	-13.23
TCCTTCTCGTTTTCTTCCTTTTTTTGTTTACGA	-13.2
TTCTCTCGGTTTCCCTTTTTTTTTTCCTCCATT	-13.08
GTTTATGATGATTTTGTGATTTTTTGCTCTCGT	-13.01
TTCCCGTATTTGGGCCACCTTTTTTGCGTCCAT	-13
TTCAGTTAGCTTTTCTATTTTTTTTCGGATTTT	-12.99
TTATTTTATTTTATTTTTTTTTTTCGGTTCGGT	-12.96
TCTTTTTTGTTTGTTCATCTTTTTTGTCACGTG	-12.96
TCTTTTTTGTTTGTTCATCTTTTTTGTCACGTG	-12.96
TTTTCCTCGCTTTTATTTTTTTTTTCTCTTTTT	-12.77
GCGTCGAGTTTTTTCCTCTTTTTTTCCGCTTGT	-12.64
CTTCCAGGACATGTGCTGCTTTTTTGGCCGTTT	-12.6
GCCGACTGCGGTGGTTGTTTTTTTTGAGCCTCT	-12.58
GCCGACTGCGGTGGTTGTTTTTTTTGAGCCTCT	-12.58
TGTGTCACATTCGGTTTTTTTTTTTGACAGATG	-12.57
GCGCACCTTGTTGCTTTGTTTTTTTGACCAGAT	-12.56
CCCACCGTTTTTTTTTTTTTTTTTTCTCACACC	-12.56
GGCCAAATTTTTTGGGTGATTTTTTGTGCGATT	-12.47
CTCGTTTTTTTCGCGTTATTTTTTTAGGGGCTT	-12.46
TTGGGAGATGTTTTCGTATTTTTTTGTTGATAA	-12.43
TTTCATAATTTTTGCATTTTTTTTTCGCTCATC	-12.43
TTTCATAATTTTTGCATTTTTTTTTCGCTCATC	-12.43
TCTTTTTGGCCCTGTTTTCTTTTTTGTGGTTAG	-12.42
ACGAAAAAAAATTGTATTTTTTTTTGGCTGCTT	-12.39
AGAACTTACCTTTTTGCTTTTTTTTGTTGGATG	-12.34
TCGTTTTTTTCGCGTTATTTTTTTAGGGGCTTT	-12.27
TAATCGGGTTCCTTTCTACTTTTTTGGCGCGCT	-12.2
GTTTTTGTTTATTGTTTTTTTTTTTCTTTATTT	-12.16
GACGCCTCGGTTGTTTCTTTTTTATGGTGTCCT	-12.13
GACGCCTCGGTTGTTTCTTTTTTATGGTGTCCT	-12.13
TCGCGCTCCCAACGTTTTTTTTTTTGCCACTTA	-12.11
ATTTGCATTTGTATTTTTATTTTTTGTTCAGTA	-12.02
TCTCCGAGGATCGTTCTAGTTTTTTGCTGGCCA	-11.99
CCTGCTGTTTTTTACGTTTTTTTTTCGCTGAAT	-11.95
CCTGCTGTTTTTTACGTTTTTTTTTCGCTGAAT	-11.95
CATTCTCAATTCTTTCGGTTTTTATGGCCCTTT	-11.93
CATTCTCAATTCTTTCGGTTTTTATGGCCCTTT	-11.93
TCGCAAAATTTTCTCACCATTTTTTGGGCACAG	-11.91
GGGTGATTTTTTGTGCGATTTTTTTGTCTTCGG	-11.86
CGCCTTTAATTTGTTTGTGTTTTTTCCGTGTTC	-11.82
ATGCCCGAGCAAATCCTTTTTTTTTGCCCTTTG	-11.82
TGGAAATTTGTGTAGTTTTTTTTTTGCAAGTCG	-11.72
CTTTTTTTTTTTTGCAAATTTTTATGGTTTGTT	-11.7
TTACCAATTTTGATTTGTATTTTTTACCCCCTC	-11.59
TGTCCATAGTGTTTTATGTTTTTATGGCATGTT	-11.54
AAAATGCCGGTTTCTTTTATTTTTTGTCGCTTG	-11.52
TGCAGTTTTTTTTTTTTTTTTTTTTAGAATTGA	-11.48
AAGTCCTTTCGTCTTCTTTTTTTTTCCGCCCTC	-11.42
TTTACAAGCCTTTTGTGCGTTTTTTCCCGTTTT	-11.4
GCTCCCTTCTCATATTTTATTTTTTGCCCAAAA	-11.32
TTCAATTCGATTCGTGTGGTTTTTTGTTGTCGC	-11.3
AAATTCTTGTTGCCTTTGTTTTTATGGGCTTTC	-11.27
TTTATTTGGCTTATCAGGCTTTTTTGGCTTTGA	-11.25
TTTCGCAGGGATTTCCTGATTTTTTGCATTCGT	-11.18
TTTTTTCAAGAGTGTGTGTTTTTATGGGCCTCG	-11.16
TGCGGTTGTCTCGACTCCTTTTTTTGCCAGAGG	-11.1
CCGCTTTTTGTTCTGCTTTTTTTTTACGATTCG	-11.09
CATTGTTTTTACTTTGACATTTTTTGTTGTTTT	-11.08
TCGTTCCATATTTTTTTCATTTTTTCCTCTCGA	-11.07
TTTGTCCATTGTCTCCGCATTTTTTGTCATATA	-11.04
TTCATAATTTTTGCATTTTTTTTTCGCTCATCG	-11.01
TTCATAATTTTTGCATTTTTTTTTCGCTCATCG	-11.01
TATTTCGGTTTCTGTTTTTTTTTTTATTCCTCA	-11.01
CTTTCGCTGTGTTCTTTTTTTTTTTCTTTTATC	-11
CTGCTGTTTTTTACGTTTTTTTTTCGCTGAATC	-10.99
CTGCTGTTTTTTACGTTTTTTTTTCGCTGAATC	-10.99
TCAGTTAGCTTTTCTATTTTTTTTCGGATTTTT	-10.99
ATTACAACCTTCTCTTTTTTTTTTTGAAACTAT	-10.97
AAAATATTTGCTTTACTACTTTTTTGCCGCTTT	-10.95
ATGTTTTTTTTTTTTTGTTTTTTTTAGAAGTGC	-10.91
ATGTTTTTTTTTTTTTGTTTTTTTTAGAAGTGC	-10.91
GCAGAAAGATTACGATTATTTTTTTGCTCGCAT	-10.89
GCAGAAAGATTACGATTATTTTTTTGCTCGCAT	-10.89
GCCATACCTTTGTGTTTTTTTTTTTATTTGCAT	-10.8
CAGTTCTTTCTCCTCTCACTTTTTTGTAGCCTT	-10.79
TGTCTTACGCGGAAGTGTGTTTTTTGCGACGTT	-10.78
TGTCTTACGCGGAAGTGTGTTTTTTGCGACGTT	-10.78
TCCTTCGTCCTTTTTGTGGTTTTTCGGTTCTTG	-10.76
TCCTTCGTCCTTTTTGTGGTTTTTCGGTTCTTG	-10.76
CTTTTCTACTCTTCGTGTTTTTTGTGTGCTCCT	-10.73
ATCACTGGCTGGTGATGTGTTTTTTGGGAGCAC	-10.69
ATCACTGGCTGGTGATGTGTTTTTTGGGAGCAC	-10.69
CTTGAGCGGTAGGTTTTTTTTTTTTCGTATTTT	-10.63
CTTGAGCGGTAGGTTTTTTTTTTTTCGTATTTT	-10.63
AAAATAAAGTAGGGCTCTTTTTTTTGGGAATCT	-10.61
TGTTTTTTTTTTTTTGTTTTTTTTAGAAGTGCA	-10.6
TTTGGTCTTTACTTTTAACTTTTTTCCGCTTTT	-10.6
TAGCTATTCTATTGGATATTTTTTTGCACAGTA	-10.6
TAGCTATTCTATTGGATATTTTTTTGCACAGTA	-10.6
TGTTTTTTTTTTTTTGTTTTTTTTAGAAGTGCA	-10.6
TTTTGCTCTCGTTGTTATATTTTTTACGCTCTA	-10.59
AGATTTTAGATTTGAGTTCTTTTTTGGCGAGTG	-10.58
TGCCTAATTGTTGTGTGAATTTTATGGGCCGAT	-10.56
GCTGCTCGACATGTTCCCATTTTTTGTTCTAAT	-10.56
TGTCTTCATCTTTTCATATTTTTTTATGCCTAA	-10.56
TGCTGCGTCGATGTCCTACTTTTTTGCATGTTT	-10.55
TTTCGCTTCGGTTTCTTCTTTTTTCGTGTGTGT	-10.55
CTCGGCCAGGCAATTGTCCTTTTTTGCGCTCAG	-10.55
CTATGCGTTCATTTTCATTTTTTTCGCGCTGTC	-10.55
TTACAACCGTTGCACCCCGTTTTTTGGTCTTTA	-10.52
TTTGCTTAGCTTTTCGTGATTTTTTCGCGTAAG	-10.49
TCAATTTAGAATTGCCGCTTTTTATGGGGCATT	-10.46
AATTTGCTACAATTTATATTTTTTTGCTTTTCC	-10.42
CCTATGCGTTCATTTTCATTTTTTTCGCGCTGT	-10.4
GGCCGAGAGTTTTATAGTTTTTTATGGCTTTAT	-10.39
GGGGGGCCTTCGCCAATTGTTTTTTGGGCAACT	-10.36
CCTCTTTCTTTCTTTCCTTTTTTTTCTTATTCC	-10.36
CTAAATATATTTTAAATATTTTTTTGTAGTGCT	-10.31
GGCAGGTAGCTGGCTGCCGTTTTTTGTGCGCGA	-10.31
GGCAGGTAGCTGGCTGCCGTTTTTTGTGCGCGA	-10.31
GCAGTTTTTTTTTTTTTTTTTTTTAGAATTGAG	-10.31
TGTGTGTGTGAGAGAATTTTTTTTTGCACACAC	-10.29
ACCAGCTATACTGAGTGAGTTTTTTGTCTTCCT	-10.28
CGGCGATTAGTCAGAAATTTTTTTTGGTTGTTT	-10.25
TTATTAAGAATTAATTTAATTTTTTGTTTAACT	-10.24
AATCGCCGTCCTTTCGCCGTTTTTTGTCTTTGT	-10.23
TTGTCCGGCGATGTGTTTTTTTTTTAGCCATAA	-10.21
TCTTCATCTTTTCATATTTTTTTATGCCTAAAA	-10.21
GACTAGGTGTATACCATTTTTTTTTGAGTGTAT	-10.2
AAATTGTGCCTTTTAGTATTTTTTTGCATTTCA	-10.18
CGTTTGGGTTGGCTTCGATTTTTATGGCACTTT	-10.17
GTTTAATCCCCGGCTTAAGTTTTTTGCCGCCCA	-10.15
GGCGCGCTATTTTTGTGGGTTTTTTGTACAAGA	-10.14
GTACTTCGATTTTCGATTTTTTTTTCGCAGGCC	-10.13
TCAGACATTCTCGTTTAATTTTTTCGCGCACCT	-10.12
TTTTTCTATTTTTGGAAATTTTTATGAGGTCAG	-10.1
TTTAGTTTTCTGTACTCTCTTTTTTCTGTGCAT	-10.06
GGTGTTTGTTTGGCTATTTTTTTTTAGTCTAAG	-10.05
CTGCGAGCAGGTCGCTCTCTTTTTTGTTTGTTC	-10.02
CTGCGAGCAGGTCGCTCTCTTTTTTGTTTGTTC	-10.02
TTTCGAACAATGAGTGTCCTTTTTTGTCGTGGT	-10.01
TATTTTATTTTATTCTTGATTTTTTAGAGCATT	-10
ATAATGAATTTTCTTCGCATTTTTTCGCCGCAC	-10
TTGTTTCTCGGTCGACCATTTTTTTGTTCAATA	-10
TTTAGTTCAGTTACACATATTTTTTGCATTGTT	-9.96
TACTTCGATTTTCGATTTTTTTTTCGCAGGCCA	-9.94
TTGAGCGGTAGGTTTTTTTTTTTTCGTATTTTT	-9.94
CATACTAACTTATGATTTTTTTTTTAGCCTTAG	-9.94
TTGAGCGGTAGGTTTTTTTTTTTTCGTATTTTT	-9.94
CTTGCGTAATAATTTGCATTTTTTTCTGCGCCT	-9.93
GCCTCGCTTTTTAGCTTGCTTTTGTGCTTTCTT	-9.93
CGCTTGAATTGACAATGGTTTTTTTGGTGTGCA	-9.92
TGTCCGGCGATGTGTTTTTTTTTTAGCCATAAC	-9.9
TTATATTATATTATTAAATTTTTTTAGCTTTTC	-9.88
TAAATAATTTTTAAAATATTTTTTTGATAGCAT	-9.87
TTTGTTCCCATTGTGCGCTTTTTTCGCTGCGCT	-9.87
TTTCATCTTTAAAAGTGCATTTTTTGCTTCTCG	-9.83
TCTGTTTCGGTGCTTTTTGTTTTTCGCATCTCG	-9.83
GTTTCGCTTCGGTTTCTTCTTTTTTCGTGTGTG	-9.82
TTGATTCAGTCAGTCTTTATTTTTTACCATTTC	-9.82
GCAGAACTCTTTCTTCTCTTTTTTTCGGGTGAG	-9.81
CATAATCCGGCAGCTTAAGTTTTTTGGCCTGTT	-9.81
TAAAGTCACATTGTTCTCATTTTTTCCTCTCCT	-9.81
TCCCAAGTTCTTCGTTTGGTTTTATGTTTCCAG	-9.79
ATTTTATTTTATTCTTGATTTTTTAGAGCATTT	-9.78
GTGGCGTGGTATCAGTTTTTTTTTTCCGACATG	-9.77
AATATTTTTATATATTTTTTTTTTTGCAAAAGA	-9.77
GTGGCGTGGTATCAGTTTTTTTTTTCCGACATG	-9.77
GGAGCCAAGTTTAAGAATTTTTTTTGATTAATT	-9.77
AGCTTGCTTTTGTGCTTTCTTTTTCGCGGAATT	-9.76
TCTTCACTTTTTTGACGCGTTTTTTAGCCGAAC	-9.74
GATGAGTGTTTTGCTTCAGTTTTATGGCACGTC	-9.71
CATGCATATTTTATGGTATTTTTTCGTGTTTCC	-9.69
GTCAGACATTCTCGTTTAATTTTTTCGCGCACC	-9.68
CCATGCATATTTTATGGTATTTTTTCGTGTTTC	-9.68
TTCTGGTTTCGTTCCATATTTTTTTCATTTTTT	-9.68
ATCTTTCCGAAGTTTTTCGTTTTTTCCGTTTTC	-9.67
CTTTTTTCGCTGCGCTAGTTTTTTTCCCCGAAC	-9.67
GCATTATTGAATTCTTCTTTTTTATGTTTTTTG	-9.67
AGGATGCGAAATATTTTTTTTTTATGTGCCTCG	-9.6
AAAAAATAATGTTTGATATTTTTTTGATCGCGT	-9.6
TTTTTTTATGCCGCCTAATTTTTATGGCCTAAA	-9.59
CAGAACTCTTTCTTCTCTTTTTTTCGGGTGAGT	-9.59
TGTGACTTTGTGACTTAGTTTTTTAGCCCGGCC	-9.58
TTGCTTAGCTTTTCGTGATTTTTTCGCGTAAGC	-9.56
CCTCGGAGTCCTTCGTCCTTTTTGTGGTTTTTC	-9.55
CCTCGGAGTCCTTCGTCCTTTTTGTGGTTTTTC	-9.55
CTTCACTTTTTTGACGCGTTTTTTAGCCGAACT	-9.54
TCTATTTTTTGGGCCTCGCTTTTTAGCTTGCTT	-9.54
AAGTGTGTTGTGCCGTGTCTTTTTTGGAGTCGC	-9.53
TGACCACTTCCGCTTGTGTTTTTTAGAGCCTTC	-9.52
CCAAATTTTTTGGGTGATTTTTTGTGCGATTTT	-9.52
TCATAAGCCGAATTTTCTATTTTTTGTTTGACT	-9.51
TTGTGACTTTGTGACTTAGTTTTTTAGCCCGGC	-9.5
TCGCTGTGGGTGTGAGCAGTTTTTTGTGAGTAA	-9.5
CGCCATCTAAGGTTTGTTTTTTTTTCTTCACTT	-9.48
TTTTTGGCCCTGTTTTCTTTTTTGTGGTTAGAA	-9.48
ATTTTTTGTTCTAATTATTTTTTATGAGTTCAG	-9.47
CACATTACTTCTAACTACTTTTTTTCGGTGCAT	-9.47
GTCTAAGGGACATACGATTTTTTTTGCCTCTGC	-9.45
TCGTCGAGGATTTCCGAATTTTTTTCGCCCTAA	-9.44
TCGCCTGGGATCGGTTCCGTTTTTTAGGCCATA	-9.44
ATTAGGAAAGTAGATCACGTTTTTTGTTCCCAT	-9.44
CTGCTGCCTCTTTATATCATTTTTTACCAATTT	-9.43
CCCTTGTGCACTACTTTTATTTTTTACTGTTTC	-9.42
GTTCCTTTTTACGATTTCTTTTTTAGACGTGTG	-9.41
TTTTTGTTTCTATTCATGATTTTTTATTTGCCC	-9.41
GCGGACAAAGGTGTTTTGTTTTTATGACTTTGT	-9.4
GAGTGATAAAATCTTTGGGTTTTTTGAGTGGGT	-9.4
CGACATCATTATTATGTGTTTTTATGACTTTCT	-9.39
TCGCGAATTCCACAGTTTTTTTTTTGAAACCAA	-9.39
ATGATTTACAATTCTCGTTTTTTTCGCGTTATT	-9.37
TAGAAAAATTTCGGTTTTCTTTTTTAGGACATT	-9.37
CGAAGAAAATTTTTGTCCGTTTTTTCTGTCCGT	-9.35
TTCGTTACAAGTCTTTCGTTTTTATGACCCAAA	-9.35
TTTTTCCGCTTTTCCCCCTTTTTTTATTGAACC	-9.34
TTGAATTGCGTAGATAATATTTTTTGGATGATT	-9.33
CAGTTATTATCCAGCTCCTTTTTATGGCACTTC	-9.32
TAGGCAATGCTTTGGTTATTTTTATGACTTAAA	-9.31
TAGGCAATGCTTTGGTTATTTTTATGACTTAAA	-9.31
GTTTTATATGTACAAATTATTTTTTGTTGGCAA	-9.3
GTTCTTGTTGCTTTTTGACTTTTTTACAAGCCT	-9.3
ACTCCGCCTGCATTGTTTTTTTTTTCAGTTTCT	-9.3
TTCCCAACGCTCTCCATTTTTTTTTCTTTTTAT	-9.3
TCAACACATAGTTCTGATTTTTTATGTTTTATT	-9.27
ATGGTTTTATGGCCTGCTGTTTTTTACGTTTTT	-9.23
ATGGTTTTATGGCCTGCTGTTTTTTACGTTTTT	-9.23
CTATCCGGTATCTTTCTTTTTTTTTATAACCAT	-9.23
TTTTTTTTATCCCCAGGTTTTTTTTCTTGGTTT	-9.21
TAGAGATCTTCACTGTTTTTTTTTTATCCCCAG	-9.21
TTCACCGTCTTTTTGATAGTTTTATGGAAAGTG	-9.21
TTGCATTATTGAATTCTTCTTTTTTATGTTTTT	-9.21
TTCCTTGCGCTTTGTTTACTTTTTTATAGCCCA	-9.2
TAAGGCGATTATTGTTTTATTTTTCGATCCCAC	-9.2
CAGGTCTTTCCAAATTATTTTTTATGGCCATCG	-9.19
GTTGATTAACTTAAATTCGTTTTTAGTGCGCTC	-9.19
GTATTGTGGTAAATTTGTGTTTTTTCCTCTATT	-9.18
TTTTTTAAGGAACTAAAGATTTTTTGCTTTGCT	-9.18
TTCTGCTGCTTTTTGGCATTTTTGTGTACGCAT	-9.18
GTTCATTAATTTGTGTGCCTTTTTTCCCACACC	-9.17
TTGACGACGAGGTTTTTTCTTTTTTCTTTTTTG	-9.17
TGTCCTACTTTTTTGCATGTTTTTCGAGCAATA	-9.15
ATATTAAAATTGCACTTGTTTTTATGTTATCTC	-9.15
GTCGTCATCGTGATTCACATTTTTTCCTCCCTG	-9.14
AGTGTGTTTTTTGCGACGTTTTTTAGGCTTCAA	-9.13
AAGTGTGTTTTTTGCGACGTTTTTTAGGCTTCA	-9.13
AGTGTGTTTTTTGCGACGTTTTTTAGGCTTCAA	-9.13
AAGTGTGTTTTTTGCGACGTTTTTTAGGCTTCA	-9.13
TTTTCTCTGAGGCTCTTTCTTTTTCGACGGTTC	-9.12
CCATTTTTTGTTCTAATTATTTTTTATGAGTTC	-9.12
CATGATTTACAATTCTCGTTTTTTTCGCGTTAT	-9.12
CATAATGTACATTCCTATATTTTTTGATAGTTG	-9.11
CATAATGTACATTCCTATATTTTTTGATAGTTG	-9.11
TCCAGGACATGTAACATTTTTTTTTCTTCCTTC	-9.1
TCCAGGACATGTAACATTTTTTTTTCTTCCTTC	-9.1
TGCTCCAGCATTGTTTGCCTTTTGTGCTGCCAT	-9.1
CTAGATGAACGTCCTCTTGTTTTATGCCAGCTA	-9.1
AGAAAAATTTCGGTTTTCTTTTTTAGGACATTT	-9.1
GATTTTGGTTTCTATTAATTTTTTTACTTAATT	-9.09
ATACTAACTTATGATTTTTTTTTTAGCCTTAGC	-9.09
ATGCATATATTCTCCAATTTTTTTTCCGCGACT	-9.09
TACTTTTTTGGCGCGCTATTTTTGTGGGTTTTT	-9.09
GATTTTGGTTTCTATTAATTTTTTTACTTAATT	-9.09
CTGCGCCTCTTAGAAGGAATTTTTTGTGTGCTG	-9.07
TTGAGTCCTGCAGTGTCGTTTTTTTCGCAGACT	-9.06
TATATTATATTATTAAATTTTTTTAGCTTTTCT	-9.06
GGGGTGGATTACTGAGGGGTTTTTTGACTACAT	-9.06
ATTAGCAATCCTATCATGCTTTTATGGCCGGCC	-9.05
TTCTTTAAGTCTTGTCTTGTTTTTTCAAGAGTG	-9.05
ATAAGTTCTTTATATTGTTTTTTTTCTATTTTT	-9.03
TACGTAAGAAATTCGTCCTTTTTATGTTGTCCC	-9.01
TACGTAAGAAATTCGTCCTTTTTATGTTGTCCC	-9.01
TTTATGATCTCAATACATATTTTTTGTTCTAAA	-9.01
TTTCTTGTCATTTAATGTTTTTTTTCTATACTA	-8.99
CGCATATTTCTGTATTATTTTTTATGATATGCG	-8.99
TTTTGTTCCCATTGTGCGCTTTTTTCGCTGCGC	-8.96
CAGGCCGAGAGTTTTATAGTTTTTTATGGCTTT	-8.94
TCCAAACCACTCCTCACCCTTTTTTGGACGGGT	-8.91
TCCAAACCACTCCTCACCCTTTTTTGGACGGGT	-8.91
ATGACCACTTCCGCTTGTGTTTTTTAGAGCCTT	-8.91
TCTGGACTGCTGCTGCATTTTTTTAGGGAACAC	-8.9
TAATGAATTTTCTTCGCATTTTTTCGCCGCACA	-8.9
TGAGTCCTGCAGTGTCGTTTTTTTCGCAGACTT	-8.89
GTTTCTCGGAATTTCCACATTTTTTGATTAGGC	-8.87
GTGGTTCCAACTATAAATATTTTTTGTTACATT	-8.87
GTTTCTCGGAATTTCCACATTTTTTGATTAGGC	-8.87
GCACTGCGCCTGCGTCGAGTTTTTTCCTCTTTT	-8.86
TTCAGCAACAGTTTACAGTTTTTATGTCTTTAT	-8.85
TAGAATTCCAATGCAGTTTTTTTATGCCGCCTA	-8.83
TTAAGTCATATTTTGGTGATTTTGTGTGTGTGT	-8.83
ATTTTTGGTTCGAGATTGGTTTTTTCTCTGCCT	-8.83
TTGATTTACGGCCTACTCTTTTTATGATCCTGT	-8.82
CCTGCGGCCTGTTTTATAGTTTTATGATGTGCC	-8.82
GTTTATATCATTTATATTATTTTATGACATTTG	-8.81
GTTTTACGACCTCCGTCCGTTTTTTAAGCCTTT	-8.8
GCGAGGATGCCAGTTTCAGTTTTATGGCCTGGC	-8.8
GTTTTACGACCTCCGTCCGTTTTTTAAGCCTTT	-8.8
CGAGTATATGAATATATGGTTTTATGGCCTGCT	-8.79
CGAGTATATGAATATATGGTTTTATGGCCTGCT	-8.79
CAAATCCAAGTGCGCATAATTTTTTGTTTCTGC	-8.78
CAAATCCAAGTGCGCATAATTTTTTGTTTCTGC	-8.78
TCCTAAGAGTTGACTTTCGTTTTTTAACTCGTC	-8.77
ATGACGCCTCGGTTGTTTCTTTTTTATGGTGTC	-8.76
ATGACGCCTCGGTTGTTTCTTTTTTATGGTGTC	-8.76
CGCCTGGGATCGGTTCCGTTTTTTAGGCCATAA	-8.75
GAATATTATTACTTTACTTTTTTTTACTTTTTA	-8.75
ACGCAACGTCACGCCCACTTTTTTTGCACCACT	-8.75
ATTCTCAACTTTGCTACAGTTTTTTCCTGCTCG	-8.73
ATGTTCTGATCTCGTTCCATTTTTAGCGGAACT	-8.73
ATGTTCTGATCTCGTTCCATTTTTAGCGGAACT	-8.73
GGCGCATATTTCTGTATTATTTTTTATGATATG	-8.73
TAGGAAGATTGTTTTCTTCTTTTTTCATTGCTA	-8.72
GTGTTTGTTTGGCTATTTTTTTTTAGTCTAAGG	-8.72
TCTAGAATCTTATTTCTCATTTTTTATATTTCT	-8.72
CCATTGTTTTGTTCACTTATTTTTTATTTTTTG	-8.71
GAGCGCATCAAATGTGTGCTTTTTTGGCGTAGA	-8.7
TTAACATTCCAAAACGTGGTTTTTTGAGTTCAA	-8.7
TTAGATTAATCTTCGGGGTTTTTTCGCCAATTG	-8.68
TACTCACCTTGTATGTATGTTTTTCGTTCTATT	-8.68
TGAATTGCCATTCTGTCTATTTTTCGAGGTCAT	-8.68
GTCATTAATAAAAATGTTTTTTTTTCCCTGTGC	-8.68
TGGACCATTGCCATGCATATTTTATGGTATTTT	-8.67
TTTTGCGCTCAGCTCTCAGTTTTTTCGTCCAGC	-8.67
TTCGACTTCGGCCGCGACTTTTTATGGCATCTG	-8.66
TTCGACTTCGGCCGCGACTTTTTATGGCATCTG	-8.66
ACCGCAATTCTGCTGTGCCTTTTTTCTCACCCT	-8.65
TCTTACGGACATTAAGGGGTTTTTTGTTTGCAA	-8.64
TCCCTGGAAAAGAGCAAAATTTTTTGGGTTGGC	-8.64
TTTTTCGCAGTTGATTTAGTTTTTCGTAGATCT	-8.64
TTAATTTCTTATTTTATATTTTTTTAAATATCG	-8.63
GAAACAGGGTAATTTGACTTTTTATGGGCTGTA	-8.63
CTCAGCCTTTTTATGGTCATTTTTTCCACGAAA	-8.62
TAAGTTTTTAGCAACTCCCTTTTTCGGGCGCTT	-8.62
TTCAGCAATGTGCTTACATTTTTTTAATGTACC	-8.62
ATGGCATTGTTGATATTTATTTTTCGACTTCTG	-8.62
TTCAGCAATGTGCTTACATTTTTTTAATGTACC	-8.62
TTTGACTTTTTTACAAGCCTTTTGTGCGTTTTT	-8.62
ATTGCATGTGGGCAGCTGTTTTTATGACTCCCT	-8.6
ATTAGATTAATCTTCGGGGTTTTTTCGCCAATT	-8.6
GCAATAAAACTTTGGATGTTTTTTAGGCAACAG	-8.59
GCAATAAAACTTTGGATGTTTTTTAGGCAACAG	-8.59
GGACGCCATTCATGCTTTCTTTTTTGTATAGGA	-8.59
AATGCCATTTCAATGACCATTTTTTGCCAAAAT	-8.59
TCCTTTCTACCTGAATCCGTTTTTTACTAGTTC	-8.58
GGCATTGTTGCACACTCGGTTTTATGGGTGTGT	-8.58
CATTCTGTAGCGACATTCATTTTTTCCGCGGTT	-8.58
ATCACTTAGGGATTAGCCTTTTTGTGCGCCCCT	-8.57
CAGCCACAGCCCAGATTTGTTTTTTCCTCTTTT	-8.57
TGAACCCACGACTCTTCTCTTTTTTGAATACAC	-8.57
TTCTAGTTCTAGTTTCAAGTTTTTAGGTTTCCA	-8.57
CTTAGTTTTTCTGAATATATTTTTTATTTATTT	-8.57
ATTCTTCTTGTGCTCCTAATTTTGTGCTCGCGC	-8.56
ATTCTTCTTGTGCTCCTAATTTTGTGCTCGCGC	-8.56
TCCTTGCTTTGCCTTGTGCTTTTTCGATGCTTC	-8.56
TTTGTTTTGGCCGACCGATTTTTGTGCCCGGTG	-8.56
CAATTCATCACCACATAGTTTTTTTGAAGCCTT	-8.53
CAATTCATCACCACATAGTTTTTTTGAAGCCTT	-8.53
TTCAGGTCTTTCCAAATTATTTTTTATGGCCAT	-8.51
TTTGCAGTTGTTAAACGAATTTTATGGCTTGAC	-8.51
GCTGAGCATGGATCTTTTATTTTTCGCTTTTTG	-8.51
TGCCAATTATCTTGGCCACTTTTATGCGTCAAT	-8.51
GGTTTTTGTGTCCATAGTGTTTTATGTTTTTAT	-8.5
GCCGGGGAACGAGGTGTTTTTTTTAGGTAGCTG	-8.49
CGACGAGATCCTTCCAGGTTTTTATGCATCCTG	-8.48
CCAGATTTGTTTTTTCCTCTTTTTCGCAAACCG	-8.48
GGGGGTATCCGGTCAGAATTTTTATGGGCGATC	-8.48
GGGGGTATCCGGTCAGAATTTTTATGGGCGATC	-8.48
GTCTGGACTGCTGCTGCATTTTTTTAGGGAACA	-8.47
TATGTAAAATTTTTTTCTCTTTTAAGCCGTTGC	-8.46
GTACTCCTTTTGCATGCAGTTTTTAGGGGTTGA	-8.46
ATATATCTGATAATAAGTATTTTTTGAGCCCAC	-8.45
TGCTCCAGTTTCTGACCAGTTTTTAGTGTTCTA	-8.43
ACATTACTTCTAACTACTTTTTTTCGGTGCATT	-8.43
TTAGCTCATCAAATGCAAGTTTTATGTGCCCCC	-8.43
CGGCGCGAGCTTAGCGTTCTTTTTAGGGATTAC	-8.42
CGGCGCGAGCTTAGCGTTCTTTTTAGGGATTAC	-8.42
AGTTCCTTTTTACGATTTCTTTTTTAGACGTGT	-8.41
CCGCTCGAGGCGTTAATATTTTTTTCTGGCCAG	-8.4
CCGTCCAAATAGTGCTAATTTTTTTCGCACGAA	-8.4
CTTTGACATTTTTTGTTGTTTTTAAGAGAAATT	-8.4
GTCGCAAAAATTCTGGGAATTTTTTATTCACTT	-8.38
TTAGCGGATAAGTTCGCGGTTTTTTACTGATTA	-8.37
TTAGCGGATAAGTTCGCGGTTTTTTACTGATTA	-8.37
TGCTCAGGCTTGGGGATCGTTTTTCGCTTTCGC	-8.37
TGCTCAGGCTTGGGGATCGTTTTTCGCTTTCGC	-8.37
TTTCCGCGAATTTAATCATTTTTATGATGTGAA	-8.37
TGATCTAGATCTAAATAATTTTTATGATTCTTT	-8.36
CGGATTGACTTTTAAATGGTTTTATGTAGATTT	-8.36
CTGACTTTCGCGATTTTTATTTTGTGTTTCTAG	-8.35
TTTAAATTATTGACTTGTCTTTTTTACGAATGC	-8.35
TTCTATAGTTTCCCTACGTTTTTGTGAGCTAAT	-8.34
ACACCAAGGTTGCGGGCTGTTTTTTAAGCCTTT	-8.32
ATATTCAGCATGTACTGGATTTTATGGTCCCAA	-8.32
ACACCAAGGTTGCGGGCTGTTTTTTAAGCCTTT	-8.32
TTCCCAGAATTTTTGCGACTTTTTTACAAAGTT	-8.31
TAAATGGTTTTATGTAGATTTTTATGGCAAGGA	-8.31
CAAGTCAGGGCATATCCTTTTTTATGCTGCGGT	-8.31
AAGATTTGAGTTTTCCGCCTTTTTCGGGGTAAT	-8.31
GCAACTTAGGGTTTCTCAGTTTTGTGGAGTTTG	-8.31
TATGGCACTTTCGCTGCGTTTTTATGAATTGCT	-8.3
TGGAAGAAAAGTCGGCAGTTTTTATGGGCCACA	-8.3
GAAACTCCCACCTCATTTTTTTTATGGTGTACG	-8.29
TAACCGATGTGCTTAACCCTTTTATGGGCGCGC	-8.29
GGGAAAAATCGGCGTGAGTTTTTATGGCCGAAC	-8.28
AGTCTGCGTATTAAATACTTTTTATGCTCATCA	-8.27
ATAGCTATATTTTGTTTAATTTTTAGTAAATAT	-8.27
ACAGCAGAATTGCGGTTCCTTTTTTACTTGTAT	-8.26
TTGTAATTAACGCTGCCTATTTTTCGGACTTTT	-8.25
TGCAATAAAACTTTGGATGTTTTTTAGGCAACA	-8.24
TGCAATAAAACTTTGGATGTTTTTTAGGCAACA	-8.24
CGCACCGCAGCGAGTCAATTTTTTTACGGCCCC	-8.24
GATCGTAAAATATTTAGTTTTTTATGACCAACG	-8.24
GATCGTAAAATATTTAGTTTTTTATGACCAACG	-8.24
TTTCCAATAACTGAAATTGTTTTTTCCTTTACC	-8.23
GGCTTATGAAAATTGTGATTTTTTTCCCGCTGC	-8.23
TTTAATAATTAATCCATTTTTTTTTAATAGTTA	-8.23
CCACCTGCATAAATGCTCCTTTTATGGGTGGCT	-8.22
CATTAGAAAACTAGATCAGTTTTTTGTTTTGGC	-8.22
CGTCGAGGATTTCCGAATTTTTTTCGCCCTAAA	-8.21
TTTCCGCGAAAGGATATGGTTTTTTCTTGGTTT	-8.21
AGCTTTTTGTGAAAGGTGATTTTATGCGCGCAT	-8.21
AATTATGGTATATGCAGATTTTTATGGGTCCCG	-8.21
CGCGACACTCGGCTCGGTTTTTTTTATTATTTT	-8.2
AGTTGTGACCTTGGGCGCGTTTTTTACGGAATC	-8.17
TTTACGACCTCCGTCCGTTTTTTAAGCCTTTCT	-8.17
AGTTGTGACCTTGGGCGCGTTTTTTACGGAATC	-8.17
AAATTGAACAAAGGCCAAATTTTTTGGGTGATT	-8.17
TTTACGACCTCCGTCCGTTTTTTAAGCCTTTCT	-8.17
ATTCGCCATGCCCTGCTTTTTTTTTATCGTGAA	-8.16
GGTGGTACGAATTTTCCTATTTTTTCCCATTGA	-8.15
GACAGAGAATTTTTAATATTTTTATGATGTACA	-8.14
AGTGGTGGCCACTCAGCCTTTTTATGGTCATTT	-8.14
GTTGCGATTAGCTAACTTTTTTTTTATATTCTG	-8.14
TCTCACTCTTTTGCATAATTTTTTTAAATTATT	-8.14
CAGGTAGCTGGCTGCCGTTTTTTGTGCGCGACC	-8.13
TGATCCTTGGTGCCATCTCTTTTTCGCACTCTA	-8.13
CAGGTAGCTGGCTGCCGTTTTTTGTGCGCGACC	-8.13
GGGGACAAAGTGTGATGATTTTTATGACTCGCC	-8.13
AGCAACGGATTCAACACTTTTTTTTACCCCCAT	-8.12
ATTGCGTTCAATTATTAGTTTTTATGTTAGTGA	-8.11
GTCCGCCAGTCCGATGTCCTTTTTCGACCGCCT	-8.11
GTCCGCCAGTCCGATGTCCTTTTTCGACCGCCT	-8.11
ATTGCGTTCAATTATTAGTTTTTATGTTAGTGA	-8.11
TAAGGACTTTTTGTTTGCCTTTTTTACAATTGA	-8.11
AAAGGGTAAAATATTTTCTTTTTTTCTTTCTGC	-8.1
CTTTTGTCCCGAAAACTTATTTTTTGGCAAAGA	-8.1
TAAACCAAGAAACTCGCTCTTTTTTGACATAAT	-8.1
ATTTTTAGTACCATCTTTTTTTTTTACATAAGC	-8.09
TATATATGTTTCGACATATTTTTGTGTCTGGCC	-8.09
TTTCGAAATCGGTTTAACATTTTTTACAGTTTA	-8.09
ATTTTTATGATGTGAACGATTTTTTGAATAGAT	-8.09
ATTTTTAGTACCATCTTTTTTTTTTACATAAGC	-8.09
GATTTTCCACTGCTTTGAGTTTTTTATCAGTCG	-8.08
GATTTTCCACTGCTTTGAGTTTTTTATCAGTCG	-8.08
TTTAACATTTGTACGCCTGTTTTTTATTTATTA	-8.08
GCCACTTCCGTCTGAGCGATTTTTAGCCGATTT	-8.07
GTAGCGATTAGATGATGCCTTTTATGTGCTTGT	-8.07
ATTTTCGACAACGAGTCTTTTTTATGGTGTGAG	-8.07
GCGAAGTGTCTTTGGGCGATTTTATGATGCCAA	-8.06
CTTAGCCAGCTTTGGCAACTTTTTAGGTTCAAT	-8.06
CCCAGCCACCCCTGACGTATTTTTTGTTAGGGG	-8.06
TCGGCTTCGACCCGATTCGTTTTTAGCTGGTGC	-8.06
TAGAAAAATTGTATTAATTTTTTTTAAGTCTGC	-8.06
TTTCACAGCATTTCACAGTTTTTGTGGCCAATA	-8.06
CATTTTCGGTTTATGATGATTTTGTGATTTTTT	-8.05
TTTATGCTCATCAAAAATGTTTTATGGGCATCG	-8.05
GGAGCTACCTGTTTAACCCTTTTATGCCGCTAA	-8.04
GGCCCGAACGCAGGCTGAGTTTTTTAGGCCAAT	-8.03
GCAGAGTAAATTTCAATTTTTTTATGTATATAT	-8.03
TTTGCGCTCAGCTCTCAGTTTTTTCGTCCAGCG	-8.03
TCGCTGATCGCATCGCTATTTTTTTCAACATTT	-8.03
GCCCGAACGCAGGCTGAGTTTTTTAGGCCAATT	-8.02
CCTTTATGCTCGCTGATGGTTTTATGATGCGGT	-8.02
GAAAAGTTAATTTTTAAATTTTTTTCTTATCAT	-8.01
CTTTCCCAGCGCCTGGCCCTTTTTTCCTCGCGC	-8
TGATATCTCCGCAAAACCCTTTTTTGTCTTGTT	-7.99
TACAAGATGTAGTCGGTTTTTTTTTATTTTTGG	-7.99
TGATATCTCCGCAAAACCCTTTTTTGTCTTGTT	-7.99
AATTTTTATTGAATCCCGTTTTTATGACATTCC	-7.98
CGCCTTTTAAATATTTGGTTTTTTTATAATTCA	-7.98
CGCCTTTTAAATATTTGGTTTTTTTATAATTCA	-7.98
ACTGTTGAGTGTTGCACATTTTTTAGGCTAAGG	-7.96
ATATCGATAACACTTTAGTTTTTTAGCCCACGG	-7.95
TTTCGACCCGGGATCGCAGTTTTTTACGATCCT	-7.94
AAAAAATATCAAACATTATTTTTTTGACGATTA	-7.94
TAAAACTATCAATTCTCTTTTTTTTCGAAATCG	-7.94
TTCAGAGTTTCAACTCGTATTTTTTCGACTATA	-7.94
TTTCGACCCGGGATCGCAGTTTTTTACGATCCT	-7.94
TAAATAATTTTTATGATTCTTTTTTAACAAGCC	-7.93
TCTCCGGACTGTGACCCGGTTTTTAGCAATGTT	-7.93
TTGAATACACATCTTCGACTTTTATGCATTTAT	-7.93
GCCCAGGCTACCAGTTTTTTTTTTTCTTTAAGT	-7.93
CGCGTATGTACTTTCGTACTTTTTTATAGCACT	-7.93
GAAGGATGCGAAATATTTTTTTTTTATGTGCCT	-7.92
TTAATTTAATTAGTATAATTTTTTTATTTTAAA	-7.92
CGGCTTAGAGCGCGACGCGTTTTTTCGCGACTC	-7.92
ACGTGTCGGGGCGATAAGGTTTTTTGTTCAGAT	-7.91
GTAGATACTGCTGAGAAGTTTTTTTCTTCATTT	-7.91
GTAGATACTGCTGAGAAGTTTTTTTCTTCATTT	-7.91
CACAGCAGAAGAGACAGAATTTTTTGCCAACTT	-7.91
TTTTATTGTTTTAACATAATTTTTCGCATGCGA	-7.9
GTGGCGTAAATTAGGTCAGTTTTTAGGAAACAT	-7.9
TTCCATTCAGTAATTAGGTTTTTATGATGCAAC	-7.89
CTTGTGGGAGAAATCACATTTTTATGATCGCCC	-7.88
ATGTTCTCCGCGGACCGCGTTTTATGGACGGTT	-7.88
AGCCGGGGAACGAGGTGTTTTTTTTAGGTAGCT	-7.88
CAAGACTATCTTTCCGAAGTTTTTCGTTTTTTC	-7.87
CTTAATAATCAGATACTGATTTTTTAACTCTTT	-7.87
TCTGTTTAAAAAATTAAGCTTTTTTGTATAAAT	-7.86
GCGGCAATCAATGAATTTATTTTTTACAGATTT	-7.85
GCGGCAATCAATGAATTTATTTTTTACAGATTT	-7.85
AATTTGATTGTCGATTGCATTTTATGATCTCAA	-7.85
TTTCGCACTCTAGCCATCCTTTTTAGTCACGTC	-7.84
TTTCAATTCCGGCATCTCGTTTTTCGCTTAGCC	-7.83
CTGCACTTACCCAACTTCGTTTTATGTCTAATG	-7.82
TCTTCGGCTCCCTCCAATCTTTTTAGGGCGAAA	-7.81
GCTGTGGGTGTGAGCAGTTTTTTGTGAGTAACT	-7.81
TGCTAATAAACTCTGCTATTTTTTAGTTTGCGA	-7.8
TATGGCGGCACTTAACTCTTTTTATGAATATTT	-7.8
ACCAGCATTGTGCATTTGATTTTTTATTACAAT	-7.79
AATATCGATAACACTTTAGTTTTTTAGCCCACG	-7.79
TCATCGTCTAAAATTTCTTTTTTTTAAATAATT	-7.79
TATTGCCAACATGTCGCGATTTTTTCGTACACC	-7.78
TCTGCTTATTAAAACAATATTTTTTATTGACTT	-7.78
TTTAAAAGTATGCTGACTATTTTTTATTTGTAC	-7.78
CAATTGTTAACCGCCTACTTTTTTCGACTGCCT	-7.78
AATGGAGATCTTATGATCATTTTTCGGATATTT	-7.78
TCAGAGTTTCAACTCGTATTTTTTCGACTATAT	-7.78
CAACTGGTCGGATTTTACCTTTTTTACGTTTAC	-7.77
TCAAAACGGGACTGTGTGTTTTTGTGTGTCCGT	-7.77
TAACTTTTTATTGCCAACATTTTTCGAGTGACT	-7.76
CTTGGATCGTGAGCTGATATTTTTCGCACTTTT	-7.76
ATCTCATGGATTTCAGTCGTTTTTAGTTTCATG	-7.76
TTGAGTTCAATAAGCTTCATTTTTTAAAGGCTC	-7.75
GAGCAAAAGGATTTTCACATTTTTTCACTTTTT	-7.75
TTGAGTTCAATAAGCTTCATTTTTTAAAGGCTC	-7.75
GTGAAGACGCTGATGGGCATTTTATGACGGTTG	-7.74
TGGCATTGTTATATACGTATTTTTTCCAGTGTA	-7.74
CCATCGGCTGCTCGACAATTTTTATGGTTACGA	-7.73
ATGCTGCGCTTTCTGTTTGTTTTAAGCATTTAT	-7.73
AGGCTGTCCATTGACGGCGTTTTTTCCCAGTTA	-7.72
AGGCTGTCCATTGACGGCGTTTTTTCCCAGTTA	-7.72
AGGAGAGAGCTGCTGTCTCTTTTGTGGTGGTGT	-7.71
GTGCTAATAAACTCTGCTATTTTTTAGTTTGCG	-7.7
AACTGTTGAGTGTTGCACATTTTTTAGGCTAAG	-7.69
GGCTTAGAGCGCGACGCGTTTTTTCGCGACTCC	-7.69
TTGTGTAAGCCAATAGAAATTTTTCGGTTCCTT	-7.68
TTTCCCGGCTGCCATAAACTTTTATGGCTGCAA	-7.68
CATGTATCATATGTAAAATTTTTTTCTCTTTTA	-7.68
GTTGGCTAAGGACTATTCATTTTTTCCATTTAT	-7.68
CGGAGGAGAGAACCCTTTTTTTTTTAAGGACCG	-7.67
CGGAGGAGAGAACCCTTTTTTTTTTAAGGACCG	-7.67
ACTAGAATTCCAATGCAGTTTTTTTATGCCGCC	-7.67
GGGTTGAAGTATCTACAAGTTTTGTGGCCACCG	-7.67
GGTCAACACATAGTTCTGATTTTTTATGTTTTA	-7.66
GCAAGGTGTGCCTATGCAGTTTTTTAGGCATAA	-7.66
CGTCCAAATAGTGCTAATTTTTTTCGCACGAAA	-7.66
TTAATCACTTCCTGAATTGTTTTTTAAATGCTA	-7.64
AATTTTTGAGGGTTTGGTTTTTTTTATTTATGG	-7.64
GCAAATTCTGTTAAATCGGTTTTTTAATCCTAT	-7.64
TTGATAGAAGATTGTAATATTTTTTCATCAAAT	-7.63
TAAATGTATTAATGTGTTATTTTTTATCTAAAA	-7.62
CCATATCCATGGCCGAGTATTTTATGGCGCTGC	-7.61
TATGAGAGGATCATAAATTTTTTTTCCCCTAAG	-7.61
TATGAGAGGATCATAAATTTTTTTTCCCCTAAG	-7.61
CTACAAGAGACGCCGTGCGTTTTGTGGCTCGTT	-7.6
GTGGTTTTGGAGCTTCAGTTTTTTAGACAACAA	-7.6
GTGGTTTTGGAGCTTCAGTTTTTTAGACAACAA	-7.6
AAGTTATTCCAAAATTTAATTTTATGGGGGAAT	-7.59
CAGAATCCATCGAACCCCTTTTTTTCCCGACCG	-7.59
CAGAATCCATCGAACCCCTTTTTTTCCCGACCG	-7.59
TAAATTGTAGCAAATTGCTTTTTATGATCATGC	-7.59
TAAACAAAATATATATATTTTTTTTAATTGGCG	-7.58
CCAATGCCATCCCCTGACCTTTTTTCACCTTTT	-7.57
CGAAAACGCCTGAACTGCGTTTTTTGTAACGAA	-7.57
AAATCGAATTATGCCGCTCTTTTTAGGGGGTGA	-7.57
GCGCGTGGCCGCCGTGGCGTTTTATGACTCTGT	-7.57
TTTAAATGCATTTAATGTTTTTTTTAAGAAAAA	-7.56
ACTAGACAGGATGGGCGTTTTTTATGATCACAA	-7.56
GGGCCCTTTTAAAAGTGCATTTTTCGGTTACTG	-7.56
TAGGATTACGATGAGATGGTTTTTCGGGAACTG	-7.56
CTCCTTTTATTTTCGAGAATTTTGTGTAATTAT	-7.54
ATCTTCGCTGAGTAGAGGGTTTTATGACCTTTA	-7.54
AGCTAATAATTGTTGCAATTTTTGTGGTTTTGG	-7.54
CGATGCAGCTCTCTTACAATTTTTTATTATATT	-7.52
CCGATCGTAAAATATTTAGTTTTTTATGACCAA	-7.52
CCGATCGTAAAATATTTAGTTTTTTATGACCAA	-7.52
CAAGGTGTGCCTATGCAGTTTTTTAGGCATAAA	-7.52
ATTTTTTTGCTTTTCCTTCTTTTAAGCATCTGG	-7.52
TTTTCCCTCTGTGCATAAATTTTTCGGTAACAA	-7.51
CAAAGTATTGCATGCAATATTTTTTCTTCGATT	-7.51
GCAATTGTTAACCGCCTACTTTTTTCGACTGCC	-7.51
TTCGCAGCATGCAGAAGGATTTTATGGTTTTAT	-7.5
TCAAGAAAAAATGATTTCATTTTTTAGAATCAG	-7.5
CCATAGAAAACAATGCCAATTTTATGGCTGCCC	-7.5
TGCAATTCTCCGGAGACATTTTTGTGCTGGCCA	-7.5
ATTGCCAACATGTCGCGATTTTTTCGTACACCA	-7.49
CTAACACCATTCTTATTAATTTTTCGCAAGAAT	-7.49
AGGTACAAAATATTGTAGGTTTTGTGTTCCTTT	-7.49
CTAACACCATTCTTATTAATTTTTCGCAAGAAT	-7.49
CGTGGTTTTGGAGCTTCAGTTTTTTAGACAACA	-7.48
GAGTAAGATCGCTCCGCACTTTTATGGCTCCCA	-7.48
CGTGGTTTTGGAGCTTCAGTTTTTTAGACAACA	-7.48
CTTTTTATTACGCGGCGTCTTTTTTATTACGCA	-7.48
GCGAAACTCCCACCTCATTTTTTTTATGGTGTA	-7.45
ATTCATATATCAACGCATTTTTTATGTGACATA	-7.45
TTAAAAGTGCGCTGCCTACTTTTTTCTTCCCAA	-7.45
TACGCGGAAGTCGAAGCCGTTTTTTAGCCAACG	-7.44
CCTAAAAAGAGAGTTATGGTTTTTAGGGAAATT	-7.44
TGCCTAGCCGCCAGTTGGTTTTTTTCAGAGAAC	-7.44
TACACTATTTAAATACATTTTTTATGATAAGTG	-7.43
CCGTTCTACCCCCTCTAACTTTTTTAATGCTTA	-7.42
ACCAAGGTTGCGGGCTGTTTTTTAAGCCTTTTG	-7.41
GGGCATTACCTACACGGCGTTTTATGGCGGAGA	-7.41
ACCTCTGCTTCTGCCATTATTTTTTATTACGGA	-7.41
TAAATTGAGGCTGTTGACATTTTTAGTGCAAAA	-7.41
CTAAAATTTGTTTAATGAATTTTATGGAAAAGT	-7.41
ACCAAGGTTGCGGGCTGTTTTTTAAGCCTTTTG	-7.41
GAGTCTGAATCTGAGGACCTTTTGTGGTCCTCG	-7.41
CAACTTCAGCTTCGACTTCTTTTTTCGATGAGG	-7.4
ACAATAAAGGCAACTGCGTTTTTATGGCATTAA	-7.39
TAACTCGCACTGCTCTCGTTTTTAAGATCCGTT	-7.39
CTTATCCCAAACTAGGGGTTTTTTAGGGGTAAA	-7.38
ATATTCCTGCAAGTGCAGTTTTTATGAAGGCTC	-7.37
CCGTCAAAAGATCACCTCATTTTTAGTACCATC	-7.37
ATGGAAATGTGGCCGTTAGTTTTTCGCGTGAAA	-7.37
CCGTCAAAAGATCACCTCATTTTTAGTACCATC	-7.37
AGACAAGCAACTAATTAGTTTTTATGAGCGCCA	-7.36
GAAAAATCCCGCTCTTCGCTTTTATGGCCCAAA	-7.35
ATAATTTACATTATTAGCATTTTTAGTGAAGTA	-7.35
TTCTTATCAATAGGGTCAGTTTTAAGCGCTTTG	-7.34
GTAAGTGACCGAAATATGTTTTTATGAGAGGAT	-7.34
GTAAGTGACCGAAATATGTTTTTATGAGAGGAT	-7.34
CGAGGGAAGTTCTGTGGAATTTTGTGGCTAGAG	-7.34
TTTAGGATCGATATTATATTTTTAAGAACTTTT	-7.34
GTCAAAAATTGTTAAGACTTTTTTTAATATTGT	-7.33
ATATGTAACAATACCTATATTTTGTGTGTACTT	-7.33
CGCTCTTTTTTGACATAATTTTTAAGGCACCAA	-7.32
GAACTGCAGCACATATATGTTTTATGTTTCCCA	-7.31
GAGCAGAGTAAATTTCAATTTTTTTATGTATAT	-7.3
TCCGGGAAGTGTGTAGCGATTTTTTAAAATGTT	-7.28
CCTTCTGCGAAACGAAGTCTTTTTTATCCTTTT	-7.28
CTTTGACAAATAAATTTTCTTTTTCGGCAAAGG	-7.28
TCCGGGAAGTGTGTAGCGATTTTTTAAAATGTT	-7.28
TTTGATTCCTAACTGTGATTTTTTAGTAGAAGT	-7.26
ATGATCAAGAATTTAAACATTTTTCGGTACGCT	-7.26
AAAACTCAGGTAGATTTTCTTTTTTATTCGAAG	-7.26
CCCACCACGCCCATAATCCTTTTATGGCAAATA	-7.26
GCTGCTAGGTCGCACAAAATTTTATGTGTAAAT	-7.25
AGGACGAGGCCGAAGGACTTTTTATGTTTGACT	-7.25
TGAGAGTTTGACGACGAGGTTTTTTCTTTTTTC	-7.25
TACTTTTTTATAGCACTACTTTTTTATAGCACT	-7.25
TTCACCAAGAAATAATACGTTTTTAGTGGCGAC	-7.24
TTCACCAAGAAATAATACGTTTTTAGTGGCGAC	-7.24
AGTTGCCTTTTGCCTCGAGTTTTTTCACATGAA	-7.24
TAAGTAACAGAGCTATAGATTTTATGCCTTACA	-7.23
TCCACGAATAAAATTAGATTTTTTAGAGCAGAA	-7.22
AACTTCAGCTTCGACTTCTTTTTTCGATGAGGA	-7.22
ATAAGGATGCTAAGAGACTTTTTATGATGCCAC	-7.22
GCGCCTCTTAGAAGGAATTTTTTGTGTGCTGGC	-7.21
ATAAATACTAAAGTTACCCTTTTTTGTAAATAC	-7.21
CTGATAATTTATTGAAAACTTTTTTCTTAGGAT	-7.21
TGTGTGTGTGTGTTTAAGATTTTAAGATAGCTT	-7.2
ACCCAGCGAACTGCTCTAATTTTTTAATTCTTC	-7.2
AAGGTGATCGTGAGAAAGTTTTTTTCTCACATT	-7.2
ATTTGATTCCTAACTGTGATTTTTTAGTAGAAG	-7.18
TAAATGTGAGGAAATCATTTTTTATGCAATTCG	-7.18
TCCTAACGAGGCGTGAAAATTTTGTGGGCGGTT	-7.17
AAAACTATCAATTCTCTTTTTTTTCGAAATCGG	-7.17
GAAAAATTGTATTAATTTTTTTTAAGTCTGCTA	-7.16
GAGGAGAGAACCCTTTTTTTTTTAAGGACCGCC	-7.14
ATTCGCAATCGCAATCACCTTTTGTGCCGCTTG	-7.14
GAGGAGAGAACCCTTTTTTTTTTAAGGACCGCC	-7.14
CGTAGGGGTGCAGATAGGGTTTTTTAATTGTTT	-7.14
GTATAAATACATAATACAATTTTTTGTATAAGG	-7.14
CGTTCCAAAGAGGGGAAACTTTTTAGGCATGTT	-7.14
TAAGAAATGCAAATATTTGTTTTTTATTTTAAT	-7.13
CATATATAAATATCTTATATTTTGTGATACTTG	-7.13
CATTCTTTATCAAACTTTATTTTAAGCTTTATT	-7.13
GTAATAATTGTAAAATGACTTTTTAGTGGGCCA	-7.12
ACGCGGAAGTCGAAGCCGTTTTTTAGCCAACGG	-7.12
CAAAAAGTCAAATGCGATTTTTTATGGGAACAA	-7.11
TTTAAAAATTTAAAATAAATTTTTAGGAGAATT	-7.11
TATTGAATTCTTCTGTGACTTTTTAGATAAAAA	-7.11
CAAAAAGTCAAATGCGATTTTTTATGGGAACAA	-7.11
ACCATTGTTGAGCGAAAGATTTTTTCCTGATTC	-7.1
TGCCAGGGGAGTCACCCCTTTTTTTATATATAT	-7.1
TACAATAAAATCAACTAAATTTTGTGGGTTTCG	-7.08
CCCATCTTACTTACCAACATTTTTTAAAGTGTA	-7.08
GGCGCGAAATAAATCAACTTTTTGTGGACTGCA	-7.07
TTGAGGGCAAGGCATTAAGTTTTTAGCAACTCC	-7.07
AATTGCCTTCGTAAGTAAGTTTTTTCTGCATAA	-7.07
AATTGCCTTCGTAAGTAAGTTTTTTCTGCATAA	-7.07
TAAGCAGGCAAGGTATTATTTTTAAGCTCTTCC	-7.07
GGCCCTAAAACCGCTGCAGTTTTTTAAGGAGCC	-7.06
GGCCCTAAAACCGCTGCAGTTTTTTAAGGAGCC	-7.06
AACTGTTACTCTAGCACTATTTTTTCAAGTGTC	-7.06
GCATTCATATATCAACGCATTTTTTATGTGACA	-7.06
AAAAGAAAATCTACCTGAGTTTTATGACTGGAC	-7.06
GAGACTGAGTTAACACCGGTTTTGTGCCGGGAC	-7.05
AGTATGTTAAGATCCAACATTTTTTCTCTTTTC	-7.05
TGAAAGTGACATGTAGTTATTTTAAGGTCCTTG	-7.05
CGTAAATGTGAGGAAATCATTTTTTATGCAATT	-7.04
GTACCCCAATAATGCGTAATTTTTTAAGGTAAA	-7.04
CTTTGATTTACACATAAAATTTTGTGCGACCTA	-7.02
CATACACTATTTAAATACATTTTTTATGATAAG	-7.02
CAAACTAATCACGTTTGAGTTTTAAGCGAACTC	-7.01
CAAGAAAAAATGATTTCATTTTTTAGAATCAGT	-6.99
AAACGCACTTCACATTCCCTTTTATGTGATATA	-6.99
AGCTGCCGAACTTGAAATTTTTTTTCATTTCAA	-6.98
ATTCTAAAAAATGAAATCATTTTTTCTTGAATT	-6.98
TGGTTAGAAGTGGACCCAATTTTTAGCTAATAA	-6.97
CACCGTAGCTAGCTAACTATTTTTTCCTATACA	-6.97
ATAAACAAATGTTCAATCGTTTTTTCCAGACAA	-6.97
TAAGAAAGAAGGTCGACGGTTTTTTACCAGCTA	-6.96
CCTAAAAACCATAACTCTCTTTTTAGGGAAAAA	-6.96
TTAAAAAATGTTGAGTACATTTTTTAAAAATTA	-6.95
GCGTTCCTTGCTCAATGAATTTTTCGCAATGGC	-6.95
GCGTTCCTTGCTCAATGAATTTTTCGCAATGGC	-6.95
TGCTTGCCAAATTGACAAATTTTGTGCTTGTCA	-6.92
GAAAATCTCACTTGATACATTTTTTAAGGAACT	-6.92
GCAACAAATAGGGGTGCAATTTTTCGATGTGTA	-6.91
GGACATTAAATATATATAATTTTTAGTTTTATA	-6.91
ACAATGGGGCGTGGTCGGATTTTTCGAAGATTT	-6.91
TTTTTCCATAAAATATACATTTTAAGCGACTTT	-6.9
CTGAAGGCGATTTGAGTGATTTTGTGTTCAAAA	-6.9
TGCCCTCAGTAATTAAAAGTTTTTTATTAATTA	-6.89
TAATACTTGTAGGCTAAGGTTTTTTAATACTTG	-6.88
AGAGCGACCTGCTCGCAGATTTTTAGTGCGAAT	-6.86
AGAGCGACCTGCTCGCAGATTTTTAGTGCGAAT	-6.86
GCTTATCCCAAACTAGGGGTTTTTTAGGGGTAA	-6.85
GTTTACCGACATAAATTTATTTTTTAATAAGCC	-6.85
GTTTACCGACATAAATTTATTTTTTAATAAGCC	-6.85
TGTTGACCGTTAAAGGACATTTTTTAATGCTTA	-6.84
GCCAAAAAAAAATACAATTTTTTTTCGTTGGGA	-6.84
ACACGAATGTACAAGTGGTTTTTGTGTCCATAG	-6.84
GTCGTAAAACAAAAGACGCTTTTATGGTTACGC	-6.84
AACATTTTAAACTATATTATTTTTCGCAAGAAT	-6.81
ATATAATTGTTGGTTTTAATTTTAAGATTTCAG	-6.81
AGCAAGTCAGGGCATATCCTTTTTTATGCTGCG	-6.81
GCCAAAAAGTCAAATGCGATTTTTTATGGGAAC	-6.8
CCAAAAAAAAATACAATTTTTTTTCGTTGGGAA	-6.8
GCCAAAAAGTCAAATGCGATTTTTTATGGGAAC	-6.8
ATGAGCTGCGAGCATCGGGTTTTTAGCATATCC	-6.79
TATGCGAAAATTAAAAACGTTTTTCGCAAGGAT	-6.79
TATGCGAAAATTAAAAACGTTTTTCGCAAGGAT	-6.79
GACGCACACCGTACGAAATTTTTTTCAAGACTC	-6.79
GATAATAAATATATCGATATTTTTAGTAAAATT	-6.78
ACTCCGCGACAGTTGAACATTTTTCGCCAAAAC	-6.78
CCTTCAGAAACGGATTAAATTTTTTCAGACAAA	-6.78
CCCTAAAACCGCTGCAGTTTTTTAAGGAGCCAT	-6.77
CCCTAAAACCGCTGCAGTTTTTTAAGGAGCCAT	-6.77
TCAAATATGGACGATGTGGTTTTTTAACATAGG	-6.77
AAGTCGCTTAAAATGTATATTTTATGGAAAAAT	-6.77
GTAAATTTTAAAATGATCATTTTTCGCAGTTGA	-6.77
ATATTATATTTTTAAGAACTTTTTTAAATTATA	-6.77
GCAGCGGGTTGCATTGTGCTTTTAAGTGTTTCA	-6.76
GCAGCGGGTTGCATTGTGCTTTTAAGTGTTTCA	-6.76
TTCCACGAATAAAATTAGATTTTTTAGAGCAGA	-6.75
AAAGTGTAGTATAGACTTCTTTTTAGAGTAACG	-6.75
AAAGTGTAGTATAGACTTCTTTTTAGAGTAACG	-6.75
CACGAGCATCGAAACTCGATTTTTTCGAAACCC	-6.73
AGATATCTGATTAATATCATTTTTTCATTGAAA	-6.72
CATATAGTAACTAAGAATTTTTTTTATTAATAA	-6.72
GGGGCTTCGAAACTAGATGTTTTTTACGACAGA	-6.72
ACAATGCAACTTGGAACCCTTTTTTCTAGCTGG	-6.7
ATAATGGCAGAAGCAGAGGTTTTTTCTCCTGCT	-6.68
TAAATGCATTTAATGTTTTTTTTAAGAAAAATA	-6.67
TGTTCACTACGCCCATGACTTTTGTGGTTACGG	-6.67
GAATTTTCGACAACGAGTCTTTTTTATGGTGTG	-6.66
AAACTAGACAGGATGGGCGTTTTTTATGATCAC	-6.65
AAACTAGTTCAAGGGTCGCTTTTGTGGTCCGGG	-6.65
TTATTATTAATTAAGCTGGTTTTAAGCAGTGAA	-6.63
TCCAAATGCCAAAATGGTATTTTTCGTTGGACA	-6.62
TTTCGCTTAGCCACCCACCTTTTTTCTAATCGA	-6.62
TGGCAAAAATCCAGAGAAATTTTTAGGGAACCA	-6.6
TTTATACAAAAAAGCTTAATTTTTTAAACAGAG	-6.6
GCGTAATCATAAAATCACCTTTTGTGCGCGGGC	-6.57
GTACATATTATGACAAATGTTTTTCGAATCCAA	-6.55
ACACAGGACACGAAATGCGTTTTGTGCCTTAAT	-6.55
GCCCGCGCACAAAAGGTGATTTTATGATTACGC	-6.54
AATTACATGAACATGAGAATTTTTAGCGATTAT	-6.53
CGTACGGCAATTCCAGGAATTTTGTGGTAAAGC	-6.52
TGTCCTTAGGAAACTATCTTTTTAAGTCGAAAA	-6.51
TGTCCTTAGGAAACTATCTTTTTAAGTCGAAAA	-6.51
TTAAAAAATGTACTCAACATTTTTTAATTAAGA	-6.5
TGAGGACGAAGGGCAAACATTTTTCGGCCAGGC	-6.49
AGAAACGAGACAATCGTCCTTTTATGACACGCA	-6.49
CGCTGCGGTGCGCGGAATATTTTTTAAATCTGA	-6.48
ACGATAATAGAAAATCAACTTTTTAGTGCTATA	-6.46
CGAGAAACAAAAGAAACGTTTTTTTATTGTCAT	-6.45
ATAACGTCGAGAATTAACATTTTTTCACAGCAA	-6.42
TACTTACGAAGGCAATTAATTTTGTGTCAGGAG	-6.42
TACTTACGAAGGCAATTAATTTTGTGTCAGGAG	-6.42
CGCAACTTTTGATGAAGTATTTTGTGAATTTGC	-6.41
CAATAATTTTCATAAAGTATTTTTAGATTGAAC	-6.41
ACCCCAATAATGCGTAATTTTTTAAGGTAAAAA	-6.4
AATGCAAAAATCCAAACAATTTTTTATTGTGTG	-6.39
AATGCAAAAATCCAAACAATTTTTTATTGTGTG	-6.39
ACGAGCATCGAAACTCGATTTTTTCGAAACCCA	-6.38
AGGTTTAATAACTTAAGATTTTTAAGATTGGTT	-6.36
TAATTAATAATAGTATATATTTTTAGAAAGAAA	-6.35
GGACACTCACAGGATGCGATTTTTTCTTAATGG	-6.34
CAGTCGACACGCCACGAGATTTTATGAAGGCAA	-6.34
GGACACTCACAGGATGCGATTTTTTCTTAATGG	-6.34
AAATCTCACTTGATACATTTTTTAAGGAACTAA	-6.34
AAACCGAGAGAAGAAAGATTTTTATGATCGGAC	-6.33
TTACTAGAAAATAATGCAGTTTTGTGAAAAATG	-6.28
CAGATCCGCAGCTCTCCACTTTTAAGCCGGCAA	-6.28
AACTTTTATAAAAGACAATTTTTGTGAAATCTC	-6.24
TCGGCGGCCATCTCGACGATTTTAAGACGAATA	-6.24
AACTTTTATAAAAGACAATTTTTGTGAAATCTC	-6.24
AGGATCCTCAATTTCAAGTTTTTAAGCAGAAAG	-6.2
ACAAGCAGCGTCTGAAAAGTTTTGTGAATTTCC	-6.2
AACTAATTAATAATGTGCATTTTAAGTTGCCAG	-6.13
AAAAAAAGAGAATTGATAGTTTTAAGCGGATTC	-6.13
GAGAGGGCGATAGGCCGTATTTTAAGCATTAGT	-6.08
AACTTTGAGCACCCTATAGTTTTAAGTATCGTG	-6.05
CATAGAGAGGAGAAAAGCTTTTTGTGAAAGGTG	-6.04
AAATATTACTCAGTAGTGCTTTTGTGAAGGGGA	-5.99
AAAGAATTCATTAAATAACTTTTTAGAACAAAA	-5.95
TATGAAAAGAGATGTTGACTTTTAAGAAACGGG	-5.82
AAATTTGAACTACCGTGGATTTTAAGAAAGTGA	-5.81
AATTAGCCAACAGAATTGATTTTAAGTTGCAAA	-5.79
CGGGATGCAAAAGACGTACTTTTAAGAAGATAT	-5.77
GAAAACTCACACTTAACACTTTTAAGATAATCA	-5.72

[truncated: 6 more sheets: hb-low-19-2, hb-low-9-7, hb-low-9-2, hb-low-1-7, hb-low-1-2, hb-low-0-0]
