# Supplementary material for: Flanking sequence context-dependent transcription factor binding in early Drosophila development
Source: BMC Bioinformatics. 2013 Oct 4;14:298. doi: 10.1186/1471-2105-14-298 (PMC3851692; doi:10.1186/1471-2105-14-298)
Supplement: Additional file 6: Table S4 — True and false positive results for extended PWM-PBRs on ChIP-seq peaks. Each sheet corresponds to a particular TF. The name of the TF, the total number of ChIP-seq peaks, and the number of scrambled peaks used for the analysis are listed in the first column. In the other columns, each row corresponds to a PATSER run for the given TF, ChIP-seq peaks and scrambled peaks. The primary and secondary cutoff percentiles used, as well as the number of nucleotides extended to the left (upstream) and right (downstream) of the core PWM-PBR are listed. The results of each run are shown as the number of ChIP peaks containing at least one predicted binding site, which is used to calculate the true positive rate, and the number of scrambled ChIP peaks containing at least one predicted binding site, which is used to calculate the false positive rate. The last column contains the ratio of true positive to false positive. To highlight settings in which the sensitivity increased in at least one of the extended PWM-PBRs compared to the core, we have highlighted those true positive rates in green, to highlight settings in which the specificity increased in at least one of the extended PWM-PBRs compared to the core, we have highlighted those false positive rates in pink, and to highlight settings in which the ratio of true to false positives increased in at least one of the extended PWM-PBRs compared to the core, we have highlighted those ratios in yellow. [file 1471-2105-14-298-S6.xlsx]

## Sheet: CAD
CAD
Total Peaks	3068
Scrambled Peaks	30680
	Primary Cutoff	Secondary Cutoff	Left Extension	Right Extension	# ChIP Peaks Containing > 0	True Positive Rate	# Scrambled ChIP Peaks Containing > 0	False Positive Rate	TPR/FPR
	25	0	0	0	3024	0.985658	30531	0.995143	0.990469
	25	0	5	2	3038	0.990222	30334	0.988722	1.00152
	25	0	25	25	3061	0.997718	30580	0.996741	1.00098
	25	25	0	0	2770	0.902868	26446	0.861995	1.04742
	25	25	5	2	2689	0.876467	23407	0.76294	1.1488
	25	25	25	25	2766	0.901565	25763	0.839733	1.07363
	25	50	0	0	2563	0.835398	21722	0.708018	1.17991
	25	50	5	2	2398	0.781617	16778	0.546871	1.42925
	25	50	25	25	2529	0.824316	20506	0.668383	1.2333
	25	75	0	0	1989	0.648305	12414	0.404628	1.60222
	25	75	5	2	1585	0.516623	6815	0.222132	2.32575
	25	75	25	25	1927	0.628096	10721	0.349446	1.79741
	50	0	0	0	3025	0.985984	30249	0.985952	1.00003
	50	0	5	2	2995	0.976206	29836	0.97249	1.00382
	50	0	25	25	3031	0.98794	30277	0.986864	1.00109
	50	25	0	0	2226	0.725554	16531	0.53882	1.34656
	50	25	5	2	2031	0.661995	12845	0.418677	1.58116
	50	25	25	25	2188	0.713168	14899	0.485626	1.46855
	50	50	0	0	1688	0.550196	9570	0.31193	1.76385
	50	50	5	2	1349	0.4397	5728	0.186701	2.3551
	50	50	25	25	1673	0.545306	8443	0.275196	1.98152
	50	75	0	0	439	0.14309	1309	0.0426662	3.35371
	50	75	5	2	751	0.244785	2061	0.0671773	3.64386
	50	75	25	25	931	0.303455	2721	0.0886897	3.42154

## Sheet: HB
HB
Total Peaks	3142
Scrambled Peaks	31420
	Primary Cutoff	Secondary Cutoff	Left Extension	Right Extension	# ChIP Peaks Containing > 0	True Positive Rate	# Scrambled ChIP Peaks Containing > 0	False Positive Rate	TPR/FPR
	25	0	0	0	2851	0.907384	24640	0.784214	1.15706
	25	0	19	7	2976	0.947167	28827	0.917473	1.03237
	25	0	25	25	2972	0.945894	28814	0.917059	1.03144
	25	25	0	0	2657	0.84564	18654	0.593698	1.42436
	25	25	19	7	2631	0.837365	17156	0.546022	1.53357
	25	25	25	25	2586	0.823043	16851	0.536314	1.53463
	25	50	0	0	2441	0.776894	14991	0.477116	1.62831
	25	50	19	7	2331	0.741884	10026	0.319096	2.32496
	25	50	25	25	2289	0.728517	9363	0.297995	2.44473
	25	75	0	0	2068	0.65818	11034	0.351178	1.87421
	25	75	19	7	1718	0.546785	3960	0.126034	4.33838
	25	75	25	25	1606	0.511139	3145	0.100095	5.10652
	50	0	0	0	2311	0.735519	13843	0.440579	1.66944
	50	0	19	7	2580	0.821133	19358	0.616104	1.33278
	50	0	25	25	2558	0.814131	18509	0.589083	1.38203
	50	25	0	0	2311	0.735519	13843	0.440579	1.66944
	50	25	19	7	2202	0.700827	10509	0.334468	2.09535
	50	25	25	25	1675	0.5331	6459	0.20557	2.59328
	50	50	0	0	2035	0.647677	9972	0.317377	2.04071
	50	50	19	7	1777	0.565563	5368	0.170847	3.31036
	50	50	25	25	1675	0.5331	6459	0.20557	2.59328
	50	75	0	0	1675	0.5331	6459	0.20557	2.59328
	50	75	19	7	1173	0.373329	1690	0.0537874	6.94083
	50	75	25	25	1675	0.5331	6459	0.20557	2.59328

## Sheet: KNI
KNI
Total Peaks	307
Scrambled Peaks	3070
	Primary Cutoff	Secondary Cutoff	Left Extension	Right Extension	# ChIP Peaks Containing > 0	True Positive Rate	# Scrambled ChIP Peaks Containing > 0	False Positive Rate	TPR/FPR
	25	0	0	0	289	0.941368	2918	0.950489	0.990404
	25	0	18	16	300	0.977199	3013	0.981433	0.995685
	25	0	25	25	296	0.964169	2995	0.97557	0.988314
	25	25	0	0	215	0.700326	2126	0.692508	1.01129
	25	25	18	16	180	0.586319	1812	0.590228	0.993377
	25	25	25	25	171	0.557003	1691	0.550814	1.01124
	25	50	0	0	155	0.504886	1449	0.471987	1.0697
	25	50	18	16	93	0.302932	715	0.232899	1.3007
	25	50	25	25	87	0.283388	638	0.207818	1.36364
	25	75	0	0	104	0.338762	836	0.272313	1.24402
	25	75	18	16	36	0.117264	254	0.0827362	1.41732
	25	75	25	25	9	0.029316	73	0.0237785	1.23288
	50	0	0	0	249	0.811075	2516	0.819544	0.989666
	50	0	18	16	270	0.879479	2786	0.907492	0.969131
	50	0	25	25	286	0.931596	2911	0.948208	0.98248
	50	25	0	0	172	0.560261	1741	0.567101	0.987938
	50	25	18	16	144	0.469055	1363	0.443974	1.05649
	50	25	25	25	142	0.462541	1304	0.424756	1.08896
	50	50	0	0	123	0.400651	997	0.324756	1.2337
	50	50	18	16	75	0.2443	583	0.189902	1.28645
	50	50	25	25	58	0.188925	454	0.147883	1.27753
	50	75	0	0	80	0.260586	614	0.2	1.30293
	50	75	18	16	9	0.029316	73	0.0237785	1.23288
	50	75	25	25	0	0	0	0	N/A

## Sheet: KR
KR
Total Peaks	7579
Scrambled Peaks	75790
	Primary Cutoff	Secondary Cutoff	Left Extension	Right Extension	# ChIP Peaks Containing > 0	True Positive Rate	# Scrambled ChIP Peaks Containing > 0	False Positive Rate	TPR/FPR
	25	0	0	0	6816	0.899327	44061	0.581356	1.54695
	25	0	11	0	7079	0.934028	45845	0.604895	1.54412
	25	0	25	25	7210	0.951313	46008	0.607046	1.56712
	25	25	0	0	4349	0.573822	22658	0.298958	1.91941
	25	25	11	0	4628	0.610635	23156	0.305528	1.99862
	25	25	25	25	4434	0.585038	20174	0.266183	2.19788
	25	50	0	0	3020	0.398469	12053	0.159032	2.5056
	25	50	11	0	2880	0.379997	10192	0.134477	2.82575
	25	50	25	25	2596	0.342525	7901	0.104249	3.28566
	25	75	0	0	1606	0.211901	3422	0.0451511	4.69316
	25	75	11	0	1375	0.181422	2501	0.0329991	5.4978
	25	75	25	25	856	0.112944	1068	0.0140916	8.01498
	50	0	0	0	4486	0.591899	25462	0.335955	1.76184
	50	0	11	0	5760	0.759995	33674	0.444307	1.71052
	50	0	25	25	6647	0.877029	42691	0.56328	1.557
	50	25	0	0	2124	0.280248	6318	0.0833619	3.36182
	50	25	11	0	2028	0.267581	5459	0.072028	3.71497
	50	25	25	25	1394	0.183929	2732	0.036047	5.10249
	50	50	0	0	1292	0.170471	2474	0.0326428	5.22231
	50	50	11	0	1085	0.143159	1668	0.0220082	6.5048
	50	50	25	25	232	0.0306109	427	0.00563399	5.43326
	50	75	0	0	757	0.0998813	1140	0.0150416	6.64035
	50	75	11	0	610	0.0804856	653	0.00861591	9.3415
	50	75	25	25	232	0.0306109	427	0.00563399	5.43326
